# Supplementary material for: Integrated transcriptomic and metabolomic profiling reveals coordinated regulatory networks associated with mosaic disease resistance in sugarcane
Source: Front Plant Sci. 2026 Jul 20;17:1891189. doi: 10.3389/fpls.2026.1891189 (PMC13431650; doi:10.3389/fpls.2026.1891189)
Supplement: Supplementary file 6 [file Table1.xlsx]

## Sheet: Table S1
Table S1-1. PCR primers for the detection of Sugarcane mosaic virus
Primer	Primer sequence (5'->3')			Fragment size (bp)
SCMV-F	GTTTTYCACCAAGCTGGAACAGTC			900
SCMV-R	AGCTGTGTGTCTCTCTGTATTCTC
SrMV-F	ACAGCAGAWGCAACRGCACAAGC			850
SrMV-R	CTCWCCGACATTCCCATCCAAGCC
SCSMV-F	TCATMTCTTCATCRGCCGC			572
SCSMV-R	ATCTTCYCTACGCAGGTCCG
Table S1-2. The occurrence of sugarcane mosaic disease in four sugarcane varieties
Cultivar	Year	Incidence rate (%)	Remarks	Remarks
XTT22	2023	100	First-year ratoon sugarcane	Planting infected sugarcane
XIDAZHE10-19	2023	0	First-year ratoon sugarcane
YT94-128	2023	0	First-year ratoon sugarcane
XTT22	2024	100	Plant sugarcane	Planting infected sugarcane
XIDAZHE10-19	2024	0	Plant sugarcane
YT94-128	2024	0	Plant sugarcane
XTT22	2025	100	First-year ratoon sugarcane	Planting infected sugarcane
XIDAZHE10-19	2025	0	First-year ratoon sugarcane
YT94-128	2025	0	First-year ratoon sugarcane
HP	2025	100	Plant sugarcane	Planting infected sugarcane
XTT22	2025	100	Plant sugarcane	Planting infected sugarcane
YT94-128	2025	0	Plant sugarcane
XIDAZHE10-19	2025	0	Plant sugarcane
Table S1-3. PCR detection results for Sugarcane mosaic virus
Cultivar	SCMV		SrMV	SCSMV
XIDAZHE10-19	+		-	+
HP	+		+	-
XTT22	+		+	-
YT94-128	+		-	+
Note: "+" indicates positive for Sugarcane mosaic virus; "-" indicates negative for Sugarcane mosaic virus.
Table S1-4. Summary of HISAT2 mapping statistics for the transcriptomes of three cultivars.
HP1-1	HP1-2	HP1-3	XIDAZHE10-19 1-1	XIDAZHE10-19 1-2	XIDAZHE10-19 1-3	XTT22 1-1	XTT22 1-2	XTT22 1-3
0.9706	0.9276	0.9483	0.9731	0.9757	0.9747	0.9657	0.9741	0.9571

## Sheet: Table S2
Table S2. TPM values of DEGs related to sugarcane mosaic disease
Geneid	HP	XIDAZHE10-19	XTT22	YT94-128
Sh_So02A0095103	1842.74	1234.83	1851.96	344.488	UP
Sh_So05A0220750	1733.79	457.651	468.371	157.162	UP
Sh_So10A0001086	404.951	247.034	240.808	6.26311	UP
Sh_So06E0245537	387.202	226.983	293.476	121.506	UP
Sh_So08E0305275	480.446	201.482	450.904	187.491	UP
Sh_So05C0227439	15443.1	198.917	2271.39	525.719	UP
Sh_So08E0305772	473.408	198.659	442.541	183.261	UP
Sh_So01G0065432	262.298	130.266	234.787	102.981	UP
Sh_So01J0081988	259.399	127.804	230.957	101.273	UP
Sh_So10L0027779	673.906	116.487	401.363	139.655	UP
Sh_So09B0314025	212.192	110.491	143.572	62.2854	UP
Sh_So03H0172247	583.64	109.652	471.483	193.45	UP
Sh_So03B0147704	578.977	109.173	468.789	183.834	UP
Sh_So01E0054353	171.513	92.3931	106.032	24.2885	UP
Sh_So10J0024631	196.313	88.0687	87.5582	32.0843	UP
Sh_So02I0132620	134.67	87.9016	101.298	47.0713	UP
Sh_So03I0176329	419.184	77.4924	341.723	141.437	UP
Sh_So10B0004866	162.185	76.8483	67.2642	25.8872	UP
Sh_So07F0279253	159.869	76.7484	44.9496	19.4174	UP
Sh_Ss02C0102806	187.772	72.503	495.855	71.5543	UP
Sh_So06F0246684	243.933	69.07	212.158	43.3832	UP
Sh_So06H0253351	242.673	68.413	210.584	42.9158	UP
Sh_So02B0097989	98.423	65.5635	85.5825	30.564	UP
Sh_So01I0076354	344.746	64.0147	396.839	128.351	UP
Sh_So02G0119946	132.682	63.4815	81.4907	24.7956	UP
Sh_So01F0059638	336.25	62.0716	402.089	129.374	UP
Sh_So08E0305581	118.672	58.4269	67.152	11.1097	UP
Sh_So01E0053385	108.024	56.5748	82.4946	33.7252	UP
Sh_So02A0094861	88.5924	56.1184	29.4987	13.6436	UP
Sh_So01J0084589	101.507	53.366	77.7797	31.438	UP
Sh_So01G0064921	101.035	52.6442	77.2886	31.4967	UP
Sh_Sotig0337216	104.816	52.6056	68.1359	7.36319	UP
Sh_So06C0238243	157.394	48.3812	54.3718	22.8541	UP
Sh_So04C0196031	123.322	47.5897	47.895	0.290277	UP
Sh_So02F0115162	96.9692	47.0065	62.5776	7.61878	UP
Sh_So03A0144609	94.1074	45.7962	39.3355	1.05132	UP
Sh_So08D0304400	173.413	45.5739	54.803	25.1883	UP
Sh_So01I0078444	70.8534	45.3982	43.6113	10.0839	UP
Sh_So02D0108155	77.8576	41.8863	35.5218	0.986639	UP
Sh_So01H0070485	80.9751	41.7077	58.0693	26.6915	UP
Sh_So01I0076449	276.479	41.3694	145.037	61.629	UP
Sh_So01D0051713	93.0276	41.3464	35.3438	13.9277	UP
Sh_So01I0080432	118.944	40.4674	184.333	56.2777	UP
Sh_Ss02J0140717	62.4369	40.2543	107.199	31.5613	UP
Sh_So04B0191560	86.1998	39.8352	39.5855	15.8029	UP
Sh_So09H0331432	77.963	39.8311	78.9121	11.2048	UP
Sh_So03A0144608	88.6655	39.2242	47.8279	9.22171	UP
Sh_So07B0269022	101.23	38.1121	64.464	24.0723	UP
Sh_So03I0175494	92.5492	37.7794	16.3841	6.60817	UP
Sh_So09G0329546	99.4845	37.1659	65.0846	22.9696	UP
Sh_So06K0264123	84.7422	37.0383	30.2035	12.0385	UP
Sh_So01G0066705	204.878	36.9648	228.596	74.9701	UP
Sh_So01K0087398	202.887	36.6777	226.329	74.0155	UP
Sh_So01A0034207	130.659	35.1498	40.4932	4.45259	UP
Sh_So01J0085119	136.53	34.9216	120.596	37.2497	UP
Sh_So03E0159620	323.741	34.5834	459.731	114.977	UP
Sh_So08A0296518	81.7009	34.427	64.4222	24.4437	UP
Sh_So04C0193663	79.1734	33.4215	47.8763	21.9242	UP
Sh_So01B0039412	88.525	33.1449	156.961	43.9712	UP
Sh_So02H0124820	52.0668	32.7563	35.4029	13.7155	UP
Sh_So08E0307091	51.7325	32.7044	37.3858	14.3539	UP
Sh_So02F0117494	142.428	32.5847	58.6762	21.4161	UP
Sh_So02G0119886	74.587	31.506	40.7566	17.9691	UP
Sh_So10C0006120	136.478	31.3583	22.9982	5.86373	UP
Sh_So04A0188317	102.664	30.8085	29.8974	11.7755	UP
Sh_So01C0044992	47.2813	30.4056	36.2701	3.17119	UP
Sh_So01H0074048	109.909	30.0175	121.838	53.2145	UP
Sh_So03A0144602	54.1228	29.1743	19.8811	0.722857	UP
Sh_So03A0144410	151.745	28.5403	36.128	8.32744	UP
Sh_So01A0029503	44.6538	28.2267	43.7504	16.6415	UP
Sh_So01E0057468	87.6927	28.1884	112.63	40.2841	UP
Sh_So04E0202674	55.2882	28.147	24.114	3.33287	UP
Sh_So07E0279232	91.9026	27.0726	26.7249	7.36392	UP
Sh_So03I0175215	39.0914	26.8024	17.5152	0.777152	UP
Sh_So01F0062543	57.6931	26.3894	30.3494	11.4335	UP
Sh_So03K0183955	37.2919	26.0702	17.2873	0.771656	UP
Sh_So04C0194294	37.4841	26.0476	17.4353	0.728763	UP
Sh_So06D0241174	38.2424	25.6593	37.5341	3.20653	UP
Sh_So04B0191659	81.5098	25.6485	30.1665	12.7216	UP
Sh_So03B0148810	386.459	25.5762	431.898	180.844	UP
Sh_So02A0096542	47.0417	25.2404	24.9254	9.973	UP
Sh_So07G0283030	42.2014	25.1591	42.2687	16.4794	UP
Sh_So07G0281966	47.1254	24.9411	24.1912	11.3582	UP
Sh_So05E0230506	40.1485	24.6303	12.4243	0.796853	UP
Sh_So02D0109664	44.4336	24.5983	24.3933	9.66188	UP
Sh_So01H0074320	79.6615	24.4654	102.958	43.3657	UP
Sh_So01E0054057	43.3131	24.3569	35.8507	16.388	UP
Sh_So02C0103978	42.6144	23.9508	12.1017	5.25096	UP
Sh_So01D0049117	33.9324	23.9127	20.5205	2.89649	UP
Sh_Ss04G0206825	48.99	23.8996	38.7716	12.4417	UP
Sh_So04D0196477	48.4188	23.4085	10.8484	0.828948	UP
Sh_So01K0090385	76.8996	23.3657	90.5774	27.6483	UP
Sh_Ss03G0166367	31.6977	23.2859	41.9742	16.0703	UP
Sh_So07L0294452	80.4866	23.2123	35.5162	10.1968	UP
Sh_So10K0026904	90.1735	23.0254	24.7333	1.81118	UP
Sh_So10K0025568	103.806	23.0196	18.953	7.58203	UP
Sh_So07D0273815	79.5219	22.8963	35.1806	9.96651	UP
Sh_So07B0269433	41.2708	22.8064	61.4648	5.04167	UP
Sh_So04J0218410	72.6732	22.568	26.9239	9.61774	UP
Sh_Ss06B0236301	62.5729	22.4637	129.696	20.6932	UP
Sh_So01J0086411	67.4484	22.4633	49.8318	6.42319	UP
Sh_So03K0182815	53.4753	22.4619	81.8524	31.3808	UP
Sh_So04B0191521	87.5572	22.4206	36.1358	9.58564	UP
Sh_So07L0295612	31.2135	21.9859	34.5542	12.1932	UP
Sh_So09A0310236	40.5397	21.8952	19.997	1.27347	UP
Sh_Ss10F0012572	30.8857	21.8622	51.5328	8.36993	UP
Sh_So01D0050238	30.3374	21.8154	20.6319	0.0220683	UP
Sh_So06E0245243	33.951	21.6849	14.957	5.83648	UP
Sh_Ss02A0094869	29.9186	21.6597	32.5044	5.92704	UP
Sh_Ss10E0012231	31.7973	21.266	38.5179	2.63028	UP
Sh_So07C0270996	62.0835	21.2356	25.3863	6.26305	UP
Sh_So09F0324664	39.4995	21.0734	19.4358	1.25391	UP
Sh_So10G0015701	45.234	21.0239	20.9274	1.83849	UP
Sh_So08E0306150	32.8058	20.9411	18.6555	7.63418	UP
Sh_So02A0093674	35.6103	20.7616	22.4267	8.62419	UP
Sh_So01H0074216	29.1963	20.6592	25.4271	8.61839	UP
Sh_So08A0297013	32.0528	20.6297	18.2476	7.48706	UP
Sh_So08C0302028	29.9778	20.3548	25.793	12.3347	UP
Sh_So04D0198270	45.6203	20.2253	30.9751	13.3682	UP
Sh_So07I0288535	41.147	20.1989	49.2851	7.05074	UP
Sh_So02C0102977	28.7292	20.167	13.9047	6.18371	UP
Sh_So04I0215852	44.5203	19.8631	30.7157	13.0685	UP
Sh_So08E0306540	36.429	19.8531	25.3545	8.29811	UP
Sh_So09D0318557	41.4323	19.8007	22.403	7.91868	UP
Sh_So07F0281090	40.2511	19.7925	48.2054	6.86442	UP
Sh_So03A0144660	30.9766	19.6975	14.1602	4.01258	UP
Sh_So01H0070238	44.8596	19.6619	66.1189	1.91257	UP
Sh_So07H0285267	39.5584	19.4774	48.0006	6.80031	UP
Sh_So02G0119994	92.151	19.2159	13.9713	4.43437	UP
Sh_So10G0016294	42.5609	18.9239	29.2551	13.1564	UP
Sh_So04B0191722	47.8102	18.6998	9.60559	1.42384	UP
Sh_So10K0025187	63.6603	18.606	64.0891	14.9497	UP
Sh_So02E0110042	83.1706	18.5939	19.1585	7.9684	UP
Sh_So03A0145035	45.1289	18.4112	34.3226	15.0089	UP
Sh_Ss10D0009608	35.2561	18.3671	19.5337	6.73738	UP
Sh_So09E0321911	39.7631	18.3299	28.1149	12.7361	UP
Sh_So07E0278882	25.4538	18.259	19.6926	9.20838	UP
Sh_So09D0319725	26.5714	18.0765	41.1084	14.3875	UP
Sh_So08B0298965	29.6897	18.0023	15.3132	6.47144	UP
Sh_So01H0071124	36.4469	17.9575	34.0564	15.6038	UP
Sh_So09A0311161	26.9071	17.9342	41.2277	14.5345	UP
Sh_So03B0148362	117.594	17.8635	63.9957	25.9634	UP
Sh_So01J0082386	28.2309	17.7424	32.0189	7.30637	UP
Sh_So02J0137530	29.7313	17.6653	17.6209	7.53092	UP
Sh_So08F0308408	27.8556	17.6626	28.7442	5.60078	UP
Sh_So01B0037345	47.8042	17.6242	21.0938	4.84301	UP
Sh_So01H0073162	164.121	17.5404	24.8289	5.289	UP
Sh_So01B0040037	64.1203	17.5398	21.1671	1.07344	UP
Sh_So02G0119889	30.7609	17.4994	17.4487	7.6216	UP
Sh_So08C0301855	28.0278	17.2831	18.2507	5.73246	UP
Sh_So10K0025527	44.8429	17.2343	26.3879	4.08001	UP
Sh_So10G0016280	29.488	16.9786	26.1494	11.6682	UP
Sh_Ss04C0195531	100.24	16.7946	117.796	41.6883	UP
Sh_So07K0293939	22.721	16.7702	28.075	5.81345	UP
Sh_So07E0278422	22.9525	16.5682	17.9112	7.13381	UP
Sh_So06A0232099	53.6628	16.5261	72.0655	30.1756	UP
Sh_So01K0088756	45.3717	16.4984	20.0638	4.46262	UP
Sh_So09G0328055	28.2137	16.4636	29.3756	6.03318	UP
Sh_So07H0285522	24.7573	16.4534	28.2	7.59679	UP
Sh_So07A0267956	31.8237	16.1782	16.0405	3.68455	UP
Sh_So01F0063340	37.0191	16.1564	14.2051	4.15938	UP
Sh_So01G0064531	26.7786	15.9942	25.3265	10.9391	UP
Sh_So09E0321833	46.871	15.94	9.35806	0.28081	UP
Sh_So02C0104269	56.1441	15.7545	25.8362	8.1932	UP
Sh_So10F0012681	61.2152	15.5061	60.6262	14.9423	UP
Sh_So01C0042994	33.3035	15.3124	38.3296	7.35817	UP
Sh_So06C0238266	24.8896	15.2932	16.0534	2.37432	UP
Sh_So08D0304062	36.8521	15.2771	20.2099	0.589323	UP
Sh_So02F0116416	41.7807	15.185	46.9009	18.9499	UP
Sh_So06C0238414	32.8737	15.113	31.5951	10.792	UP
Sh_So02G0121265	41.1497	15.0252	47.6078	18.6353	UP
Sh_So07E0277582	41.6527	14.8871	42.8107	3.08534	UP
Sh_So03D0155095	24.7921	14.8018	13.3546	1.72741	UP
Sh_So03A0144458	40.0322	14.5681	12.5024	0.729079	UP
Sh_So01E0053218	21.9756	14.327	14.0572	2.29988	UP
Sh_So01H0075728	20.434	14.2874	10.9995	2.8304	UP
Sh_Ss06I0255587	42.7353	14.2192	78.3253	19.5075	UP
Sh_So08C0301961	61.6099	14.1858	20.3573	8.16406	UP
Sh_So04B0191723	25.7121	14.1607	5.39298	1.7189	UP
Sh_So01A0030180	20.7053	14.1082	36.884	9.44635	UP
Sh_So10C0006367	19.3027	13.8733	12.9864	5.56499	UP
Sh_So02H0126687	23.2963	13.8539	23.556	10.7969	UP
Sh_So09F0324811	49.4261	13.7977	23.0147	3.56373	UP
Sh_So07G0281899	35.4327	13.6786	46.0983	20.6203	UP
Sh_So03K0183532	27.697	13.5878	11.8445	0.160581	UP
Sh_Ss10H0018788	24.8032	13.5249	45.3024	3.46582	UP
Sh_So03A0144933	69.7795	13.4924	15.2387	0.23989	UP
Sh_So10F0012612	24.5591	13.4771	44.5608	3.48585	UP
Sh_So08B0299086	53.4795	13.3295	70.2911	29.5383	UP
Sh_So10L0027775	25.4387	13.2706	20.289	3.73996	UP
Sh_So02B0098944	22.7778	13.2549	22.7031	9.80912	UP
Sh_So01K0086875	19.6226	13.2428	35.5969	8.29426	UP
Sh_So01I0080711	41.5735	13.1187	23.5583	10.4173	UP
Sh_So08F0308076	51.9226	13.0781	19.7133	7.3011	UP
Sh_So01A0033566	30.2086	12.9931	8.56802	1.78356	UP
Sh_So02B0097608	28.3724	12.8428	11.8623	4.99452	UP
Sh_So01A0033712	20.9827	12.8087	11.4602	5.18485	UP
Sh_So01K0088014	20.6734	12.6885	18.7215	6.58494	UP
Sh_So06C0238187	44.7819	12.6295	22.3539	9.09067	UP
Sh_So07E0277581	50.8105	12.5995	46.4224	4.25176	UP
Sh_So09I0335371	20.544	12.4805	7.22485	3.12028	UP
Sh_So03D0155082	30.4634	12.4478	16.8034	7.67598	UP
Sh_So01A0034986	20.5521	12.3464	20.8418	8.60505	UP
Sh_So08A0296460	26.4368	12.2521	11.6532	4.38133	UP
Sh_So08F0309400	32.5927	12.1225	19.1396	8.75201	UP
Sh_So02G0119557	24.5277	12.0958	7.09614	0.0878581	UP
Sh_So03K0185212	19.862	12.0608	5.98593	2.66599	UP
Sh_So10E0010751	19.9494	12.0013	15.6124	3.69035	UP
Sh_So08D0303188	44.1033	11.9591	18.3843	7.46833	UP
Sh_So10G0015419	41.8779	11.9453	10.4835	4.49576	UP
Sh_So06G0250146	27.7313	11.8982	13.0022	1.3107	UP
Sh_Sotig0336290	25.673	11.8362	11.6287	3.46235	UP
Sh_So02E0112598	24	11.833	4.84713	1.09443	UP
Sh_So04B0189934	25.8189	11.8252	15.7636	4.64227	UP
Sh_So01D0046786	16.7618	11.7368	19.0786	6.22898	UP
Sh_So01A0033420	28.2975	11.7306	13.152	4.09949	UP
Sh_So04B0190302	33.7807	11.7273	44.8239	11.6798	UP
Sh_So03I0173618	17.1024	11.7078	28.5788	6.25773	UP
Sh_So03A0142927	24.2541	11.6641	8.02318	3.07554	UP
Sh_So04B0190004	27.3197	11.6431	16.4928	6.27019	UP
Sh_So07G0283564	41.0753	11.5811	24.2406	10.7913	UP
Sh_So04D0197427	31.8266	11.5573	6.1899	1.81679	UP
Sh_So02I0130111	32.4429	11.5351	18.7491	6.84606	UP
Sh_So03A0144336	36.1169	11.5321	16.3601	1.16701	UP
Sh_Sotig0338330	17.3062	11.4723	12.3909	4.81864	UP
Sh_So06C0238209	34.6474	11.4487	17.9473	4.01914	UP
Sh_So03F0164731	47.1886	11.4402	13.14	1.68376	UP
Sh_So01B0035624	15.807	11.3872	15.9029	2.93424	UP
Sh_So04B0191338	22.428	11.3483	9.36024	4.42528	UP
Sh_So09A0310156	21.9823	11.3258	15.1632	3.0928	UP
Sh_So03K0185497	19.5426	11.2407	19.7155	7.34065	UP
Sh_So10J0022773	16.3067	11.2256	18.3687	5.92382	UP
Sh_So04D0196315	16.3636	11.1909	13.0377	2.36589	UP
Sh_So02A0096339	17.5519	11.1221	8.27949	3.28558	UP
Sh_So06J0261043	19.2637	11.1161	19.4043	7.26309	UP
Sh_So04J0217391	26.6326	11.1066	9.99702	1.53707	UP
Sh_So02C0105145	17.3581	11.0274	8.19881	3.28825	UP
Sh_So03J0178910	25.2364	10.9919	12.1044	4.94134	UP
Sh_Ss10D0009225	29.9017	10.8794	39.9054	7.59009	UP
Sh_So04D0196318	31.7352	10.7936	15.7949	6.38109	UP
Sh_So02D0106104	24.6428	10.7367	17.8727	8.00984	UP
Sh_So01K0090263	14.9729	10.7251	11.83	3.90921	UP
Sh_So04D0196556	25.4761	10.6745	14.668	5.67375	UP
Sh_So01I0075882	14.8813	10.6473	15.8392	2.86381	UP
Sh_So02J0135469	35.7266	10.6186	18.0132	7.31272	UP
Sh_So02F0116454	14.6963	10.5932	14.4001	5.19815	UP
Sh_So04H0212142	16.6057	10.5899	11.6798	2.77414	UP
Sh_So03E0157218	15.2205	10.5066	22.1561	4.88679	UP
Sh_So07B0270071	27.8688	10.5034	14.0002	2.03232	UP
Sh_So10L0028463	15.3904	10.45	20.7528	6.87536	UP
Sh_So01I0080215	42.5341	10.3537	35.6324	6.43784	UP
Sh_So08B0299390	18.6908	10.3489	19.0503	4.81908	UP
Sh_So06C0237656	29.5152	10.332	17.291	7.83574	UP
Sh_So03I0174909	25.5798	10.3164	13.9114	6.27799	UP
Sh_So01B0037967	19.9733	10.2116	13.0216	4.75321	UP
Sh_So09D0318056	212.41	10.1694	35.7877	0	UP
Sh_So01J0085233	53.2239	10.1628	13.0368	0.346736	UP
Sh_So10G0017066	17.8578	10.062	6.94132	3.04704	UP
Sh_So06C0238338	19.2167	9.99541	17.507	7.53795	UP
Sh_Ss03E0158112	19.0599	9.92415	12.3609	5.13003	UP
Sh_So07B0270391	73.5552	9.91298	19.9858	6.68635	UP
Sh_So06H0252944	19.5269	9.85904	7.64066	2.11933	UP
Sh_So04I0215912	16.8615	9.82676	9.1206	2.29881	UP
Sh_So01D0049090	18.7926	9.82606	17.9392	7.06028	UP
Sh_So09A0310249	28.9414	9.80134	22.516	3.43304	UP
Sh_So09F0324695	28.2822	9.77163	22.0389	3.13432	UP
Sh_So07B0268503	26.3534	9.71503	21.4853	9.96728	UP
Sh_So10J0023401	67.7409	9.66293	43.9798	11.7831	UP
Sh_So01A0034346	60.6268	9.65476	32.5278	13.1369	UP
Sh_So01B0040426	33.575	9.64914	20.7003	7.84057	UP
Sh_Ss10F0014479	21.6522	9.53563	3.98619	1.74077	UP
Sh_So07L0295009	15.8275	9.5017	17.3523	5.20984	UP
Sh_So02A0095200	35.2121	9.49241	17.6549	5.08238	UP
Sh_So02D0107264	24.9893	9.46881	13.5701	5.26364	UP
Sh_So02A0095417	17.7361	9.44655	6.68055	1.17282	UP
Sh_So01A0035378	13.387	9.37382	7.78034	3.14494	UP
Sh_So09B0314209	39.3778	9.3583	21.2647	9.60825	UP
Sh_So06A0232661	26.9724	9.33226	27.575	9.87169	UP
Sh_So02F0116622	17.5863	9.29698	14.7428	6.0986	UP
Sh_So09F0325396	20.8458	9.2885	19.3909	5.01466	UP
Sh_So10J0023464	20.9193	9.27918	10.99	2.53458	UP
Sh_So10G0016274	17.2352	9.2535	15.8479	2.83029	UP
Sh_So03E0158844	15.325	9.20309	15.1292	4.84097	UP
Sh_So07L0294299	16.1778	9.18646	17.637	3.88639	UP
Sh_So02D0106357	17.2502	9.16481	7.57398	2.43181	UP
Sh_So02J0135475	12.9923	9.12741	8.80958	3.80452	UP
Sh_So01E0053701	17.3097	9.07908	14.2197	2.60909	UP
Sh_So02I0132612	16.0578	9.05329	5.6917	0.878051	UP
Sh_So07C0273282	34.6743	9.00715	29.8361	11.1937	UP
Sh_Ss03D0153877	17.3289	9.00576	11.6981	4.61551	UP
Sh_So03F0161196	14.8726	8.98713	14.9001	4.96519	UP
Sh_So01K0087256	27.5053	8.95225	24.7305	4.39975	UP
Sh_So10C0006087	15.2558	8.9436	12.7846	3.11603	UP
Sh_Ss10H0019661	22.9736	8.94184	32.1421	7.90898	UP
Sh_So03A0144430	15.047	8.89743	10.9539	1.45892	UP
Sh_So06H0252598	26.5117	8.84889	11.256	4.10083	UP
Sh_So02G0122259	18.8128	8.80741	13.2612	3.76228	UP
Sh_So07B0270482	15.8258	8.79386	16.9015	3.43653	UP
Sh_So01B0039002	13.6192	8.7418	10.1695	4.76791	UP
Sh_So04D0196782	14.1844	8.72625	6.01535	2.49561	UP
Sh_So04D0197946	14.6591	8.68383	7.68237	3.03183	UP
Sh_So04A0188945	39.4996	8.68059	16.5405	3.98117	UP
Sh_So01K0090369	125	8.66971	78.3018	27.0779	UP
Sh_So02E0111897	13.0938	8.66457	12.4302	4.02332	UP
Sh_So09E0323120	14.6473	8.61947	36.394	6.8995	UP
Sh_So01E0055950	65.2293	8.59229	19.0067	5.60928	UP
Sh_So02A0096531	18.6246	8.56393	13.8396	5.62942	UP
Sh_So03A0144066	21.6448	8.53147	10.6529	4.82919	UP
Sh_So09D0318115	118.567	8.52828	17.0131	0.356558	UP
Sh_So09A0310113	17.8373	8.52042	7.81269	3.12546	UP
Sh_Indtig0344191	11.8013	8.51946	17.5133	6.49422	UP
Sh_So01E0053667	20.5492	8.48841	23.2974	9.64841	UP
Sh_So10G0015409	14.9277	8.47857	5.11356	2.24526	UP
Sh_So01K0090659	50.1353	8.47492	19.4892	7.5382	UP
Sh_So03F0164738	11.5735	8.46074	5.16871	1.94358	UP
Sh_So09A0310245	18.3498	8.3652	13.7887	2.54761	UP
Sh_So09D0318053	130.194	8.33792	18.0744	0	UP
Sh_So03A0144840	31.0429	8.33608	12.4253	2.28425	UP
Sh_So04D0196920	14.0173	8.26549	6.36231	1.29807	UP
Sh_So03G0168088	15.8705	8.25757	22.616	6.08171	UP
Sh_So01F0060538	56.687	8.2509	25.6964	9.32409	UP
Sh_So09F0324673	17.9598	8.16952	13.774	2.42147	UP
Sh_So02D0106714	19.701	8.14374	22.5579	5.8483	UP
Sh_So09F0325936	20.8094	8.14277	8.67458	1.66635	UP
Sh_So02G0119993	39.7145	8.13408	6.9986	1.92197	UP
Sh_So03K0183970	20.344	8.13303	11.9253	5.66403	UP
Sh_So02I0132891	18.3485	8.11022	28.2058	8.19755	UP
Sh_So01A0034956	21.2877	8.10758	12.2975	3.74065	UP
Sh_So03A0143333	36.4745	8.04827	20.1525	8.57055	UP
Sh_So10K0025625	13.4169	8.04678	11.3226	1.68851	UP
Sh_So03A0145088	30.8611	8.02561	9.32904	0.578685	UP
Sh_So03I0176792	16.643	8.0021	11.3213	4.26847	UP
Sh_So04B0191558	13.4882	7.97063	6.71498	2.50949	UP
Sh_Ss10I0022450	18.2988	7.94252	8.6405	2.59152	UP
Sh_So03A0143706	13.1522	7.93989	9.49275	0.687202	UP
Sh_So03C0149748	32.8498	7.92785	13.9148	4.43734	UP
Sh_So01B0035649	13.2654	7.92017	11.7109	2.48432	UP
Sh_So02G0119975	19.1141	7.90807	15.9363	0.232084	UP
Sh_So08A0297610	12.4744	7.90764	11.0593	0.560076	UP
Sh_So02B0098115	12.2476	7.87801	19.7104	6.02503	UP
Sh_Sotig0336592	78.2515	7.85827	26.7603	7.87848	UP
Sh_So01A0030196	16.7379	7.80619	17.4993	6.12987	UP
Sh_So03B0148158	16.3777	7.80534	11.1122	4.1672	UP
Sh_So01C0045534	18.3937	7.75232	10.4656	4.20631	UP
Sh_So10L0027745	14.9419	7.67219	8.36171	1.80536	UP
Sh_So04J0217310	14.5335	7.66353	9.20301	3.80075	UP
Sh_So01K0086891	16.7061	7.65701	17.2311	6.1461	UP
Sh_So10G0015593	12.1451	7.6229	3.69167	1.30931	UP
Sh_So10E0011019	28.7494	7.59286	10.5218	0.970821	UP
Sh_So02B0097575	16.6394	7.57385	15.8097	0.207551	UP
Sh_So01B0039256	23.9023	7.55829	31.6356	6.66922	UP
Sh_So07C0271422	11.1207	7.53768	4.95729	1.67648	UP
Sh_So04C0195032	12.0954	7.47255	7.04558	1.1816	UP
Sh_So08E0306326	21.4601	7.46294	7.28504	1.85082	UP
Sh_So03A0144678	14.2076	7.43089	6.36925	0.507175	UP
Sh_So04I0214954	10.5221	7.39028	6.63292	2.73843	UP
Sh_Ss03F0162958	23.5115	7.38203	14.919	5.15253	UP
Sh_So02A0095307	12.4973	7.37241	9.14899	2.81499	UP
Sh_So08E0306623	12.3076	7.35972	10.5092	0.499031	UP
Sh_So10G0015096	11.4469	7.34788	4.85886	1.31227	UP
Sh_So08C0302514	19.4913	7.34572	20.6171	7.18344	UP
Sh_So02J0138472	16.0918	7.3205	12.1385	4.22255	UP
Sh_So03H0170555	10.2396	7.31815	8.81049	2.34798	UP
Sh_So10K0026112	11.5145	7.31465	5.44937	2.36189	UP
Sh_So02A0095575	18.8633	7.31378	10.8114	1.28472	UP
Sh_So04D0197401	19.4158	7.31339	7.13368	1.05172	UP
Sh_So07A0266706	15.9094	7.30729	21.8083	0.486756	UP
Sh_So01B0040479	11.368	7.29658	23.4467	3.5076	UP
Sh_So05D0228390	13.6646	7.29301	5.84604	2.38049	UP
Sh_So02H0127238	17.9795	7.28817	11.4577	1.17699	UP
Sh_So03A0144642	12.719	7.28744	4.99766	0	UP
Sh_So01K0088146	15.8276	7.28565	14.6851	3.63538	UP
Sh_So01J0085245	10.2344	7.25476	6.28502	1.69405	UP
Sh_So02A0095418	16.0524	7.24027	11.0937	4.44015	UP
Sh_So02A0095194	11.6826	7.22795	8.02254	2.63715	UP
Sh_So09E0321752	21.1442	7.19016	6.72369	1.11634	UP
Sh_So01J0082588	16.6844	7.1366	7.81863	1.849	UP
Sh_So10K0024991	9.85919	7.10742	17.7362	5.28075	UP
Sh_So01K0091651	29.0689	7.10618	22.3003	9.17756	UP
Sh_So08D0303666	20.8486	7.10569	8.96689	2.86944	UP
Sh_So03A0144347	23.792	7.0997	7.81523	0.197279	UP
Sh_So01H0073831	11.2968	7.08615	37.7749	3.03842	UP
Sh_So09F0325840	18.7879	7.08014	9.45028	1.77019	UP
Sh_So04A0188348	17.3549	7.05533	3.96702	1.26552	UP
Sh_So02H0127100	18.0722	7.02961	14.0407	6.76188	UP
Sh_So03A0144379	9.92357	7.0296	5.25271	2.16886	UP
Sh_So03A0144888	31.4449	7.0062	10.436	0	UP
Sh_So02I0132613	15.8833	6.99362	11.5306	3.04723	UP
Sh_So08F0308651	21.1252	6.93498	7.21542	1.90781	UP
Sh_So03J0180969	33.892	6.9315	18.7802	7.36699	UP
Sh_So06C0238381	22.6354	6.90015	3.80885	1.53064	UP
Sh_So02B0098866	19.6573	6.8918	25.0479	8.73079	UP
Sh_So09C0316105	9.65092	6.88594	5.14626	1.60825	UP
Sh_So07H0285329	11.8611	6.88242	7.70346	1.29245	UP
Sh_So07F0280591	21.0579	6.86177	15.1075	5.57412	UP
Sh_So10G0015355	13.9209	6.84933	4.83439	1.56485	UP
Sh_So01J0082723	15.6786	6.81723	14.4241	4.09723	UP
Sh_So10H0017901	13.5427	6.79192	27.8729	0.173654	UP
Sh_So07K0292442	15.3428	6.78021	21.4002	0.662554	UP
Sh_So02G0119718	18.9982	6.75448	19.1792	4.43021	UP
Sh_So01K0089720	10.3407	6.70421	13.5162	0.612814	UP
Sh_So08C0301853	14.2216	6.68921	17.6156	1.90999	UP
Sh_Ss02B0101024	12.6585	6.66967	16.5588	4.40049	UP
Sh_So04B0192434	34.8545	6.65588	17.5705	1.63892	UP
Sh_So02B0099148	12.7377	6.5716	15.3116	0.834892	UP
Sh_So06F0246223	15.3441	6.56723	13.0793	6.32751	UP
Sh_So06B0236860	17.3828	6.51607	15.5695	6.73971	UP
Sh_So02E0112572	13.0379	6.515	6.23054	0.209408	UP
Sh_So02A0095345	14.827	6.51201	10.2481	2.56246	UP
Sh_So04D0196658	32.8083	6.50956	12.0215	2.1434	UP
Sh_So04H0213414	9.79771	6.49764	12.8947	2.41952	UP
Sh_So02F0116001	18.5065	6.48437	23.9889	8.18339	UP
Sh_So01I0079849	44.467	6.47671	33.985	8.97998	UP
Sh_So06G0248736	22.8204	6.4713	23.8656	7.92268	UP
Sh_So06C0238628	11.2281	6.46513	10.0467	3.78824	UP
Sh_So08A0296448	20.6001	6.44161	8.65778	2.89937	UP
Sh_So03E0159637	16.888	6.43931	22.82	3.45467	UP
Sh_So03A0144291	32.9281	6.4366	11.1749	3.88847	UP
Sh_So07E0278988	65.366	6.43616	33.6271	12.9994	UP
Sh_So02F0117792	20.7102	6.42433	6.49823	1.80473	UP
Sh_So02B0097171	30.6768	6.42321	6.53587	0.428934	UP
Sh_So04J0217396	10.071	6.42255	6.7586	2.99795	UP
Sh_So06H0252600	8.68118	6.41122	1.50917	0.520963	UP
Sh_So04J0217953	9.62333	6.38751	12.8449	3.42724	UP
Sh_So04I0214761	10.5934	6.38667	13.0474	3.47152	UP
Sh_So02C0102175	18.0432	6.38475	18.004	4.12557	UP
Sh_Sotig0336278	19.454	6.35433	8.08643	2.70721	UP
Sh_So07C0271954	22.0466	6.3531	30.2744	0.208189	UP
Sh_So03A0143789	62.7142	6.3521	23.754	0.871249	UP
Sh_So02C0102888	14.7298	6.33295	8.10488	2.69705	UP
Sh_So01K0091230	12.0565	6.33106	6.50248	0.0497858	UP
Sh_So09B0312826	9.70904	6.32645	5.17043	1.63049	UP
Sh_Ss04G0209685	9.9756	6.31906	10.7341	0.999359	UP
Sh_So02G0120057	22.3273	6.30461	6.44649	2.5315	UP
Sh_So10H0019842	11.7389	6.28717	25.3405	6.44552	UP
Sh_Ss06B0236868	11.342	6.2851	12.6337	4.44555	UP
Sh_So01G0064831	8.78202	6.27533	8.52386	2.17405	UP
Sh_So02A0095102	15.7541	6.27391	11.4607	3.10603	UP
Sh_So03A0144937	20.3407	6.27011	4.46609	1.32916	UP
Sh_So01A0034932	11.4876	6.26158	10.1645	4.5585	UP
Sh_Sotig0336911	8.9618	6.26039	3.82463	1.41252	UP
Sh_So01D0049439	21.9688	6.25349	16.1837	7.50151	UP
Sh_So04A0188318	13.9557	6.24708	3.29192	1.08834	UP
Sh_So02I0132497	8.98584	6.24676	6.85638	2.15944	UP
Sh_So02E0111569	28.5709	6.24331	20.6992	5.99268	UP
Sh_So01E0055561	22.0618	6.24226	16.2485	7.58739	UP
Sh_So02J0136424	9.37705	6.21519	6.79651	3.01045	UP
Sh_So05E0229832	13.434	6.20217	8.82286	2.61385	UP
Sh_So03G0166897	13.5208	6.16615	10.389	2.01631	UP
Sh_So02F0115600	18.4281	6.1632	7.78217	2.13075	UP
Sh_So10A0001145	10.8426	6.15077	8.44918	2.77661	UP
Sh_So09B0312782	11.1531	6.14081	10.8986	0.565138	UP
Sh_So01A0033713	15.1509	6.133	3.43255	1.07165	UP
Sh_So02A0095910	17.173	6.10041	10.2985	3.31483	UP
Sh_So08A0296520	13.0663	6.09368	8.21156	3.43783	UP
Sh_So02C0103528	28.2519	6.08346	9.0918	0.5854	UP
Sh_Sotig0336900	14.1122	6.07814	4.46783	0	UP
Sh_So03A0145069	8.57989	6.07263	2.83399	0.0948587	UP
Sh_So03K0184658	15.2552	6.0688	20.704	3.12479	UP
Sh_So03A0142187	8.21211	6.04355	5.30247	2.33312	UP
Sh_So10E0010791	10.5673	6.00105	7.4029	1.72099	UP
Sh_So02C0103485	9.73316	5.99721	5.60106	1.20682	UP
Sh_So02E0111219	18.1934	5.98803	7.63092	2.09228	UP
Sh_So07C0272835	14.4684	5.95085	12.9682	4.25547	UP
Sh_So03A0144930	13.6929	5.95062	6.29099	0.87025	UP
Sh_So08D0303669	21.5178	5.9341	5.77495	2.68228	UP
Sh_So10K0026898	36.2335	5.93381	14.1642	6.45514	UP
Sh_So08A0297847	11.6788	5.92781	17.9569	3.99314	UP
Sh_So10L0027336	9.18231	5.91715	13.5856	0.312286	UP
Sh_So04A0187089	13.2013	5.91661	14.3595	3.86794	UP
Sh_Ss09G0328436	10.0202	5.91076	18.6389	5.75758	UP
Sh_So07E0277414	10.1783	5.90184	11.2615	2.31517	UP
Sh_Ss04E0202263	10.2532	5.88839	7.9894	1.48393	UP
Sh_So07K0292363	10.2388	5.88715	11.393	2.36256	UP
Sh_So04B0191060	20.6661	5.88299	18.336	5.1272	UP
Sh_So10E0010412	30.5998	5.875	15.2673	1.49706	UP
Sh_So10L0028017	9.07362	5.86788	8.75037	2.84873	UP
Sh_So01E0053235	8.77252	5.85927	8.37595	2.11882	UP
Sh_So04A0187771	27.1947	5.85277	9.08607	4.30904	UP
Sh_So01H0071974	12.861	5.8397	9.97873	4.52831	UP
Sh_So04A0188319	8.76782	5.83	2.24261	0.0399715	UP
Sh_So04D0196553	17.8641	5.82211	14.2533	5.75825	UP
Sh_So10G0016283	10.581	5.8071	6.07235	2.52052	UP
Sh_So10G0015016	10.5555	5.72968	18.9153	5.14783	UP
Sh_So08D0304088	10.794	5.71815	5.29409	0.430499	UP
Sh_So02J0135636	10.3933	5.71138	10.5114	3.38645	UP
Sh_So10F0012504	8.81022	5.66517	13.2483	0.321365	UP
Sh_So07G0283027	9.86681	5.65445	6.26179	2.74507	UP
Sh_So04E0200203	13.1952	5.63405	4.67552	1.86759	UP
Sh_Ss09I0335163	43.8952	5.62518	22.9268	1.89015	UP
Sh_So03F0162174	10.6807	5.62312	4.97416	1.9404	UP
Sh_Ss01J0082767	15.814	5.61401	15.2712	0.0509734	UP
Sh_So07E0277342	7.74411	5.61372	5.74822	2.31503	UP
Sh_So10D0007594	10.693	5.6004	24.8937	5.52789	UP
Sh_So04C0196030	29.6172	5.59718	4.18853	0.00918546	UP
Sh_So03D0154718	27.4929	5.59616	9.25929	4.18437	UP
Sh_So01B0039185	13.4019	5.5723	9.39099	4.18449	UP
Sh_So06K0264413	9.69901	5.55324	5.76936	2.06201	UP
Sh_Ss02H0129862	10.4725	5.52924	15.6202	3.87475	UP
Sh_Indtig0346902	16.3141	5.52204	14.0973	5.43195	UP
Sh_So04A0188431	11.8464	5.51944	2.54309	1.11555	UP
Sh_So03J0179230	8.43939	5.511	8.22443	0.62826	UP
Sh_So08F0309244	9.98951	5.50099	4.23635	1.88241	UP
Sh_So09C0315068	9.07995	5.49998	5.6068	1.11268	UP
Sh_So02J0135538	15.0376	5.49499	19.9512	8.49828	UP
Sh_So09E0322838	8.94718	5.49209	4.32363	2.01209	UP
Sh_So08E0306633	7.5692	5.48881	6.3601	1.72694	UP
Sh_So03I0176206	23.606	5.47666	13.9723	4.19084	UP
Sh_So04D0197063	8.98547	5.46303	4.60727	1.85584	UP
Sh_So07H0285094	34.8244	5.44249	16.9149	2.91614	UP
Sh_So01B0039140	7.43852	5.44214	15.7385	3.97344	UP
Sh_So04D0197074	13.5733	5.44072	14.5796	3.72233	UP
Sh_So06K0264408	14.6759	5.42664	19.0881	8.33609	UP
Sh_So03J0178165	9.02031	5.41519	2.44034	0.194565	UP
Sh_So08A0298212	7.73363	5.37476	5.74567	1.83383	UP
Sh_So06H0252932	11.0262	5.36772	9.37302	0.342982	UP
Sh_So10D0008056	11.9142	5.36579	4.11889	0.801693	UP
Sh_So09B0312218	15.355	5.36331	4.46228	1.41411	UP
Sh_So08B0298752	7.30834	5.36208	8.45133	2.40668	UP
Sh_So08A0297735	11.7014	5.34568	4.54786	1.77482	UP
Sh_So02J0138454	12.3489	5.27469	15.1348	0.420854	UP
Sh_So08E0306627	7.2086	5.27046	5.45944	1.09444	UP
Sh_Ss02G0121847	11.0282	5.26497	13.8618	4.60279	UP
Sh_So04A0188444	10.065	5.24303	2.57197	1.10456	UP
Sh_So09D0319567	8.00735	5.23981	8.53729	2.76253	UP
Sh_So01E0058075	8.98091	5.22108	7.18985	2.33855	UP
Sh_So04H0213427	36.3055	5.21192	8.61257	1.61799	UP
Sh_So08A0298163	8.07602	5.20757	7.69088	1.52251	UP
Sh_So02E0112599	7.24207	5.19129	4.91556	0.0239401	UP
Sh_So01E0053078	17.6018	5.15261	12.3846	4.38777	UP
Sh_So01A0033799	7.04742	5.12747	15.7788	4.0578	UP
Sh_Ss10I0020932	19.7979	5.08474	48.3949	4.48564	UP
Sh_So04A0188306	8.46008	5.07338	1.72529	0.752168	UP
Sh_So07B0269629	7.9585	5.06795	4.89555	2.29045	UP
Sh_So10K0025639	22.1725	5.05996	6.5041	0.888174	UP
Sh_So07L0295600	8.25401	5.04331	6.94388	2.10785	UP
Sh_So10L0027638	7.47899	5.04219	10.1692	1.30211	UP
Sh_So03A0144726	20.1108	5.04103	9.45416	4.3522	UP
Sh_So06G0250118	7.52745	5.02334	8.5936	1.10061	UP
Sh_So01E0053673	26.8702	5.02082	13.6486	6.28963	UP
Sh_So10I0022452	11.5684	4.98449	5.33535	2.23316	UP
Sh_Ind06A0234960	8.08526	4.97941	6.23903	1.19974	UP
Sh_So02D0107404	17.2515	4.97359	21.1818	5.04163	UP
Sh_So08C0300572	9.93744	4.97033	5.03484	0.188556	UP
Sh_So02A0095120	12.1274	4.96567	14.4173	0.338864	UP
Sh_So01K0088197	12.9764	4.96412	9.4934	0.653904	UP
Sh_So10G0015385	31.5448	4.95545	3.70105	0.00559236	UP
Sh_So03A0141241	13.3327	4.95233	19.9308	6.04461	UP
Sh_So01B0036884	12.8921	4.95047	9.34499	0.613165	UP
Sh_So04D0196930	8.58413	4.94197	5.19732	1.03514	UP
Sh_So01I0076666	11.854	4.94098	8.67835	4.11148	UP
Sh_So02G0120078	10.6848	4.93236	3.86995	0.650411	UP
Sh_So02A0095389	21.0306	4.92722	11.6233	3.89837	UP
Sh_So07L0295796	10.309	4.9067	5.08981	2.34075	UP
Sh_So03I0174863	8.40177	4.86626	14.0462	4.62029	UP
Sh_So04E0200200	30.8876	4.83662	8.8921	0.559263	UP
Sh_So01D0047504	8.76034	4.82137	12.0764	0.943157	UP
Sh_Ss01K0091682	23.5351	4.80936	5.64802	2.48551	UP
Sh_So01F0059294	13.0838	4.79171	8.02754	2.97861	UP
Sh_So01D0046760	11.8558	4.7878	8.40282	3.78456	UP
Sh_So04J0217342	6.86747	4.78693	2.50138	0.872943	UP
Sh_So01D0047425	63.6018	4.76402	39.3354	2.89092	UP
Sh_So01C0046272	13.3464	4.74916	8.20059	2.61523	UP
Sh_So02G0119218	19.6502	4.74578	6.31458	1.27656	UP
Sh_So07A0267566	41.664	4.74246	13.4007	3.24756	UP
Sh_So01D0049654	12.4299	4.73347	8.30149	3.90864	UP
Sh_So08B0299108	8.70322	4.73197	6.86196	1.79556	UP
Sh_So03F0164721	9.69585	4.72819	4.32545	0.0301037	UP
Sh_So01H0075717	10.6036	4.70846	7.57514	1.29063	UP
Sh_So07A0266500	11.9044	4.70788	10.1511	4.638	UP
Sh_So01J0082673	77.0468	4.69906	30.0788	11.0081	UP
Sh_So03G0167345	15.5217	4.69034	13.5526	3.56028	UP
Sh_So02C0104960	21.243	4.68493	12.2278	4.7914	UP
Sh_So10B0004943	8.10685	4.67037	3.15422	1.29268	UP
Sh_So03A0144769	10.8252	4.64306	5.14888	1.89003	UP
Sh_So03H0172530	11.5673	4.61018	8.48524	3.89234	UP
Sh_So02B0099969	20.8894	4.59996	11.9586	4.63382	UP
Sh_So03C0149932	14.3262	4.59909	12.9554	2.92871	UP
Sh_So06J0261410	12.2504	4.59421	3.4986	0.0894395	UP
Sh_So07E0277493	7.64308	4.58769	8.64548	0.602742	UP
Sh_So06K0265918	11.7493	4.57308	7.74927	3.07485	UP
Sh_So07C0273476	16.5137	4.54439	9.06197	3.40854	UP
Sh_So07F0279608	11.1866	4.54283	6.93843	3.22466	UP
Sh_So02B0100322	19.949	4.54058	10.9709	3.38299	UP
Sh_So02D0108120	6.97724	4.53534	10.0464	1.23757	UP
Sh_So06B0237436	12.6616	4.53183	7.65509	3.53766	UP
Sh_So04D0196265	8.1771	4.52746	5.15043	1.93745	UP
Sh_So04B0190249	17.4537	4.52492	7.52855	2.79946	UP
Sh_So03A0142312	14.0161	4.51707	12.2489	2.98347	UP
Sh_Ss06B0235479	13.0125	4.51321	13.2859	5.30887	UP
Sh_So04G0208693	6.22436	4.50628	4.3184	1.90393	UP
Sh_So02C0102750	7.52044	4.50623	4.89422	1.19467	UP
Sh_So06C0238324	6.67756	4.50363	3.49731	0.940416	UP
Sh_So04D0197181	7.32139	4.49513	3.28594	1.04788	UP
Sh_So09E0322922	6.37112	4.47833	4.28179	1.37599	UP
Sh_So04B0190129	13.8679	4.47414	7.4355	3.15963	UP
Sh_So05B0224368	6.20456	4.46944	4.08679	1.62059	UP
Sh_So01A0030307	7.33384	4.44771	5.08292	2.01775	UP
Sh_So02C0105327	6.59007	4.44424	7.362	2.0157	UP
Sh_So01J0085550	6.32567	4.43797	5.72701	2.61444	UP
Sh_So01K0088202	8.87716	4.4302	5.57007	2.39509	UP
Sh_Ss06E0243985	12.7621	4.43007	13.0684	4.94858	UP
Sh_So01A0035118	6.29592	4.42726	5.65522	1.65495	UP
Sh_So10A0001720	11.6035	4.42469	3.32646	0.858124	UP
Sh_So01G0066208	23.2856	4.42184	4.67271	1.85899	UP
Sh_So07F0280951	13.5887	4.42168	10.6784	3.67849	UP
Sh_So01I0079844	14.2732	4.40429	4.34776	2.01693	UP
Sh_So02J0138088	7.852	4.39526	5.20927	1.18397	UP
Sh_So04H0211131	15.3136	4.39234	28.6973	6.96953	UP
Sh_So10A0002050	6.3832	4.38808	7.04684	1.04751	UP
Sh_So01K0088005	7.52578	4.37455	5.28723	2.23273	UP
Sh_So10E0010393	9.50623	4.3476	2.42563	0.419733	UP
Sh_So03A0144832	7.09966	4.34742	4.42686	1.26639	UP
Sh_So01B0037383	6.14637	4.34507	4.53285	1.94045	UP
Sh_So03A0144987	33.4365	4.33178	4.80213	0.361447	UP
Sh_Ss10I0022514	5.93589	4.32757	2.41328	0.0459313	UP
Sh_So10G0015379	27.2272	4.29585	4.68378	0.0220491	UP
Sh_So05B0223702	27.4881	4.27725	9.01665	2.98517	UP
Sh_So07I0288688	13.2938	4.26874	10.3404	3.61107	UP
Sh_So04J0217348	8.62641	4.26812	4.24581	0.957854	UP
Sh_So10J0023592	9.31174	4.25585	7.45157	2.34005	UP
Sh_So02H0127243	20.2937	4.25238	4.32813	1.78594	UP
Sh_Ss02J0139243	6.24503	4.24866	4.29526	1.38278	UP
Sh_So01F0059270	6.31478	4.24406	6.30923	1.47737	UP
Sh_Ss03H0169692	8.10548	4.23156	17.0812	3.38245	UP
Sh_So06E0245640	12.1478	4.23141	1.84391	0	UP
Sh_So01A0033593	7.1256	4.22232	5.16735	0.725951	UP
Sh_So03A0144902	5.80308	4.20739	2.8293	0.155952	UP
Sh_So10D0007443	7.25682	4.20429	6.29117	1.76607	UP
Sh_So04D0197001	8.10307	4.19827	3.69407	0.992603	UP
Sh_So08E0306597	7.85648	4.1811	3.04852	0.911335	UP
Sh_So01J0084877	6.01852	4.17234	3.92689	0.732818	UP
Sh_So06C0239919	7.58119	4.16786	4.14573	0	UP
Sh_So01G0066207	23.9952	4.1376	5.26342	1.16124	UP
Sh_So10C0006033	7.64174	4.13038	2.68397	0.780921	UP
Sh_So02C0103438	11.5484	4.12242	7.8855	3.24009	UP
Sh_So04D0196525	8.22401	4.10239	4.89515	1.48219	UP
Sh_So03G0167165	7.17121	4.09964	5.05237	2.21168	UP
Sh_So10B0004949	8.29853	4.09154	5.34341	0.990742	UP
Sh_So02C0104582	6.6996	4.09151	11.9839	2.38214	UP
Sh_So07C0272562	9.43116	4.07167	8.52591	2.21593	UP
Sh_Ss09G0328695	7.46621	4.03313	8.19418	3.30794	UP
Sh_So05C0225219	7.04489	4.0303	2.6995	0.756883	UP
Sh_So10G0016252	5.9574	4.02515	5.1079	2.32395	UP
Sh_So10J0024800	11.8571	4.0202	8.66268	3.14307	UP
Sh_So01E0058427	8.37421	3.99935	4.70363	1.64198	UP
Sh_So10G0015722	31.2835	3.99137	9.54554	1.14044	UP
Sh_So01B0040512	6.43359	3.98334	7.9673	3.53044	UP
Sh_So02A0093329	11.0879	3.97829	3.90998	1.59587	UP
Sh_So07G0282530	7.53299	3.97218	8.45318	0.384142	UP
Sh_So08B0299217	6.27095	3.96597	4.01994	0.507962	UP
Sh_So08E0306343	10.1867	3.94544	7.07317	2.04597	UP
Sh_So09A0310168	7.67758	3.94521	4.56443	1.62643	UP
Sh_So02C0104311	7.41652	3.94295	3.24478	0.561998	UP
Sh_So01G0066059	9.06682	3.93122	8.93445	0.12086	UP
Sh_So08A0296007	6.01866	3.9258	2.64446	0.510214	UP
Sh_So04J0217295	6.72085	3.92188	2.97939	1.11983	UP
Sh_So01I0078499	18.6617	3.91898	6.09485	0.938874	UP
Sh_So10E0011543	7.37916	3.91633	6.04747	2.33715	UP
Sh_So04A0186556	21.0352	3.90794	13.5562	2.05697	UP
Sh_So04I0215124	7.70774	3.90547	3.64457	0.197592	UP
Sh_Ss06J0261350	14.7914	3.892	2.17053	0.890707	UP
Sh_So10A0002354	12.8027	3.89013	7.6693	1.95115	UP
Sh_So02F0117967	6.83439	3.88405	4.76061	1.43937	UP
Sh_So07E0276969	17.3182	3.879	6.69152	1.51757	UP
Sh_So04H0213455	15.445	3.87832	5.62832	2.14783	UP
Sh_So05B0224927	5.77698	3.87831	5.96268	2.63127	UP
Sh_So03I0173605	6.60737	3.8738	6.74616	2.30296	UP
Sh_So01A0033514	8.24257	3.83932	3.39689	1.38252	UP
Sh_So03A0145045	9.91652	3.83775	2.4055	0.532541	UP
Sh_So07A0267675	8.53446	3.83494	22.7481	3.60605	UP
Sh_So03A0144968	13.1083	3.82209	4.26738	1.29882	UP
Sh_So01J0081466	10.1286	3.81883	5.34232	1.94735	UP
Sh_So07C0272769	9.85942	3.81564	7.03778	3.31516	UP
Sh_So01K0088794	6.20073	3.8135	5.30194	1.76734	UP
Sh_So09F0325717	42.354	3.81293	20.9028	2.75616	UP
Sh_So01A0033508	13.8318	3.79659	6.40411	2.98379	UP
Sh_So10K0025840	5.52087	3.79275	3.38086	0.164333	UP
Sh_So03D0154781	6.46967	3.76193	5.61343	2.21396	UP
Sh_So06D0241971	6.97219	3.76011	7.76293	2.87023	UP
Sh_Ss10I0022255	8.90131	3.75122	4.10162	1.50451	UP
Sh_So10D0007669	6.31703	3.74825	6.77453	0.533778	UP
Sh_So01K0088300	69.4987	3.74531	26.5787	6.67863	UP
Sh_So04J0219128	7.28721	3.71046	5.20714	2.22782	UP
Sh_Sotig0336275	12.0703	3.70979	3.5486	1.25896	UP
Sh_So07E0279175	7.09898	3.70404	9.69	4.03133	UP
Sh_So07E0277438	5.06769	3.67668	7.02336	0.808788	UP
Sh_So01I0081080	6.34104	3.64932	7.49604	2.21266	UP
Sh_Ss02E0111216	5.73876	3.64865	7.24876	1.91718	UP
Sh_So02B0098122	5.4927	3.64765	5.4943	1.86946	UP
Sh_So01G0068087	5.98291	3.64257	6.01955	2.31169	UP
Sh_So03F0164734	7.7604	3.63894	3.72211	0.0472207	UP
Sh_So03D0154654	9.71846	3.63523	4.12928	1.41767	UP
Sh_So03A0144436	10.5184	3.6294	3.84806	0.100231	UP
Sh_So10J0022657	5.12743	3.62721	5.3427	1.49103	UP
Sh_So10H0017951	5.06375	3.6212	5.26115	1.48468	UP
Sh_So07A0266889	5.35169	3.62115	6.52619	3.03372	UP
Sh_So08A0296445	12.0892	3.61694	4.14465	1.36723	UP
Sh_So04D0196230	7.62266	3.60452	5.1331	0.346944	UP
Sh_So03A0143714	10.8037	3.60193	13.8552	2.08576	UP
Sh_So04B0191556	9.17322	3.59077	3.45927	0.383463	UP
Sh_So01A0032461	5.78949	3.58919	5.26305	2.22779	UP
Sh_So08B0298750	10.5536	3.58519	3.4507	1.31053	UP
Sh_So07B0268497	5.33037	3.58259	6.89003	0.903557	UP
Sh_So01C0043963	10.8011	3.58005	14.1415	4.34911	UP
Sh_So10L0027494	6.40817	3.57276	6.44017	0.509861	UP
Sh_So04B0190170	5.41358	3.57234	3.90842	0.865139	UP
Sh_So03D0154872	5.99768	3.56639	5.24482	2.16774	UP
Sh_So07K0294056	6.69527	3.56394	8.73608	3.80999	UP
Sh_So01B0037332	7.15368	3.56266	4.26711	1.84329	UP
Sh_So02C0104963	19.1633	3.55988	12.9993	4.22089	UP
Sh_So10F0012705	6.31544	3.54672	6.5021	0.511933	UP
Sh_So07G0282475	4.94488	3.54417	6.97832	1.04836	UP
Sh_So05E0230251	6.27224	3.54029	7.58451	2.18309	UP
Sh_So06B0236660	6.6634	3.53822	7.50559	2.60299	UP
Sh_So10C0006407	5.11935	3.52103	2.52972	0.694862	UP
Sh_So02B0099972	18.8919	3.51477	12.7889	4.1606	UP
Sh_So07L0295012	5.25755	3.50894	4.64005	1.87831	UP
Sh_So02D0106606	24.7571	3.49213	20.2009	5.67719	UP
Sh_So06C0239555	7.72	3.49201	4.03892	1.41555	UP
Sh_So03A0144433	10.4524	3.46954	4.07159	0.742486	UP
Sh_So04A0187613	36.397	3.46608	14.6388	6.55962	UP
Sh_Ss03D0155637	5.86465	3.46418	64.4994	2.1318	UP
Sh_So04D0196551	18.6529	3.44627	12.0792	1.91056	UP
Sh_So01F0062070	7.8566	3.44563	13.9333	3.66066	UP
Sh_So04D0198143	6.80403	3.4455	5.27227	1.59506	UP
Sh_So01K0087255	24.6931	3.44446	43.3202	8.33609	UP
Sh_So01F0060417	41.4828	3.4421	10.1762	3.21759	UP
Sh_So01K0090731	5.55695	3.43978	4.30744	2.01756	UP
Sh_So08A0296522	4.77653	3.43392	1.81584	0.6025	UP
Sh_So03A0144789	4.81978	3.42489	2.04839	0.61175	UP
Sh_So08F0308909	4.74775	3.41982	3.60021	1.30497	UP
Sh_So01K0086924	5.59572	3.41803	6.38108	1.70135	UP
Sh_So07F0280108	7.67091	3.41619	4.72312	1.71984	UP
Sh_So10J0022661	7.16768	3.40935	3.29261	0.205671	UP
Sh_So01D0047545	6.99022	3.40718	7.49659	3.44645	UP
Sh_So09I0334097	30.4994	3.40344	18.3259	4.05625	UP
Sh_So03A0143355	6.91317	3.40187	8.59079	3.79653	UP
Sh_So01D0048822	5.23174	3.3919	7.22554	1.72959	UP
Sh_So01C0044449	7.70698	3.39105	4.20841	0.514467	UP
Sh_So02C0102984	5.74312	3.39027	1.32485	0.631211	UP
Sh_So01F0060269	4.67417	3.38486	1.36875	0.434149	UP
Sh_So08C0301584	10.3017	3.37863	3.95323	1.88183	UP
Sh_So01J0085605	9.85666	3.37685	2.95199	0.864446	UP
Sh_So01H0071846	8.53345	3.37244	6.49147	0.407105	UP
Sh_So05B0222762	6.48713	3.35708	2.65834	0.601496	UP
Sh_So05D0228358	6.292	3.34264	6.35831	1.00109	UP
Sh_So01C0044861	10.1843	3.34249	5.1385	0	UP
Sh_So01K0087973	5.0759	3.33398	9.95024	1.25183	UP
Sh_So03H0172209	8.6101	3.33355	5.92638	2.70227	UP
Sh_So09F0325835	5.5526	3.32165	2.89726	0.65624	UP
Sh_So02D0106604	5.63075	3.31718	4.56012	1.49024	UP
Sh_So02I0133984	5.23699	3.31652	4.12581	1.60191	UP
Sh_Ss09E0323141	7.33721	3.31039	11.1543	1.44558	UP
Sh_So01H0074720	9.72214	3.29602	2.87346	0.854391	UP
Sh_So07C0273333	6.44481	3.28629	8.50665	3.50227	UP
Sh_So01D0048483	4.80078	3.27585	5.60828	2.29329	UP
Sh_So01K0088744	12.7876	3.27575	4.91274	1.62958	UP
Sh_So04C0192982	5.0035	3.26675	5.21462	2.23447	UP
Sh_So02A0092940	21.0155	3.26281	6.09796	1.06451	UP
Sh_So03A0142529	5.43516	3.25818	7.53669	2.55067	UP
Sh_So03A0144251	7.92998	3.25639	2.72122	0.323753	UP
Sh_So08E0305586	4.68419	3.25252	2.5509	0.414123	UP
Sh_So06B0236951	5.1767	3.25199	5.62282	1.2262	UP
Sh_So06A0233230	4.47186	3.24902	3.48474	0.398222	UP
Sh_So01B0037333	13.1085	3.24765	4.56656	1.81265	UP
Sh_So03D0155056	5.03645	3.23533	3.32194	0.775903	UP
Sh_So07A0267900	4.97955	3.23038	7.52432	1.77274	UP
Sh_So10C0006230	23.5515	3.22944	7.6809	1.70339	UP
Sh_So01A0030275	4.8813	3.22834	9.9193	1.39784	UP
Sh_So04F0206117	28.6712	3.20941	13.9418	3.17988	UP
Sh_So08C0302612	21.8313	3.20809	17.8497	2.77189	UP
Sh_So04A0187804	4.48033	3.20609	3.68255	0.0288465	UP
Sh_So03E0160415	15.4238	3.20511	14.2985	3.77873	UP
Sh_So03A0144451	7.41121	3.19349	3.68349	1.35764	UP
Sh_So03I0176305	9.26111	3.19106	6.46732	2.627	UP
Sh_So04B0192409	28.1004	3.18347	13.9193	3.18041	UP
Sh_So03A0144874	4.73398	3.17994	1.82187	0.529288	UP
Sh_So01F0062818	4.34831	3.17439	5.42698	2.39932	UP
Sh_So01I0077517	4.89136	3.17426	6.63394	1.80263	UP
Sh_So04C0196029	23.5749	3.17343	7.36221	0.164809	UP
Sh_So01C0044468	4.84626	3.17045	3.66082	1.10839	UP
Sh_So01K0086837	10.8571	3.17022	10.2366	0.662395	UP
Sh_So02D0106595	5.05953	3.16646	2.58124	0.0401851	UP
Sh_So01D0047840	5.30319	3.16497	4.39213	1.91846	UP
Sh_So08E0306765	6.95054	3.16476	10.539	1.90031	UP
Sh_So02F0116476	8.49835	3.16458	5.88721	2.48359	UP
Sh_So03C0149787	8.02734	3.16099	6.92022	2.68634	UP
Sh_So06G0250147	8.09581	3.15945	5.23953	1.98984	UP
Sh_So02C0102234	20.0939	3.15505	5.87857	1.07916	UP
Sh_So10C0005972	5.17608	3.15165	4.3456	1.52619	UP
Sh_So03J0179148	7.19632	3.14823	10.7947	1.88877	UP
Sh_So10E0010374	5.76236	3.14781	3.49604	1.51191	UP
Sh_So02G0120418	4.3606	3.14114	4.69743	1.24142	UP
Sh_So07C0270543	6.23877	3.13303	8.45854	3.51454	UP
Sh_So02E0110045	6.74528	3.12559	0.813027	0.0319848	UP
Sh_So10J0024511	5.96691	3.12274	10.7789	2.08426	UP
Sh_So03B0148675	15.1113	3.11887	14.0012	3.68647	UP
Sh_So01D0046725	6.63882	3.11821	4.23014	1.45391	UP
Sh_So10G0015423	6.61199	3.10763	1.67131	0.626391	UP
Sh_So03F0164735	27.2707	3.10052	10.3515	2.86926	UP
Sh_Ss02I0132481	7.33932	3.09759	4.0897	0.388752	UP
Sh_So01K0087526	5.45753	3.09751	2.98562	0.794467	UP
Sh_So02A0094214	11.0646	3.09673	17.7997	6.00651	UP
Sh_So01A0030217	4.80275	3.09627	4.3234	1.07135	UP
Sh_So06E0243751	4.33874	3.09556	1.12002	0.0215549	UP
Sh_So08B0299214	6.40493	3.09457	1.50745	0.473109	UP
Sh_So08C0302619	4.16495	3.08832	4.11874	0.947615	UP
Sh_So10H0017955	7.34872	3.06795	3.25441	0.206176	UP
Sh_So02I0132635	5.13567	3.0666	3.07232	0.845441	UP
Sh_So01I0076525	5.51743	3.06521	2.92145	0.697258	UP
Sh_Sotig0345131	4.52803	3.06472	5.12075	2.12581	UP
Sh_So08E0307110	7.75936	3.04653	6.91879	1.37399	UP
Sh_So10G0015874	7.56349	3.04497	5.96282	0.0884221	UP
Sh_So01G0065153	6.00121	3.04429	3.15136	0.854615	UP
Sh_Ss06J0261940	16.8709	3.03307	13.5818	3.93348	UP
Sh_So01J0083356	4.56402	3.02614	3.955	1.68249	UP
Sh_So07E0276646	5.41529	3.01868	3.82749	0.928351	UP
Sh_So02B0097160	4.95025	3.01812	3.32336	0	UP
Sh_So04J0219091	12.4333	3.01522	5.95772	1.64666	UP
Sh_So07F0279328	5.84611	3.00671	4.46449	2.02948	UP
Sh_So03A0142287	13.6791	3.0067	14.7325	6.84236	UP
Sh_So06D0241154	6.04228	3.0053	1.62485	0.218884	UP
Sh_So03A0143951	10.0508	2.99761	6.32242	2.84569	UP
Sh_So01J0081990	5.72023	2.99684	6.02081	2.63221	UP
Sh_So09A0310060	35.9731	2.98665	30.1955	2.98185	UP
Sh_So01B0039254	4.97465	2.97879	6.58493	2.27515	UP
Sh_So09E0323602	6.95218	2.97641	4.45935	1.11266	UP
Sh_So04I0215916	9.58487	2.97633	3.66813	1.63877	UP
Sh_So02A0095440	5.1606	2.96738	3.02924	0.888566	UP
Sh_So07K0293285	7.2873	2.96596	11.4653	3.15803	UP
Sh_So10L0027186	4.82018	2.96396	4.98026	1.57561	UP
Sh_So03K0182688	4.65395	2.96165	7.76892	1.74091	UP
Sh_So03C0151357	7.10849	2.95719	9.22191	4.08779	UP
Sh_So07H0283674	4.06175	2.95606	4.11699	0.869781	UP
Sh_So01H0070990	5.56648	2.95135	3.15905	1.01994	UP
Sh_So08F0308048	4.36949	2.94613	4.29288	0.645794	UP
Sh_So04B0190988	5.71454	2.94366	5.48246	1.67731	UP
Sh_So07H0284702	4.69799	2.93942	2.01786	0	UP
Sh_So07K0292856	4.07032	2.93848	3.95999	1.57042	UP
Sh_So01K0086788	6.785	2.9364	6.82944	2.25995	UP
Sh_So01A0033507	4.38817	2.9359	4.51393	2.04264	UP
Sh_So04B0192363	4.35464	2.93145	2.41461	1.07521	UP
Sh_So01B0035785	5.82861	2.92597	4.52509	0.434811	UP
Sh_So05A0220746	8.92458	2.92534	3.73947	1.11326	UP
Sh_So07H0283719	6.74285	2.92292	5.74097	2.67395	UP
Sh_So10G0016154	4.40323	2.92279	3.96839	0.857754	UP
Sh_So03A0145015	6.28925	2.92071	2.36372	0.884423	UP
Sh_So06C0238515	7.87343	2.92029	2.66397	0.954305	UP
Sh_So04G0208958	5.80287	2.91906	1.64584	0.41375	UP
Sh_So09B0314160	12.7842	2.91121	4.65426	0.742868	UP
Sh_Ss06I0257565	9.68156	2.90551	2.13247	0.488527	UP
Sh_So04D0196476	6.08383	2.90482	2.36306	0.476642	UP
Sh_So10C0006922	4.57791	2.90276	4.95089	0.624335	UP
Sh_So04C0193699	11.192	2.89876	4.55999	1.1598	UP
Sh_So03A0144938	10.4388	2.8975	2.11397	0.0635799	UP
Sh_So04D0197965	4.10457	2.89591	1.8549	0.532212	UP
Sh_So02A0096386	5.56169	2.89474	5.24253	1.9852	UP
Sh_So10J0022959	5.97961	2.89206	5.09206	2.32832	UP
Sh_So08A0297661	4.57644	2.89182	2.91706	1.26988	UP
Sh_So03A0144124	13.7997	2.88158	9.68175	2.59248	UP
Sh_So10G0015384	22.4359	2.88033	6.30104	0.165005	UP
Sh_So03A0142528	15.0551	2.87513	8.65485	2.84333	UP
Sh_So02A0096194	4.8762	2.86489	2.90746	1.14816	UP
Sh_So02H0124839	7.08989	2.85682	6.65034	1.78526	UP
Sh_So06E0244432	9.6798	2.85346	10.2581	4.40216	UP
Sh_So02F0115931	6.19702	2.85116	13.5176	3.63075	UP
Sh_So06C0238252	5.43935	2.84878	1.94436	0.144357	UP
Sh_So03A0144892	11.2854	2.84281	4.31049	0.0210856	UP
Sh_So07E0278868	16.8534	2.8426	6.1492	1.46689	UP
Sh_Sotig0337909	4.8108	2.84199	2.88976	1.04029	UP
Sh_So01J0085474	7.95011	2.83413	9.38468	1.26233	UP
Sh_So10D0009196	3.98105	2.8319	3.42744	0	UP
Sh_So10D0007790	5.12059	2.82785	3.97241	1.26593	UP
Sh_So01D0047436	5.06704	2.81151	5.4879	1.15479	UP
Sh_So06H0254510	4.26384	2.81024	4.31997	1.93001	UP
Sh_So02J0135683	5.42545	2.80441	4.06387	1.83758	UP
Sh_So08E0306372	4.54409	2.80093	2.16636	0.254085	UP
Sh_So04J0219492	5.45841	2.7984	15.4919	2.11074	UP
Sh_So01K0090306	4.42484	2.7954	2.20703	0.931355	UP
Sh_So07L0295582	16.4389	2.79081	6.10238	1.26758	UP
Sh_So07E0276434	3.82003	2.78989	6.99989	1.87531	UP
Sh_So09E0321857	6.81067	2.77995	4.19887	1.79152	UP
Sh_So03A0141104	5.98127	2.77773	3.58355	0.0788884	UP
Sh_So03A0144724	4.75849	2.77448	1.55693	0.565802	UP
Sh_Sotig0345300	5.3977	2.77329	5.93938	0.565086	UP
Sh_So10K0024990	4.15805	2.75215	4.27154	0.576721	UP
Sh_So03K0182502	8.74594	2.74418	10.7346	5.12347	UP
Sh_So02A0092771	7.48197	2.74199	7.71961	2.65757	UP
Sh_So01A0035326	4.04479	2.73803	3.27928	0.492039	UP
Sh_So01A0034190	4.30802	2.73346	3.17548	0.681071	UP
Sh_So06E0245535	4.17252	2.73326	4.02262	1.89943	UP
Sh_Ss09E0320833	68.3312	2.72945	71.2574	4.78951	UP
Sh_So10D0007366	3.9557	2.72448	4.24508	0.494645	UP
Sh_So10H0018248	8.55759	2.72198	6.11068	1.18007	UP
Sh_So03I0175524	17.2853	2.72097	10.1244	4.16655	UP
Sh_So04A0187935	10.3535	2.71573	2.45982	0.141281	UP
Sh_So06D0241735	5.1647	2.71265	3.51958	0.0493097	UP
Sh_So02A0095941	10.9566	2.71109	9.1904	3.56357	UP
Sh_So02J0138125	4.08512	2.70975	4.21633	1.60059	UP
Sh_So02A0095343	5.13211	2.70261	5.86816	2.49702	UP
Sh_So04D0196535	3.66193	2.69512	3.98745	1.1002	UP
Sh_So01G0067652	3.65355	2.69223	3.45331	1.60506	UP
Sh_So06D0240840	11.9571	2.69223	7.89993	1.50903	UP
Sh_So01K0088020	6.80258	2.69075	4.03724	1.5577	UP
Sh_So04H0211995	10.9811	2.68788	4.49245	1.05857	UP
Sh_So10C0007014	12.1927	2.68485	5.82045	1.0771	UP
Sh_So01K0090370	20.0227	2.67793	14.5729	3.82465	UP
Sh_So03A0141430	12.77	2.67618	9.74346	3.34143	UP
Sh_So03E0160737	16.286	2.67525	8.36919	3.50269	UP
Sh_So10F0014145	5.99174	2.67455	4.53149	0.280181	UP
Sh_Sotig0337939	10.3274	2.67111	2.55403	0.683955	UP
Sh_So01J0083085	4.72412	2.66833	3.47245	0.934853	UP
Sh_So10G0015900	7.48197	2.66439	5.12091	2.20019	UP
Sh_So06C0238409	4.82843	2.66197	2.04846	0.146189	UP
Sh_So04H0212201	5.31718	2.6592	5.13994	1.54516	UP
Sh_So02I0132630	4.53391	2.65152	1.82613	0.633938	UP
Sh_So10A0001428	4.37829	2.65009	5.51139	2.53893	UP
Sh_So01J0084697	6.30866	2.64905	5.06167	2.39621	UP
Sh_So07E0278995	7.36433	2.64264	6.03836	1.76983	UP
Sh_So02D0107999	5.07611	2.63777	3.05303	0.618583	UP
Sh_So01A0034870	3.75834	2.63755	2.4861	0.909375	UP
Sh_So08D0302769	5.1073	2.63519	9.12552	1.9762	UP
Sh_So02H0126322	5.16885	2.63041	2.0036	0.191575	UP
Sh_So10C0006058	7.08399	2.6258	2.08127	0.00723928	UP
Sh_So03I0176645	7.95249	2.62338	9.38085	2.43114	UP
Sh_So03K0185251	4.65906	2.62044	2.33341	0.565263	UP
Sh_So04A0188287	3.96179	2.61947	1.18132	0.0710535	UP
Sh_So01A0035442	5.45786	2.61155	1.62834	0.461173	UP
Sh_So08D0304036	3.62012	2.61022	2.68487	0.614363	UP
Sh_So06J0262363	6.66468	2.59998	8.21277	3.83255	UP
Sh_So06F0247887	4.23861	2.59482	3.45086	1.43398	UP
Sh_So03J0180947	6.27335	2.59115	7.81777	3.32147	UP
Sh_So02C0102912	3.86018	2.58819	5.48007	0.769585	UP
Sh_So02A0093424	4.12597	2.58613	4.16935	1.44529	UP
Sh_So08C0300648	4.38526	2.58594	2.03317	0.885106	UP
Sh_So06F0246617	4.93705	2.57446	3.70959	0.899239	UP
Sh_So10J0022923	7.43986	2.56786	5.95638	2.14441	UP
Sh_So10H0019029	8.12003	2.5638	3.84075	1.46106	UP
Sh_So06D0241877	110.03	2.55107	49.2332	12.3424	UP
Sh_So06D0241121	4.41283	2.54964	2.5051	0.965921	UP
Sh_So04B0191061	3.76233	2.54368	2.33586	1.05648	UP
Sh_So06B0237177	3.54764	2.53853	3.83778	1.49715	UP
Sh_So01B0039463	6.42412	2.53606	4.13749	1.61033	UP
Sh_So10H0018212	7.31695	2.53358	5.88698	2.08475	UP
Sh_So01K0086812	3.39816	2.53298	1.94738	0.817552	UP
Sh_So01A0034189	7.26612	2.53246	1.76329	0.103116	UP
Sh_So03A0144485	4.77462	2.52543	1.73709	0.192398	UP
Sh_So01B0037117	4.58956	2.51936	3.47649	0.94383	UP
Sh_So09F0325397	4.30347	2.51809	5.26135	2.26041	UP
Sh_So06G0250684	4.38662	2.51799	1.90768	0.810554	UP
Sh_So05E0229836	3.99237	2.51547	9.63655	1.11347	UP
Sh_Sotig0347723	5.06654	2.5139	4.29736	0.850815	UP
Sh_So03A0145028	5.03969	2.51187	2.398	0.176502	UP
Sh_So09F0324670	3.53968	2.50948	2.53012	0.983207	UP
Sh_So10J0023469	3.88042	2.50923	2.06623	0.938369	UP
Sh_Ss07J0290114	5.51565	2.50667	4.49287	1.95764	UP
Sh_So04C0193770	5.10654	2.50496	2.99955	0.942239	UP
Sh_So06H0253552	4.24743	2.50069	3.02034	0.536911	UP
Sh_So05C0226455	4.66401	2.49837	3.442	1.13019	UP
Sh_So03A0145071	12.6877	2.49177	3.1736	1.42074	UP
Sh_So10G0015522	5.20981	2.49074	4.74109	0.743949	UP
Sh_So03A0144625	8.84667	2.48706	3.01936	1.4455	UP
Sh_Ss02G0120749	8.82153	2.48113	7.25777	3.00729	UP
Sh_So04E0200726	3.36515	2.47677	2.49177	0.0302439	UP
Sh_So01D0047188	7.76165	2.47362	5.31272	1.78664	UP
Sh_So01H0072700	3.62452	2.4672	3.4196	1.49082	UP
Sh_So04E0200433	13.8996	2.46439	2.66083	0.713931	UP
Sh_So04H0213441	4.49174	2.46392	3.54668	1.62607	UP
Sh_So02B0098688	3.74085	2.45974	4.58299	0.228587	UP
Sh_So03H0169831	3.78849	2.45737	3.16598	1.07878	UP
Sh_So01G0069660	6.50622	2.45525	5.01574	1.09451	UP
Sh_So07A0267923	3.68382	2.45328	3.52454	0.927384	UP
Sh_So10C0006390	4.14692	2.45326	2.14905	0.94492	UP
Sh_So07I0286748	4.99674	2.44988	12.4738	2.7029	UP
Sh_So02A0095952	10.1558	2.44955	8.5753	3.02217	UP
Sh_So01K0090660	4.04419	2.4443	2.6665	0.370494	UP
Sh_So08D0303888	4.63058	2.43787	3.31606	1.52773	UP
Sh_So10C0006065	4.82145	2.43592	1.88164	0.72245	UP
Sh_So02G0118934	7.49719	2.43256	0.914787	0.075931	UP
Sh_So01E0054770	4.8233	2.42599	3.30407	1.39486	UP
Sh_So03A0144092	10.0519	2.4245	5.6819	2.03961	UP
Sh_So06K0265367	16.7522	2.41903	19.0879	5.07499	UP
Sh_So03I0177354	7.26195	2.41778	6.7418	2.46161	UP
Sh_So09D0318069	9.91371	2.41671	2.25	0.158972	UP
Sh_So08A0297852	5.01288	2.41373	2.1467	0.775719	UP
Sh_So01I0080216	3.63202	2.41108	2.42575	1.05984	UP
Sh_So03I0176255	7.27872	2.41107	4.83696	1.50692	UP
Sh_So04D0196319	5.34614	2.40935	1.81248	0.505967	UP
Sh_So01H0071395	9.84946	2.408	1.31006	0.159363	UP
Sh_So06J0260179	6.22774	2.4012	3.12939	1.02633	UP
Sh_So07E0277806	13.1269	2.40043	7.65125	2.79623	UP
Sh_So06J0262072	9.24926	2.40005	7.69003	2.25305	UP
Sh_So01A0030262	3.92155	2.3835	2.97551	1.16588	UP
Sh_So09D0318563	4.34455	2.38151	1.85138	0.614598	UP
Sh_So08A0296648	3.54906	2.37976	4.10482	1.83309	UP
Sh_So02E0113888	5.63454	2.37053	2.7308	1.09066	UP
Sh_So07C0273374	12.9959	2.36764	7.61488	2.69946	UP
Sh_So03I0177357	18.8282	2.3646	12.5133	5.89529	UP
Sh_Ss04C0196033	4.1057	2.36433	2.18958	0.78034	UP
Sh_So03A0142926	6.93442	2.36376	2.95342	0.173922	UP
Sh_So01D0048466	7.31812	2.36374	4.2036	0.721037	UP
Sh_So03I0176646	6.37384	2.35972	9.84568	2.84747	UP
Sh_So04A0186535	4.47394	2.35398	2.58496	0.96218	UP
Sh_So03D0152812	3.56104	2.35079	1.97378	0.900025	UP
Sh_So03A0144982	7.80713	2.34659	1.71943	0.405189	UP
Sh_So01I0076537	7.67562	2.34306	2.75115	0.525832	UP
Sh_So07L0295599	4.47083	2.34195	5.65238	1.16857	UP
Sh_So04B0190926	10.069	2.33863	5.3927	2.08192	UP
Sh_So01F0061953	4.20438	2.33835	5.30599	2.16652	UP
Sh_So02J0135439	4.52704	2.33735	2.62678	0.965835	UP
Sh_So03A0142810	36.3292	2.33123	18.1283	6.31211	UP
Sh_So10A0002158	4.30856	2.3298	3.08271	0.493561	UP
Sh_So04J0219135	41.1002	2.32801	21.2534	1.25188	UP
Sh_So01B0035539	4.40399	2.32539	5.02396	1.68274	UP
Sh_So02J0137998	6.01948	2.32286	2.75916	1.10794	UP
Sh_So04C0193681	9.08693	2.32014	3.29058	0.420668	UP
Sh_So02A0095435	4.62476	2.31655	1.87066	0.652173	UP
Sh_Ss02I0130383	10.8068	2.31499	14.1936	5.84618	UP
Sh_So02G0122264	4.16708	2.31288	2.89989	1.34099	UP
Sh_So03G0167503	3.83514	2.3107	3.97656	1.5476	UP
Sh_So10J0022774	10.6935	2.31055	5.68665	0.0031824	UP
Sh_So01E0057742	5.11809	2.31053	2.59022	0.291315	UP
Sh_So01J0082686	5.19708	2.31025	4.64495	2.17157	UP
Sh_So01B0037348	7.89625	2.30734	3.8216	0.375846	UP
Sh_So01F0059290	3.73335	2.29964	2.33426	0.939721	UP
Sh_So03A0143308	6.19494	2.29899	6.26156	2.05396	UP
Sh_So04D0197064	8.34799	2.29696	2.77951	0.726316	UP
Sh_So02B0099147	3.30785	2.29631	9.02428	0.745297	UP
Sh_So10H0018017	10.8855	2.29533	5.63878	0.0260333	UP
Sh_So01I0078354	12.3884	2.29532	11.7988	4.43589	UP
Sh_Ss07J0288945	4.30241	2.29116	3.20177	0.0546412	UP
Sh_So02E0112615	3.26021	2.2894	3.1656	1.07553	UP
Sh_Ss10E0011382	5.62802	2.28752	4.19011	1.50376	UP
Sh_So04D0197360	3.32174	2.28221	1.90256	0.487384	UP
Sh_So09H0330509	3.4388	2.28201	2.30588	0.40202	UP
Sh_So03G0167854	3.61803	2.27822	3.01679	1.25332	UP
Sh_So01D0049840	4.00369	2.26999	5.19527	2.08229	UP
Sh_So10C0006225	4.9224	2.26479	2.00358	0.393249	UP
Sh_So02E0112697	4.51628	2.25684	2.14046	0	UP
Sh_So04D0197292	3.46152	2.25667	2.319	0.823827	UP
Sh_So07A0266502	8.57354	2.25375	4.97168	1.72172	UP
Sh_So06H0252620	4.43042	2.25235	2.77958	0.166111	UP
Sh_So08A0298186	20.9057	2.25068	18.3962	2.16749	UP
Sh_Ss02H0129905	4.36401	2.24992	16.1177	1.42469	UP
Sh_So01A0033098	3.72515	2.24664	8.1556	1.09762	UP
Sh_So03A0144296	10.2213	2.2462	5.55775	0.417946	UP
Sh_So03B0148017	4.0856	2.24515	7.56725	2.25773	UP
Sh_So04A0187642	25.1659	2.23928	2.32598	0.910349	UP
Sh_So06B0235038	3.14225	2.23884	1.12249	0.00831755	UP
Sh_So09E0321824	4.65992	2.23727	1.49729	0.322856	UP
Sh_So01K0088287	4.94426	2.23374	4.524	1.81501	UP
Sh_So03A0143942	3.96391	2.23268	3.21986	1.1399	UP
Sh_So02J0138288	3.90442	2.22927	2.21315	0	UP
Sh_So01A0033575	7.36362	2.21882	2.61176	0.0200575	UP
Sh_So04C0193930	6.36418	2.21854	3.0796	1.0976	UP
Sh_So03J0180236	5.86813	2.21627	5.22224	1.8085	UP
Sh_So03F0162931	3.19117	2.20958	3.18398	1.21481	UP
Sh_So03A0145087	3.18701	2.20942	2.0494	0	UP
Sh_So09E0321909	9.92204	2.20768	4.21687	1.58576	UP
Sh_So02D0108099	3.14307	2.20767	2.05653	0.667265	UP
Sh_So03G0167175	13.6447	2.20273	5.39794	0.954875	UP
Sh_So03A0145013	4.10021	2.2002	1.38695	0.132915	UP
Sh_So10H0018450	8.02961	2.19999	7.76224	3.43217	UP
Sh_So06K0265472	4.87179	2.1995	5.65946	1.7995	UP
Sh_So02J0138358	5.71141	2.18518	2.27054	0.574741	UP
Sh_So02A0093476	4.12127	2.18469	3.40514	1.12743	UP
Sh_So01K0088759	7.46771	2.18365	3.5225	0.363857	UP
Sh_So08C0301361	5.25381	2.17901	1.77754	0.416645	UP
Sh_So06F0247807	4.40397	2.17754	8.08195	1.6942	UP
Sh_Sotig0346519	3.3985	2.17536	1.63518	0.584801	UP
Sh_Ss03K0183078	4.98492	2.17052	2.79184	0.158799	UP
Sh_So03K0184595	24.0307	2.16702	9.84148	4.46031	UP
Sh_So07A0267568	3.83627	2.15697	9.50909	0.572538	UP
Sh_So01A0033513	3.43017	2.15564	1.95515	0.638041	UP
Sh_So02G0122251	5.01375	2.15151	4.46717	0.728343	UP
Sh_So07A0267931	14.3402	2.15088	6.1198	2.73355	UP
Sh_So07E0278535	3.70378	2.14916	1.90441	0.835443	UP
Sh_So03J0178197	9.37439	2.14721	3.0471	1.29046	UP
Sh_So10D0007788	3.53479	2.14274	3.27589	0.858818	UP
Sh_So09C0317780	4.52723	2.13495	1.17334	0.501471	UP
Sh_So03D0155125	5.81911	2.13359	3.26922	0.762725	UP
Sh_Ss01A0032241	10.1972	2.13211	27.767	2.38648	UP
Sh_So03A0144331	3.90355	2.13155	1.73984	0.550107	UP
Sh_So10K0025086	8.66429	2.12834	7.32569	0	UP
Sh_So03A0143001	3.73342	2.12355	3.76541	1.43254	UP
Sh_So08C0302516	3.07943	2.12204	5.3665	1.34308	UP
Sh_So03A0144380	19.6339	2.12012	6.62491	2.38104	UP
Sh_So07A0267786	3.64325	2.11663	1.88927	0.799895	UP
Sh_So10G0015093	4.55995	2.10976	1.30391	0.334014	UP
Sh_So01G0068827	3.15321	2.10869	2.13016	0.691713	UP
Sh_So06F0246675	4.27451	2.10652	3.29402	1.32604	UP
Sh_So04C0193709	3.69958	2.10583	2.19366	1.0092	UP
Sh_So03I0176249	37.4965	2.10395	24.7683	3.52829	UP
Sh_Ss10E0012063	10.5091	2.10124	10.7451	4.69994	UP
Sh_Sotig0340593	4.36416	2.1003	2.49808	1.07239	UP
Sh_So04D0197244	6.15332	2.09908	2.05483	0.956569	UP
Sh_So07A0266961	3.51703	2.09749	2.2451	0.899246	UP
Sh_So03D0154260	3.55982	2.09739	3.617	1.4018	UP
Sh_So05B0224364	8.12794	2.0951	5.94774	1.59671	UP
Sh_So01H0071845	3.56544	2.09194	2.59293	1.13876	UP
Sh_So03A0144246	6.99984	2.09164	2.48367	1.13977	UP
Sh_So10K0026231	3.63857	2.08922	1.2593	0.187693	UP
Sh_So06H0253342	4.25497	2.08872	3.26199	1.29862	UP
Sh_So04I0214521	3.46726	2.08706	2.01694	0.958774	UP
Sh_So03E0159639	5.73291	2.08617	5.64548	2.21157	UP
Sh_So05A0220701	9.20377	2.08601	2.01488	0.564154	UP
Sh_So01B0039116	4.44735	2.08489	37.8062	0.755089	UP
Sh_So03E0159028	4.02948	2.07897	1.66249	0.140847	UP
Sh_Ss03F0164894	3.8953	2.07895	2.30811	0.76823	UP
Sh_Sotig0339959	3.58761	2.07734	6.17175	0.884429	UP
Sh_So07K0293636	13.6965	2.07564	5.9453	2.59492	UP
Sh_So03E0160026	14.0933	2.0749	17.1051	4.25859	UP
Sh_So02A0095190	3.65508	2.07394	1.57779	0.291108	UP
Sh_So10D0007710	4.41622	2.07248	4.45396	1.48044	UP
Sh_So05A0219678	10.7799	2.07176	10.6988	2.55076	UP
Sh_So07C0271419	3.18825	2.06765	2.64771	0.67479	UP
Sh_So03A0141441	4.27415	2.06532	3.39647	1.01934	UP
Sh_So04H0211977	8.88493	2.06209	2.70041	0.507339	UP
Sh_So03C0150803	4.63535	2.05795	3.98412	0.0595923	UP
Sh_Sotig0347483	4.66875	2.05795	4.01691	0.0595923	UP
Sh_Ss03K0183022	5.91854	2.05711	6.51061	1.81178	UP
Sh_So10G0015710	7.28983	2.0513	3.27726	0.276503	UP
Sh_So10B0004946	3.68599	2.05081	1.41613	0.459998	UP
Sh_So05B0224157	2.82311	2.04698	1.71786	0.56292	UP
Sh_So04C0193700	4.67172	2.04661	2.11948	0.59297	UP
Sh_So10H0019081	20.3662	2.04604	4.47801	1.28641	UP
Sh_So01I0080827	2.76645	2.046	11.8208	1.17275	UP
Sh_So01J0086540	4.2819	2.04423	8.11318	2.02649	UP
Sh_So02A0095230	5.21443	2.04406	2.78469	0.681641	UP
Sh_So02A0095337	4.47504	2.03637	3.7776	0.657338	UP
Sh_So03I0175297	7.29215	2.03423	2.0486	0.722217	UP
Sh_So01A0030192	7.49303	2.02588	4.29379	1.28818	UP
Sh_So01J0082373	2.95016	2.02578	1.40515	0.50265	UP
Sh_So09A0309826	3.76273	2.01927	2.17877	1.01486	UP
Sh_So01K0091129	3.28439	2.01839	4.86609	1.10329	UP
Sh_So10J0024543	3.70616	2.01597	3.62063	1.00289	UP
Sh_So04H0213443	3.27139	2.01252	2.46899	1.02329	UP
Sh_So04I0214705	3.59576	2.0114	3.08607	1.22502	UP
Sh_So10J0023462	3.08715	2.01117	3.07878	1.30827	UP
Sh_So09E0323421	14.2934	2.00931	16.1804	7.69811	UP
Sh_So03A0143959	2.76597	2.00704	1.86976	0.261697	UP
Sh_So01E0053809	2.88854	2.00418	1.82736	0.62267	UP
Sh_So04E0200485	2.82993	2.00375	2.21675	0	UP
Sh_So07C0272805	8.28093	2.00248	13.5158	1.45625	UP
Sh_So10F0012537	8.3767	1.99741	6.96209	0	UP
Sh_So03A0142945	6.04744	1.99649	3.41623	0.183486	UP
Sh_So04D0198298	25.9323	1.994	8.40815	0.951494	UP
Sh_So02F0115588	4.73181	1.99357	2.96063	0.413321	UP
Sh_So03I0176767	14.5877	1.9918	18.3302	4.28779	UP
Sh_So01K0088268	3.67248	1.99115	4.56499	0.248214	UP
Sh_So03B0148133	14.5047	1.99097	18.2132	4.14158	UP
Sh_So01B0035660	2.72932	1.99083	2.77286	0.848015	UP
Sh_So01G0066388	3.78155	1.9875	3.2903	1.08655	UP
Sh_So10G0015829	3.27489	1.98392	7.91542	0.716093	UP
Sh_So01C0044406	3.53854	1.98371	0.964126	0.397588	UP
Sh_So07K0293509	5.05064	1.98018	2.82364	0.980349	UP
Sh_So09C0315728	3.40319	1.97802	2.00749	0.495437	UP
Sh_So01K0086887	7.35447	1.97801	4.15652	1.21043	UP
Sh_So03E0159892	4.02306	1.97622	4.41178	1.52866	UP
Sh_So09B0312539	3.864	1.97568	2.38459	1.09222	UP
Sh_Indtig0339398	8.11658	1.97276	13.2983	1.45486	UP
Sh_So09A0310073	3.35589	1.96897	2.00307	0.559522	UP
Sh_So03A0142923	6.479	1.96107	2.07977	0.346237	UP
Sh_So05E0230198	3.1198	1.96011	1.61699	0.479408	UP
Sh_So03A0143876	3.11709	1.95956	1.78185	0.512859	UP
Sh_So03A0143575	5.18905	1.9562	4.68958	1.77671	UP
Sh_So04F0203317	172.15	1.95332	60.0831	25.0609	UP
Sh_So02E0111241	3.73932	1.95139	2.59849	1.12103	UP
Sh_So01D0047451	5.77441	1.95054	3.18676	0.291604	UP
Sh_So10C0006189	6.21239	1.94642	2.68727	0.80703	UP
Sh_So10D0007408	3.73063	1.94456	1.95749	0.763107	UP
Sh_So07C0271800	39.5813	1.94437	17.7859	3.6554	UP
Sh_So03A0144456	3.74612	1.94207	1.80006	0.514329	UP
Sh_Ss03A0144949	4.85985	1.94021	1.61939	0.00768197	UP
Sh_Indtig0346867	3.51707	1.93433	3.84777	0.970096	UP
Sh_So08E0305431	3.61276	1.93398	2.20928	0.296926	UP
Sh_So02B0097917	29.915	1.93163	25.5501	7.87969	UP
Sh_So03A0144784	3.7798	1.93135	1.90432	0.482179	UP
Sh_Ss06D0242123	10.7477	1.93031	3.59308	1.19828	UP
Sh_So03K0184577	3.05668	1.93004	2.17611	0.894587	UP
Sh_So01K0090606	2.95991	1.92747	2.09434	0.876249	UP
Sh_So08E0305585	3.87257	1.92661	2.05867	0.931625	UP
Sh_So09E0321763	5.49372	1.92642	1.02863	0.300635	UP
Sh_Ss01K0087159	3.73523	1.92606	2.06002	0.605671	UP
Sh_So01H0074636	28.0245	1.92565	40.0089	11.7395	UP
Sh_So01D0046925	4.12852	1.92229	2.15517	0.997888	UP
Sh_So09D0318060	20.787	1.91954	3.30065	0	UP
Sh_So04I0214523	4.84709	1.91762	2.16175	0.549276	UP
Sh_So01K0092007	8.8976	1.91458	8.19256	3.74453	UP
Sh_So02I0130165	4.30254	1.9135	2.99683	0.730604	UP
Sh_So06H0252994	5.97069	1.91316	3.02791	0.469479	UP
Sh_So04H0211996	3.47114	1.90744	1.70371	0.716672	UP
Sh_So02D0106342	6.07081	1.90736	0.881737	0.269709	UP
Sh_So03A0144317	2.96456	1.90522	4.45405	1.08729	UP
Sh_So09F0326034	3.21616	1.90413	2.32683	0.850005	UP
Sh_So09B0312962	18.5433	1.89223	10.7651	0.144305	UP
Sh_So02A0094997	4.92914	1.89184	1.36122	0.0837511	UP
Sh_So10C0005582	2.62264	1.89116	2.08891	0.664874	UP
Sh_Ss07I0288242	3.54712	1.88984	3.99897	1.45406	UP
Sh_So04I0214548	5.39115	1.88949	2.88808	0.757936	UP
Sh_So07B0268496	2.85132	1.88861	4.5314	0.759663	UP
Sh_So01F0061800	12.205	1.88806	11.618	4.01829	UP
Sh_So01J0085247	3.42005	1.88377	3.66208	0.3853	UP
Sh_So03A0144338	9.58166	1.88212	5.09443	0.16159	UP
Sh_So01H0071677	3.7377	1.87978	4.42352	0.485116	UP
Sh_So03J0179987	3.4298	1.87849	1.88723	0.535875	UP
Sh_So01B0037546	2.95918	1.8767	2.73434	1.01153	UP
Sh_So05B0224484	3.29484	1.87297	2.1447	0.894744	UP
Sh_So01J0084667	6.41478	1.87223	4.46857	2.03695	UP
Sh_So02J0137595	3.01774	1.87076	1.36136	0.550517	UP
Sh_So06C0238132	4.12424	1.8698	5.01351	1.81535	UP
Sh_So02D0109772	5.43045	1.86827	1.73077	0.751957	UP
Sh_So06A0234183	3.54849	1.86355	3.45725	1.26664	UP
Sh_So08F0308254	3.21256	1.86221	2.73189	1.22884	UP
Sh_So01J0085471	6.09241	1.85989	6.96044	1.10017	UP
Sh_So01C0041182	3.68062	1.85079	3.31305	0.9355	UP
Sh_So10H0019283	2.94549	1.84876	1.74581	0.463928	UP
Sh_So04J0219328	2.96895	1.84785	7.14655	1.39279	UP
Sh_So07E0278982	3.72188	1.84616	3.58724	1.58075	UP
Sh_So02H0129629	2.7205	1.8393	1.91009	0.808613	UP
Sh_So01K0088348	3.56292	1.83895	4.31932	0.0694511	UP
Sh_So01K0086838	4.77973	1.8386	2.99864	0.920815	UP
Sh_So03I0173606	3.05811	1.8372	3.04298	1.28496	UP
Sh_So06H0253862	6.50197	1.83319	5.41638	2.1775	UP
Sh_So01K0086799	10.7983	1.82971	9.50061	2.94504	UP
Sh_Ss09H0329763	3.45317	1.82806	3.53407	0.830394	UP
Sh_So03A0144751	3.58874	1.82652	2.22106	0.599703	UP
Sh_So03I0175907	4.07078	1.82646	8.49349	0.349279	UP
Sh_So03A0144913	11.8738	1.82315	2.77782	0.0422637	UP
Sh_So06C0238293	5.02431	1.82043	3.16121	0.665822	UP
Sh_So07I0288665	16.3284	1.81875	6.27466	2.74906	UP
Sh_So07F0279692	3.72115	1.81369	4.33666	2.00997	UP
Sh_Sotig0347725	2.87264	1.81311	2.60993	0.633888	UP
Sh_So03K0184514	3.78703	1.81108	1.97338	0.462862	UP
Sh_So03B0148730	14.4793	1.8096	4.32266	1.28442	UP
Sh_So06F0246619	2.9401	1.80637	2.25426	0.872915	UP
Sh_So03A0142783	3.90324	1.80493	5.50081	2.30923	UP
Sh_Ss01A0032221	3.03749	1.8041	4.46439	1.15985	UP
Sh_So02B0098917	4.54895	1.79522	2.37949	0.12447	UP
Sh_So02H0126714	5.41839	1.79172	2.35834	0.149888	UP
Sh_So04D0196975	4.65064	1.79126	3.59257	1.46511	UP
Sh_So02A0094647	2.57372	1.78831	2.05694	0.747457	UP
Sh_So01C0043557	2.74724	1.78823	2.08142	0.648895	UP
Sh_So06H0252938	2.7059	1.78722	2.11688	0.131071	UP
Sh_So02J0138089	2.64737	1.78213	1.37955	0.269446	UP
Sh_So01K0087184	3.27196	1.78181	2.90318	0.824455	UP
Sh_So06G0249338	43.3695	1.78064	17.9126	5.51278	UP
Sh_So01B0036955	3.56009	1.77983	4.12214	0.270543	UP
Sh_So02H0127087	4.38666	1.77972	2.41345	0.155938	UP
Sh_Ss10F0014621	5.02792	1.77806	2.50581	1.11556	UP
Sh_So03A0144773	2.48063	1.77794	1.47495	0.411826	UP
Sh_So10C0005952	3.66183	1.77351	2.79626	1.30305	UP
Sh_So03D0155167	4.69558	1.77303	2.86651	0.354615	UP
Sh_So01G0064541	10.4509	1.77146	11.3329	2.23406	UP
Sh_So03B0148389	15.1909	1.77141	19.1565	3.86486	UP
Sh_So02H0127198	3.82496	1.77112	3.68988	1.57735	UP
Sh_So09F0325765	6.79427	1.76862	3.7125	1.6044	UP
Sh_So07C0271036	2.48986	1.76733	3.65489	0.90375	UP
Sh_So05C0226160	6.31839	1.76534	1.39732	0.324952	UP
Sh_So05D0229119	2.79285	1.7618	4.66271	1.49635	UP
Sh_So01C0045843	5.72834	1.76119	3.1957	1.2274	UP
Sh_So07C0270867	2.84357	1.75542	4.74195	1.53455	UP
Sh_Ss10F0014503	3.01025	1.75462	4.30653	1.01734	UP
Sh_So03A0142952	3.55535	1.75449	2.154	1.00075	UP
Sh_So03B0148853	10.8802	1.75279	12.6453	1.31424	UP
Sh_So01E0058083	3.00196	1.74905	0.348633	0.0155082	UP
Sh_So02G0120285	8.84239	1.74803	5.27253	2.28677	UP
Sh_So04A0187911	4.78543	1.74765	5.30698	2.03866	UP
Sh_So10B0004923	3.58593	1.74539	3.42936	1.5195	UP
Sh_So06B0235536	6.9943	1.74218	4.50417	1.43486	UP
Sh_So01B0040187	8.38389	1.73909	8.1568	3.76927	UP
Sh_So06C0238343	18.3446	1.7384	7.03745	2.97364	UP
Sh_So03A0144915	3.38602	1.73617	1.905	0.373276	UP
Sh_So03J0182210	6.55488	1.735	5.46091	0.77196	UP
Sh_So01K0088153	3.22686	1.73494	4.47819	0.512124	UP
Sh_So01J0084286	6.09062	1.73324	5.49817	2.48194	UP
Sh_So01J0082730	3.25814	1.72743	4.36318	0.520063	UP
Sh_So01C0045032	3.02116	1.72474	2.84535	0.77925	UP
Sh_So03A0144353	3.05785	1.71505	0.927399	0.00736344	UP
Sh_So10B0004017	8.99476	1.71306	12.2563	5.04483	UP
Sh_So01F0060491	2.64796	1.71253	1.80291	0.333654	UP
Sh_So08E0305573	8.24848	1.71238	2.38259	0.258365	UP
Sh_So04J0218583	3.34541	1.71068	4.26579	1.06453	UP
Sh_So07L0294145	8.31802	1.7062	1.54234	0.0339822	UP
Sh_So01A0033651	3.67708	1.70578	4.36959	1.86655	UP
Sh_So01C0043259	5.90391	1.7026	5.00988	1.94025	UP
Sh_So03A0143566	6.27265	1.7024	5.48399	1.10175	UP
Sh_So01J0082606	2.94552	1.70225	3.27008	1.23007	UP
Sh_So01F0059278	2.80325	1.70075	3.16449	0.354275	UP
Sh_So07E0278672	15.5655	1.70012	6.1793	2.61645	UP
Sh_So10L0029196	5.09186	1.69285	2.14409	0.354947	UP
Sh_Ss03D0153161	6.53104	1.69273	3.00591	1.29986	UP
Sh_So04J0218913	4.74965	1.69238	3.27063	1.28361	UP
Sh_So10J0023800	13.701	1.69007	3.75749	1.28865	UP
Sh_So02B0097600	2.74532	1.68756	1.19623	0.503139	UP
Sh_So03I0174515	2.44406	1.68563	2.0106	0.6409	UP
Sh_So01D0048724	3.0254	1.68245	3.98068	0.0357856	UP
Sh_So05E0230585	10.5106	1.68177	8.44412	2.43377	UP
Sh_So03D0155085	5.07303	1.67882	2.52599	0.973826	UP
Sh_So03J0177953	11.9897	1.67652	17.041	3.3283	UP
Sh_So06D0240376	3.42873	1.67082	1.60795	0.501481	UP
Sh_So03A0144340	3.47155	1.67081	1.16739	0.313635	UP
Sh_So08E0306615	3.40064	1.66998	1.06609	0.283486	UP
Sh_So01K0088451	3.7229	1.669	5.00351	0.256102	UP
Sh_So01E0053093	3.69983	1.66837	4.42353	1.93011	UP
Sh_So04B0191177	163.79	1.665	19.1759	1.14258	UP
Sh_So02J0137204	4.21741	1.66201	4.24042	1.87087	UP
Sh_So03F0162904	4.64276	1.65612	1.8986	0.519772	UP
Sh_So01D0046766	3.33819	1.65423	4.05275	0.198142	UP
Sh_So06C0238323	3.3616	1.65348	0.982682	0.248541	UP
Sh_So07A0267507	3.10264	1.64976	3.16677	1.43778	UP
Sh_So06C0238246	2.63166	1.6481	0.998753	0.322758	UP
Sh_So04D0197405	2.37036	1.64595	1.46396	0.428931	UP
Sh_So02A0093500	2.48596	1.64332	3.66986	0.513292	UP
Sh_So02J0137984	2.86038	1.64255	2.23218	0.897355	UP
Sh_Ss09H0332316	10.9232	1.63539	4.94191	2.09942	UP
Sh_So01E0054194	3.73505	1.63319	2.31243	1.02908	UP
Sh_So01A0035328	2.35116	1.63234	2.06916	0.134554	UP
Sh_So01H0070136	3.4339	1.62869	2.68139	0.690998	UP
Sh_So01I0080423	2.38748	1.6284	3.65265	0.915261	UP
Sh_So02H0130079	11.1489	1.61989	12.5474	1.17179	UP
Sh_So01J0083788	2.96014	1.61811	1.70975	0.601688	UP
Sh_So10K0026304	2.37054	1.61706	3.07004	1.29099	UP
Sh_So03K0183586	3.20013	1.61517	2.67583	0.947758	UP
Sh_So03D0155157	2.67579	1.61417	1.31815	0.602217	UP
Sh_So10G0015268	3.42985	1.61139	2.42681	0.791733	UP
Sh_So03D0155129	2.56113	1.60735	2.38625	0.806337	UP
Sh_Ss01E0053819	2.81903	1.60509	1.87502	0.605891	UP
Sh_So06C0238001	4.26536	1.60362	7.32223	0.781046	UP
Sh_So10C0007022	4.34946	1.60177	1.1118	0.142151	UP
Sh_So03I0174378	5.03582	1.59916	1.36079	0.400477	UP
Sh_So01E0054099	14.8293	1.59752	6.46282	1.85039	UP
Sh_So02E0112627	3.74592	1.59741	2.14406	0.458289	UP
Sh_So03J0181596	2.96977	1.5972	1.31773	0.558644	UP
Sh_So05B0224479	11.1281	1.59699	6.57442	2.8582	UP
Sh_So03D0155130	2.91417	1.59006	1.56692	0.218747	UP
Sh_So01B0035547	2.45634	1.58897	1.88305	0.725998	UP
Sh_So03H0172475	2.80993	1.5831	3.84933	1.41254	UP
Sh_So06J0262362	2.2606	1.58125	3.59348	0.870087	UP
Sh_Indtig0346364	2.35762	1.57718	1.56042	0.426686	UP
Sh_So01F0061887	5.89096	1.57687	5.16021	1.06261	UP
Sh_So04J0219321	3.86145	1.57605	6.74236	1.9554	UP
Sh_So10K0025168	9.55792	1.57495	14.435	0.0872477	UP
Sh_So04B0191534	3.97385	1.57155	5.23634	2.17445	UP
Sh_So01G0064503	3.56796	1.57052	2.04305	0.500071	UP
Sh_So10D0007629	2.34932	1.56974	3.33593	1.02962	UP
Sh_So02G0119950	2.62811	1.5691	1.13083	0.419277	UP
Sh_So07G0283150	7.10337	1.56882	7.7046	2.33456	UP
Sh_So02E0110294	7.33946	1.56815	5.81769	1.37377	UP
Sh_So04J0219065	69.3036	1.5661	9.62673	3.54059	UP
Sh_So02G0121526	3.42252	1.56562	0.768642	0.296159	UP
Sh_So01J0081479	3.61812	1.56401	4.6268	0.704849	UP
Sh_So03B0148552	7.16202	1.56167	3.21562	1.45626	UP
Sh_So04C0195036	4.87176	1.56154	2.73913	0.0577156	UP
Sh_So01K0088559	4.25874	1.55657	5.041	0.380053	UP
Sh_So01H0074643	2.68416	1.55609	3.22675	0.397166	UP
Sh_So06C0238440	2.27584	1.55254	1.52119	0.0482961	UP
Sh_So10F0012733	2.14319	1.54798	2.17784	0.212338	UP
Sh_So09E0321308	7.016	1.54411	5.82758	1.55139	UP
Sh_So02B0098853	3.51324	1.5439	3.30608	0.809586	UP
Sh_So07L0294321	3.25057	1.54366	4.91999	0.906572	UP
Sh_So01B0035793	2.82143	1.5434	3.26414	0.338509	UP
Sh_Ss10D0008731	4.39379	1.54261	3.24352	1.14808	UP
Sh_So01C0046439	8.01324	1.53987	5.82344	0.0914576	UP
Sh_So04J0218024	4.56376	1.53679	1.23639	0.395895	UP
Sh_So07L0295014	7.50651	1.53324	14.0902	0.93177	UP
Sh_So08C0302722	3.755	1.53166	2.73084	1.12894	UP
Sh_So03K0184889	3.15024	1.53156	2.21154	0.997472	UP
Sh_So04I0215798	3.09073	1.52991	2.31475	0.456795	UP
Sh_So09F0325876	10.3458	1.52986	6.05774	2.67271	UP
Sh_So09E0323244	3.10553	1.52731	2.09202	0.907662	UP
Sh_So10F0012662	8.84933	1.52308	13.9652	0.0846101	UP
Sh_So01F0064176	3.71715	1.52304	3.82894	1.70565	UP
Sh_So10J0024746	3.52671	1.52097	1.35352	0.459085	UP
Sh_So08F0308713	3.90563	1.51892	2.03724	0.173108	UP
Sh_So01A0035449	2.62208	1.51803	1.52877	0.0577469	UP
Sh_So10K0026036	2.98822	1.51533	2.72581	0.528131	UP
Sh_So04C0195038	2.67592	1.51403	1.2925	0.443013	UP
Sh_So10J0022960	2.7687	1.50917	1.87514	0.277719	UP
Sh_Ss02D0106728	2.42735	1.50687	3.05061	1.39283	UP
Sh_So05A0222455	4.49951	1.50627	2.23497	0.966974	UP
Sh_So04B0190262	10.6802	1.50604	6.193	2.9114	UP
Sh_Sotig0337923	2.38379	1.50569	1.95786	0.698924	UP
Sh_So02A0096208	2.43025	1.50385	1.94554	0.719221	UP
Sh_So03D0154321	4.05056	1.50292	3.50556	1.21217	UP
Sh_So04F0203492	52.5214	1.50279	1.046	0.101214	UP
Sh_So03G0167833	3.98344	1.5025	2.31042	0.825	UP
Sh_So01C0042311	2.53856	1.50232	1.86081	0.825542	UP
Sh_So10H0017918	2.48279	1.50054	1.35949	0.0444283	UP
Sh_So02F0117629	2.27745	1.497	4.24128	0.394111	UP
Sh_So10K0026913	2.2936	1.49493	0.938126	0.289851	UP
Sh_So02E0111580	4.52922	1.4947	3.94352	0.747321	UP
Sh_So06G0249058	6.0077	1.49468	4.18665	1.53122	UP
Sh_So01A0034151	2.34644	1.49467	1.27124	0.405163	UP
Sh_So07G0281885	3.11448	1.49349	2.02921	0.517347	UP
Sh_So04C0193943	2.48592	1.49068	1.96574	0.594309	UP
Sh_So04J0218314	2.76338	1.49063	1.69665	0.782615	UP
Sh_So02G0119680	26.1039	1.48831	2.99531	0.316726	UP
Sh_So10A0001609	2.39693	1.48822	3.02742	1.25909	UP
Sh_So08A0296429	5.23605	1.48738	2.49758	0.657551	UP
Sh_Ss03D0156703	9.96349	1.48698	10.8004	4.40368	UP
Sh_So07L0295013	6.13478	1.4868	9.50756	1.40731	UP
Sh_So06C0238427	5.529	1.4852	3.99685	1.69011	UP
Sh_So06C0237844	4.38402	1.48343	3.42291	0.998411	UP
Sh_So10I0021427	5.24021	1.48032	2.3611	0.943737	UP
Sh_So02C0104079	7.09653	1.47844	4.48096	1.88121	UP
Sh_So02E0113902	2.36349	1.47586	1.92159	0.712336	UP
Sh_So02G0119741	11.4502	1.47473	5.21697	1.69477	UP
Sh_So09A0309577	2.69441	1.47346	1.96207	0.930467	UP
Sh_So03C0149061	2.84204	1.47168	2.051	0.699759	UP
Sh_So09E0320811	3.97651	1.47118	1.96686	0.515426	UP
Sh_So07D0273816	2.66702	1.4705	3.08561	0.772626	UP
Sh_So07L0294453	2.67729	1.46856	3.11244	0.763861	UP
Sh_So02E0110125	3.15765	1.46703	2.11879	0.69149	UP
Sh_So02C0105025	2.38771	1.46554	1.88186	0.706121	UP
Sh_So01B0037347	2.40715	1.46549	1.19216	0.502588	UP
Sh_So08E0305456	5.34051	1.46512	2.54132	0.680903	UP
Sh_So03A0143682	11.4944	1.46471	11.3881	2.75086	UP
Sh_So10G0015666	2.0745	1.4643	1.08797	0.307749	UP
Sh_So06K0265546	2.83383	1.46422	2.6789	1.02361	UP
Sh_So03B0146575	9.00024	1.46281	7.94963	0.99108	UP
Sh_So01H0071983	2.9808	1.46117	2.10509	0.8737	UP
Sh_So01C0044944	2.01667	1.4611	2.91683	0.258962	UP
Sh_So01I0075880	22.1604	1.46053	12.1959	4.6848	UP
Sh_So10H0018914	8.53611	1.46041	4.72135	1.95925	UP
Sh_So03K0183859	2.34107	1.46006	1.36155	0.175064	UP
Sh_So06H0254253	4.46518	1.45684	0.943441	0	UP
Sh_So06E0245508	2.23561	1.44982	2.15908	0.804696	UP
Sh_So02G0119056	4.29206	1.44853	4.46124	0.960346	UP
Sh_So02C0102198	11.3282	1.44842	4.83894	1.61752	UP
Sh_So10G0015518	2.18952	1.44725	2.14779	0.155567	UP
Sh_So03A0144830	5.49595	1.44702	1.83941	0.538384	UP
Sh_So10D0009203	2.44847	1.44668	1.20823	0.545499	UP
Sh_So02A0095437	15.3159	1.44661	3.81332	0.919144	UP
Sh_So03A0144621	8.04286	1.44467	1.91404	0.0946636	UP
Sh_So02F0115988	3.35462	1.4438	3.17077	0.77829	UP
Sh_So10J0023198	2.30095	1.43831	1.32543	0.0257964	UP
Sh_So01F0059292	3.48093	1.43765	2.97834	0.87422	UP
Sh_So07H0284924	2.11086	1.43713	1.12516	0.510561	UP
Sh_So03I0176538	2.96101	1.4339	1.91687	0.849549	UP
Sh_So03A0143996	2.57842	1.43365	1.03002	0.34228	UP
Sh_Ss03J0181080	1.99732	1.43349	2.08856	0.951341	UP
Sh_So02J0135748	2.87975	1.43348	2.54335	0.673101	UP
Sh_So10C0006334	8.88605	1.43326	4.07115	0.765619	UP
Sh_Indtig0347047	12.0531	1.43315	4.4964	1.10316	UP
Sh_So07C0271770	2.70872	1.43013	3.07628	0.809068	UP
Sh_So09F0325844	2.81788	1.42947	1.31715	0.192842	UP
Sh_So10C0006229	2.99579	1.42943	3.15059	0.820438	UP
Sh_So01C0046270	3.36129	1.42826	2.96687	1.02734	UP
Sh_So02H0123753	2.5322	1.42809	4.09406	1.07989	UP
Sh_So10E0011742	2.30268	1.42765	3.35066	1.05563	UP
Sh_So04D0197938	2.40735	1.42732	1.22519	0.369818	UP
Sh_So04E0199990	1.99606	1.4266	1.29991	0.169345	UP
Sh_So02D0108836	2.39047	1.4244	1.77218	0.239589	UP
Sh_So02J0137233	26.0372	1.41908	3.00681	0.781644	UP
Sh_So03B0148112	10.118	1.41867	10.0315	2.37041	UP
Sh_So08F0308896	2.01261	1.4186	1.29355	0.547563	UP
Sh_So01H0071839	2.13227	1.41647	1.50163	0.700276	UP
Sh_So03C0150202	9.07246	1.41289	7.84426	0.973282	UP
Sh_So02B0097105	2.37675	1.41119	3.95033	0.750601	UP
Sh_So07E0277013	2.02131	1.40968	2.14999	0.711442	UP
Sh_So07A0268202	2.20518	1.40132	2.30108	0.901537	UP
Sh_So03E0159998	2.10915	1.39933	1.39056	0.451233	UP
Sh_So10D0007568	8.69225	1.3983	13.6204	0.065969	UP
Sh_So10L0027404	8.72434	1.39724	13.6681	0.161615	UP
Sh_So03K0184951	3.66875	1.39665	3.14542	1.34254	UP
Sh_So01K0089677	2.59119	1.39313	2.77355	0.708872	UP
Sh_So09F0326032	2.15885	1.39149	1.7747	0.358872	UP
Sh_So01B0039013	6.93839	1.3852	4.87464	1.34549	UP
Sh_So02G0119737	10.9423	1.37891	4.02058	0.864063	UP
Sh_So10L0029055	26.9006	1.37854	5.9739	2.21415	UP
Sh_So05B0223721	2.57173	1.37737	2.3275	0.998749	UP
Sh_So01E0055955	4.11419	1.37691	2.05757	0.89778	UP
Sh_So02G0119996	3.98928	1.37641	1.00057	0	UP
Sh_So02C0102788	6.34441	1.37499	2.36993	0.652291	UP
Sh_So10F0012430	3.58194	1.37485	3.41819	1.17296	UP
Sh_So02G0122626	2.13276	1.37429	0.917898	0.245472	UP
Sh_So04D0196486	3.58216	1.37384	1.95188	0.718364	UP
Sh_So04F0205531	2.36486	1.37206	1.62084	0.648538	UP
Sh_So03D0155061	2.47444	1.37047	1.45841	0.086547	UP
Sh_So04G0208602	3.18175	1.36924	0.684126	0.0226025	UP
Sh_So09A0310462	2.64591	1.36899	1.77316	0.614241	UP
Sh_So08D0304002	2.76182	1.36837	1.60221	0.0654981	UP
Sh_So02J0138295	2.00241	1.36722	1.62036	0.367567	UP
Sh_So09D0320132	7.37023	1.36627	3.12416	1.30303	UP
Sh_So07E0279059	1.99001	1.36301	2.24221	0.852147	UP
Sh_So02G0120970	2.09443	1.36184	2.73489	0.425044	UP
Sh_So02I0132632	14.3503	1.36156	3.59412	0.768532	UP
Sh_So01K0088215	1.98382	1.36154	1.63498	0.490256	UP
Sh_Indtig0348780	3.9931	1.36092	5.3045	1.83381	UP
Sh_Ss02E0111182	2.02553	1.35956	2.32157	0.245334	UP
Sh_So09B0313345	2.00206	1.35848	1.80508	0.604083	UP
Sh_So02H0129114	1.97334	1.35769	0.910561	0.373597	UP
Sh_So09C0317225	21.1702	1.35719	13.2489	3.10091	UP
Sh_So03H0172477	3.97084	1.35601	4.52191	1.54602	UP
Sh_Ss09I0335685	7.47002	1.35309	6.93025	2.79716	UP
Sh_So03A0143024	2.62266	1.35303	1.85751	0.307058	UP
Sh_So06H0252678	3.17305	1.35047	2.97908	0.680397	UP
Sh_So04E0200730	2.3742	1.34915	1.51652	0.640179	UP
Sh_So02E0112694	2.07609	1.3485	1.14723	0.413818	UP
Sh_So02A0093236	2.37739	1.34616	1.16448	0	UP
Sh_So08A0297648	1.96411	1.34255	1.54561	0.521097	UP
Sh_So04I0213972	3.81451	1.34003	0.400937	0.0392938	UP
Sh_So10L0027281	1.92397	1.3397	2.93535	1.03023	UP
Sh_So01I0076345	2.28053	1.3393	1.53098	0.228675	UP
Sh_So04J0219119	8.97072	1.33904	4.27324	1.02961	UP
Sh_So03I0176237	4.23189	1.33893	3.4421	1.25618	UP
Sh_So01A0034568	20.0108	1.33844	23.9579	0.552225	UP
Sh_So10K0025184	1.82217	1.33843	1.86508	0.864067	UP
Sh_So05B0224778	5.82293	1.33743	4.25153	0.63549	UP
Sh_So10D0007192	2.52974	1.33576	2.89097	1.23522	UP
Sh_So01A0030183	2.65085	1.33556	2.51329	0.72612	UP
Sh_So07G0282159	5.78068	1.33442	4.5927	2.08946	UP
Sh_So05E0230556	1.90533	1.33436	1.27341	0	UP
Sh_So09C0314911	2.77904	1.33386	1.75318	0.0714826	UP
Sh_So03K0182532	2.66382	1.3338	2.92366	1.34544	UP
Sh_So02H0127230	3.13959	1.33024	2.6486	0.58637	UP
Sh_So02J0135514	2.10377	1.32998	1.78735	0.749491	UP
Sh_So08B0299674	2.24655	1.32767	1.71422	0.669575	UP
Sh_So02F0115809	6.52809	1.32762	7.4353	0.929605	UP
Sh_So03B0147006	2.54425	1.32641	1.83258	0.302425	UP
Sh_So10D0007196	2.30467	1.32529	1.89671	0.836146	UP
Sh_So04D0197059	3.03299	1.32287	2.10927	0.26933	UP
Sh_So01A0034935	7.18108	1.31705	6.72185	2.75545	UP
Sh_So04B0189911	3.26656	1.31536	2.43349	1.1227	UP
Sh_So01K0086878	2.60181	1.31531	2.37604	0.462011	UP
Sh_Ss03E0158103	5.99706	1.31377	3.16331	1.02902	UP
Sh_So02E0112258	3.83333	1.31374	3.19906	0.648436	UP
Sh_So07B0270504	2.80216	1.3121	4.20527	0.788686	UP
Sh_So09I0334083	2.40536	1.31063	3.57953	1.3525	UP
Sh_So10G0016138	1.90193	1.30938	1.08587	0.315644	UP
Sh_So07A0268244	4.0352	1.30902	3.62373	0.0590495	UP
Sh_So02A0095583	3.17141	1.30452	2.88311	0.619026	UP
Sh_Indtig0341324	22.3275	1.30118	25.5694	8.1199	UP
Sh_So01A0031310	2.47849	1.30056	2.34	1.05828	UP
Sh_So03A0142510	71.1206	1.29845	28.8162	1.28818	UP
Sh_So01J0084820	3.19291	1.29658	11.6099	1.76918	UP
Sh_So02A0095350	2.72443	1.29549	1.96205	0.701217	UP
Sh_So09F0324012	19.0728	1.29229	2.34865	0.199179	UP
Sh_So07K0292515	2.0291	1.289	1.47343	0.638799	UP
Sh_So07C0273202	3.27695	1.28828	8.35007	1.83381	UP
Sh_So01B0036902	1.99025	1.28819	1.6249	0.424132	UP
Sh_So10F0012775	1.86024	1.2843	1.39983	0.00233359	UP
Sh_So07E0279037	4.11013	1.28361	8.36359	0.224603	UP
Sh_So07G0282286	1.97494	1.28292	1.66946	0.729644	UP
Sh_So03A0144408	2.49727	1.28015	1.18461	0.557215	UP
Sh_So06D0240562	2.4058	1.27816	0.73247	0.154683	UP
Sh_So10I0020777	16.6623	1.27771	6.7935	1.04905	UP
Sh_So06C0238624	4.87057	1.27715	5.60959	2.18028	UP
Sh_So01B0039421	1.82764	1.27635	3.21957	0.639538	UP
Sh_So01E0055007	3.33391	1.27483	1.97327	0.617261	UP
Sh_Sotig0336569	2.84299	1.27355	0.884415	0.0468762	UP
Sh_So02D0106713	2.17921	1.2729	2.1864	0.541291	UP
Sh_So07F0279988	3.86085	1.27281	3.52318	0.0280381	UP
Sh_So03A0142520	2.70938	1.2725	2.49847	0.460158	UP
Sh_So09G0327671	2.29917	1.27142	3.40082	1.31675	UP
Sh_So07K0292530	3.06257	1.27021	2.0698	0.497987	UP
Sh_Ss09I0335139	2.80402	1.26762	3.65086	0.621648	UP
Sh_So03I0176245	11.285	1.26594	11.8982	2.94457	UP
Sh_So02H0126789	6.20282	1.26526	7.25886	0.861185	UP
Sh_So02J0138172	1.77627	1.26478	1.94087	0.499754	UP
Sh_So03A0144611	2.56249	1.26448	0.969469	0.268608	UP
Sh_So03D0154034	1.93055	1.26273	1.15952	0.340929	UP
Sh_So10C0006182	37.5911	1.26255	17.2995	3.28255	UP
Sh_So07B0268880	1.9263	1.2617	1.2311	0.426761	UP
Sh_So07F0279946	2.11617	1.26098	2.28192	0.894578	UP
Sh_So03G0167123	4.20202	1.26096	2.19903	0.781041	UP
Sh_So03I0176286	4.19706	1.2609	4.10215	1.00233	UP
Sh_So07C0273496	10.2246	1.25983	5.00259	1.46607	UP
Sh_So02B0098552	6.29951	1.2597	7.30343	0.900938	UP
Sh_So06C0237660	5.14269	1.25945	4.87168	1.81975	UP
Sh_So10H0017906	8.61368	1.25772	13.4823	0.0559679	UP
Sh_So09D0320430	3.51432	1.25766	2.78929	0.80642	UP
Sh_So03J0178407	2.64071	1.25405	2.95272	1.20315	UP
Sh_So01K0088775	1.7747	1.25115	1.51835	0.314953	UP
Sh_So07A0268055	2.05272	1.24712	1.40462	0.206355	UP
Sh_So10H0019030	6.03194	1.24627	2.38335	0.924486	UP
Sh_So03A0144226	1.68904	1.24608	1.97954	0.677305	UP
Sh_So07H0284923	2.10475	1.24384	2.57683	0.740912	UP
Sh_So09H0332736	1.74234	1.24301	0.898166	0.31605	UP
Sh_So10J0024041	2.58615	1.24212	1.65549	0.662188	UP
Sh_So10C0006075	1.84084	1.24046	1.25648	0.527862	UP
Sh_Ss01F0059389	3.66758	1.23965	1.38535	0.469554	UP
Sh_So03A0144339	4.82268	1.23602	1.52622	0.219789	UP
Sh_So03A0145068	16.6843	1.23561	5.49845	1.52539	UP
Sh_So03B0147678	4.06291	1.23512	3.99419	0.967268	UP
Sh_Ss03E0160235	2.05369	1.23385	1.14867	0.293677	UP
Sh_So06F0247254	2.29387	1.22825	2.03111	0.576743	UP
Sh_So02H0125641	2.42518	1.2277	1.86843	0.731874	UP
Sh_So03A0144873	3.97301	1.22592	2.35637	0.524085	UP
Sh_So01B0036423	2.39368	1.22568	1.33207	0.142113	UP
Sh_Ss02I0133611	2.03973	1.22205	3.3948	1.06973	UP
Sh_So09B0314105	2.20284	1.22168	1.55039	0.156789	UP
Sh_So02D0105719	2.74863	1.21975	2.06249	0.525328	UP
Sh_So03B0146351	2.36929	1.21928	1.68387	0.586743	UP
Sh_So10E0011772	2.26257	1.21836	2.67533	0.166738	UP
Sh_So01B0037173	2.22217	1.21795	3.52114	1.2057	UP
Sh_So01B0037376	4.21934	1.21694	2.50971	0.589691	UP
Sh_So03A0144181	4.5281	1.21596	1.43147	0.266815	UP
Sh_So05C0225904	2.96661	1.21585	1.68168	0.121754	UP
Sh_So10D0007407	3.49053	1.21423	3.36417	1.11412	UP
Sh_So02A0095155	2.00428	1.21366	1.70782	0.722739	UP
Sh_So07C0270920	2.14971	1.21324	0.657486	0.172226	UP
Sh_So07L0294151	2.12724	1.2104	1.21811	0.15266	UP
Sh_So04B0191336	1.67954	1.21003	1.26261	0.257907	UP
Sh_So05C0227331	11.1486	1.20771	1.89977	0.156621	UP
Sh_Sotig0337683	2.29256	1.20763	2.90284	1.21424	UP
Sh_So05A0222456	4.49897	1.20755	2.35886	0.880034	UP
Sh_So02B0100388	8.27505	1.20405	1.93617	0.561352	UP
Sh_So03E0159284	3.0452	1.2031	3.90867	0.290342	UP
Sh_So01D0047532	3.51709	1.2019	2.62727	0.705452	UP
Sh_So09A0310183	3.65817	1.20177	1.88003	0.403246	UP
Sh_So01H0073660	2.05596	1.20161	3.62011	0.960809	UP
Sh_So01F0061314	3.70652	1.20093	1.75431	0.542931	UP
Sh_So05B0223237	4.62832	1.20035	3.64201	0.568082	UP
Sh_So02C0104330	1.7951	1.19882	1.2246	0.461119	UP
Sh_So04E0199991	16.5726	1.19836	4.5363	1.3507	UP
Sh_So07G0283544	3.96013	1.19828	8.08867	0.212965	UP
Sh_Sotig0337068	2.24545	1.19694	2.80706	0.779491	UP
Sh_So07E0276415	1.80345	1.19675	3.88049	0	UP
Sh_So02F0117371	2.68237	1.19662	1.93566	0.117533	UP
Sh_So05C0225502	1.71101	1.19653	3.7462	0	UP
Sh_So02C0102194	10.9057	1.19595	4.10453	0.719615	UP
Sh_So05D0229317	6.42743	1.19449	9.55716	3.7276	UP
Sh_So07G0282153	2.87056	1.19441	1.55627	0.678571	UP
Sh_So01K0088787	4.152	1.19395	2.38575	0.537275	UP
Sh_So09B0312792	2.96936	1.19391	1.22651	0.083116	UP
Sh_So03A0144452	1.70071	1.19299	1.27409	0.30861	UP
Sh_So01A0031899	2.44788	1.19199	2.17794	0.546512	UP
Sh_So01D0050182	3.85473	1.19052	1.27414	0.208183	UP
Sh_So07E0278906	5.87027	1.18963	4.47409	1.73081	UP
Sh_So03K0184591	10.093	1.18869	6.58993	0.425773	UP
Sh_So03J0180552	1.66836	1.18842	1.13353	0.513441	UP
Sh_So03E0159633	6.546	1.1878	4.16803	1.35959	UP
Sh_So01D0046872	2.19582	1.18658	1.92558	0.819893	UP
Sh_So07G0283015	2.17544	1.18613	2.16156	0.918151	UP
Sh_So01B0039037	2.15624	1.18598	3.69819	0.942311	UP
Sh_So07B0269326	6.24458	1.18592	0.818562	0.342887	UP
Sh_So01I0076254	2.32795	1.18552	1.8773	0.428956	UP
Sh_So02A0093724	2.48267	1.18531	1.66966	0.728753	UP
Sh_So08A0298025	1.617	1.18451	1.51487	0.175565	UP
Sh_So03A0144415	8.58953	1.18416	2.57061	0.80744	UP
Sh_So01D0048471	1.64377	1.18334	1.46554	0.662226	UP
Sh_So03H0172975	9.65928	1.18162	14.5656	4.19192	UP
Sh_So01D0046962	2.40012	1.18096	2.21661	0.907981	UP
Sh_So07L0294150	1.635	1.1807	0.997005	0.0998563	UP
Sh_Sotig0340486	6.07119	1.17961	3.83645	1.00852	UP
Sh_So03A0142272	1.81362	1.17951	2.26387	0.952942	UP
Sh_So04E0200482	2.79838	1.17687	2.15459	0.654187	UP
Sh_So06C0238196	3.59405	1.17584	1.29313	0.415845	UP
Sh_So02B0096849	2.12092	1.17565	0.571137	0.00639196	UP
Sh_So02J0138308	2.07537	1.17144	1.15741	0.385077	UP
Sh_So02C0103367	4.31278	1.16989	4.39918	0.537449	UP
Sh_Ss10C0006199	6.54141	1.16969	3.1159	1.42814	UP
Sh_So07F0280244	6.85238	1.16887	0.87487	0.302239	UP
Sh_So03C0150262	1.87024	1.16852	1.42471	0.664779	UP
Sh_So08A0298179	3.25744	1.16749	3.33311	0.444468	UP
Sh_Ss01A0031487	1.75781	1.16702	1.19115	0.29119	UP
Sh_So01G0066266	2.76168	1.16495	1.58697	0.44509	UP
Sh_So04D0197221	2.32821	1.16475	0.624639	0.0964447	UP
Sh_So10C0005925	1.66402	1.16474	0.693973	0.295554	UP
Sh_So05C0226807	15.7373	1.16296	1.14325	0.170791	UP
Sh_So07B0269886	6.63076	1.16237	0.805987	0.324245	UP
Sh_So09F0326233	34.925	1.16183	20.702	2.02593	UP
Sh_So07L0294138	23.0703	1.1587	4.05947	0.0133649	UP
Sh_So02B0099126	5.11131	1.15621	7.41778	1.97112	UP
Sh_So04D0197709	2.54214	1.15608	2.80093	1.28878	UP
Sh_So04G0207895	1.79418	1.15552	1.69968	0.590762	UP
Sh_So01E0058569	1.8395	1.1553	0.654098	0.202783	UP
Sh_So04B0192381	4.46645	1.15499	1.82967	0.164968	UP
Sh_So03A0141286	34.1736	1.15313	33.1147	5.03435	UP
Sh_So04F0204374	1.61701	1.15299	1.7864	0.58917	UP
Sh_So08C0300597	1.62491	1.15045	0.57389	0	UP
Sh_Ss10K0025935	1.95246	1.14869	0.812087	0.132632	UP
Sh_So02C0102201	2.36503	1.14747	1.80673	0.695702	UP
Sh_So08D0304182	1.80317	1.14686	1.3945	0.26047	UP
Sh_So03I0177065	9.37944	1.14462	14.2635	4.36103	UP
Sh_So07E0278590	2.13553	1.14461	2.06986	0.877868	UP
Sh_So02G0119744	2.35087	1.14331	1.80884	0.712571	UP
Sh_So02J0135492	2.26533	1.14308	1.60985	0.113893	UP
Sh_So05D0229063	3.0091	1.14152	1.15213	0.160397	UP
Sh_So01I0077323	1.87373	1.1409	0.825735	0.28242	UP
Sh_So06J0262748	3.41468	1.14074	1.57123	0.175749	UP
Sh_Ss07I0286540	1.66236	1.14061	0.85108	0.287609	UP
Sh_So01J0081432	6.11627	1.13995	3.18359	1.13099	UP
Sh_So04I0215569	1.86348	1.13723	3.55222	0.0558552	UP
Sh_So03A0144763	2.56105	1.13706	1.19341	0.123452	UP
Sh_So03K0184897	7.45235	1.13521	8.08507	2.37787	UP
Sh_Ss07L0294714	1.90509	1.13488	1.82878	0.809339	UP
Sh_So02B0100007	2.34669	1.13434	0.949109	0.169073	UP
Sh_So03D0154653	1.81379	1.1335	1.44244	0.289118	UP
Sh_So02A0093473	1.85417	1.13214	1.49732	0.530875	UP
Sh_Ss02G0118909	2.22819	1.12576	2.33766	0.954687	UP
Sh_So07L0294574	1.97213	1.12392	1.76982	0.830252	UP
Sh_So06J0260536	1.76304	1.12132	1.79424	0.541012	UP
Sh_So03D0154637	3.09642	1.12019	0.67879	0.323705	UP
Sh_Sotig0345471	1.84759	1.1201	11.9552	0.727336	UP
Sh_So01I0076657	2.11156	1.11991	1.64124	0.560096	UP
Sh_So03J0182188	1.90565	1.11966	3.82469	0.997069	UP
Sh_So04C0195022	3.30913	1.11854	2.72405	0.531699	UP
Sh_So04I0215755	1.75335	1.11725	2.04596	0.334111	UP
Sh_So02I0130163	4.99188	1.11679	2.80983	0.492149	UP
Sh_So01B0037364	1.86762	1.11575	1.57117	0.322462	UP
Sh_So01F0060427	8.26167	1.11485	4.06083	1.35179	UP
Sh_So03B0146710	4.11711	1.11022	2.97884	1.24468	UP
Sh_So07C0271776	1.82236	1.10782	2.80265	0.313945	UP
Sh_So02C0103739	3.31797	1.10237	2.65935	0.472812	UP
Sh_So03K0183928	3.12338	1.10235	3.13319	0.877989	UP
Sh_So06D0241888	2.1342	1.10126	1.60605	0.763811	UP
Sh_So03K0184763	1.73229	1.10113	2.05443	0.508591	UP
Sh_So02F0115679	1.50668	1.09944	0.963546	0.243186	UP
Sh_So04E0202134	3.30464	1.09844	1.26173	0.593611	UP
Sh_So01J0082223	4.35577	1.09839	2.89009	0.157054	UP
Sh_Ss09I0335232	8.29649	1.09274	6.22633	2.23298	UP
Sh_So06K0265356	3.76876	1.0907	2.23356	0.304897	UP
Sh_So02D0108464	3.79514	1.08994	1.74281	0.73763	UP
Sh_So10L0028522	5.70587	1.08967	6.96549	3.13505	UP
Sh_So06B0237448	3.06594	1.0888	1.91015	0.487656	UP
Sh_So06K0265362	1.76004	1.08821	1.9707	0.501391	UP
Sh_So05D0229529	3.49182	1.08765	0.921349	0.0460165	UP
Sh_So04D0196231	8.14032	1.08717	4.80801	0.450106	UP
Sh_So10E0010879	1.97757	1.08713	1.07844	0.135815	UP
Sh_So02A0096126	1.67392	1.0859	1.01394	0.371175	UP
Sh_So04D0198148	7.96389	1.08574	5.88303	1.80909	UP
Sh_So04C0194471	1.82385	1.08394	11.8301	0.672472	UP
Sh_So04G0208872	2.69317	1.08219	1.02012	0.227822	UP
Sh_So10H0019318	7.39456	1.082	3.88794	1.23145	UP
Sh_So02B0097139	1.84068	1.08184	1.34741	0.540197	UP
Sh_So06I0257866	6.28583	1.0811	1.38973	0.305824	UP
Sh_So06H0252939	2.19039	1.08017	1.31876	0.111787	UP
Sh_So02A0095114	7.75386	1.07932	5.31294	2.35776	UP
Sh_So04J0217729	2.98992	1.07799	1.97767	0.603461	UP
Sh_So04D0197418	3.13368	1.07734	2.25052	1.01093	UP
Sh_So02A0096234	2.76339	1.07733	1.35315	0.604574	UP
Sh_So02G0121509	3.22265	1.07605	2.63329	0.491269	UP
Sh_So02F0116680	3.56293	1.07496	3.14478	0.683355	UP
Sh_So10F0014499	1.54767	1.07475	2.80337	0.104362	UP
Sh_So01A0034284	1.86726	1.07354	1.86768	0.189182	UP
Sh_So02F0118344	2.69881	1.07271	1.43461	0.659116	UP
Sh_So01K0088301	1.88105	1.07212	1.3902	0.460032	UP
Sh_So10G0015992	1.68983	1.072	1.48341	0.562259	UP
Sh_So02B0098118	4.26776	1.07099	6.54002	1.4213	UP
Sh_So09D0318042	5.18307	1.06852	1.58225	0	UP
Sh_So07F0279541	2.28892	1.06719	1.20872	0.494845	UP
Sh_So04B0189873	2.09892	1.06708	0.607533	0.0996273	UP
Sh_Ss06A0234381	1.98186	1.0654	5.7088	0.15827	UP
Sh_So09F0326080	1.90374	1.06404	1.5503	0.132545	UP
Sh_So09I0333963	1.77271	1.06384	1.23759	0.532119	UP
Sh_So03A0143618	6.77255	1.06312	2.62818	1.07196	UP
Sh_So02D0107403	2.33782	1.063	3.65368	1.04328	UP
Sh_So02J0138473	2.12008	1.0611	1.57617	0.620145	UP
Sh_So04A0187988	1.45926	1.06048	0.910804	0.412867	UP
Sh_So03F0164675	1.58307	1.06008	0.954048	0.182242	UP
Sh_So01J0082791	3.52425	1.05685	3.25148	1.48282	UP
Sh_So08F0309387	3.6539	1.05564	3.70791	0.371032	UP
Sh_So04C0195071	1.61502	1.05435	2.04216	0.671315	UP
Sh_So10E0010368	12.767	1.05315	2.63705	1.15585	UP
Sh_So01E0056474	3.29897	1.05136	5.11908	1.00643	UP
Sh_So03I0176843	2.97537	1.05006	2.96377	0.529353	UP
Sh_So06K0265568	1.55782	1.05004	4.74968	0.436264	UP
Sh_So06J0261560	7.262	1.04957	5.40456	0.743534	UP
Sh_So05D0228515	3.58372	1.04902	2.67982	0.685668	UP
Sh_So04D0197715	6.57328	1.04842	25.5479	2.99562	UP
Sh_So01C0042659	2.56281	1.04734	2.14007	0.0499745	UP
Sh_So09F0325358	8.87986	1.04614	6.2277	2.4461	UP
Sh_So02G0119998	2.17794	1.04495	1.00568	0.0608031	UP
Sh_So07E0278521	1.85158	1.04332	2.47926	0.553889	UP
Sh_So05B0224071	3.81467	1.04306	1.61409	0.0414394	UP
Sh_So03I0173615	1.50345	1.04269	2.84346	0.0943891	UP
Sh_So04J0218989	8.42837	1.04256	9.04472	0.981333	UP
Sh_So01K0086817	7.96438	1.0411	5.28181	1.16964	UP
Sh_So02C0104349	2.43047	1.04004	1.21007	0.32903	UP
Sh_So02A0095177	2.32598	1.03969	1.56355	0.102127	UP
Sh_So04I0216790	1.77932	1.03964	1.58004	0.589574	UP
Sh_So10G0017164	2.99992	1.03864	1.88924	0.399388	UP
Sh_So04D0197610	2.39739	1.03595	1.80985	0.254304	UP
Sh_So10L0028174	1.67247	1.03426	1.20772	0.453255	UP
Sh_So10C0006125	3.62372	1.03406	2.02773	0.282711	UP
Sh_So01B0036243	1.83896	1.0336	2.11714	0.950562	UP
Sh_So04B0191394	3.3579	1.0324	4.19291	1.15925	UP
Sh_So01E0054659	1.60682	1.03149	1.21995	0.564622	UP
Sh_So02A0092714	2.06592	1.03012	2.82946	0.759035	UP
Sh_So01K0091086	2.25317	1.02917	2.52344	0.0555246	UP
Sh_So04J0219109	4.48425	1.02675	2.57348	0.719377	UP
Sh_So03A0144631	1.43472	1.02609	1.20082	0.0897625	UP
Sh_So03K0182797	4.16874	1.02522	1.70299	0.755852	UP
Sh_So05A0221053	2.22522	1.02347	2.52794	0.990204	UP
Sh_So03A0144384	3.50233	1.02161	2.74697	1.07167	UP
Sh_So02E0113056	3.49685	1.01955	1.15661	0.116449	UP
Sh_Ss03D0156956	1.65224	1.019	2.47632	0.484977	UP
Sh_So02A0095101	2.12233	1.01864	1.68376	0.497119	UP
Sh_So07E0278477	2.04314	1.01825	1.22255	0.44605	UP
Sh_So07A0266403	5.3453	1.01697	1.9901	0.533023	UP
Sh_So02A0095960	2.1996	1.01657	3.19093	0.208182	UP
Sh_Ss03D0155632	2.8838	1.0164	3.95331	0.733578	UP
Sh_So04J0218256	1.66082	1.01611	1.92984	0.463469	UP
Sh_So09C0315935	1.94104	1.01553	2.19776	0.848534	UP
Sh_So01F0060315	11.3867	1.01427	2.69396	1.02189	UP
Sh_So03H0171908	2.368	1.01363	1.16049	0.4503	UP
Sh_So01E0053398	2.02273	1.01111	1.46923	0.363285	UP
Sh_So09F0325158	2.4983	1.011	2.38921	0.718914	UP
Sh_So02B0099116	2.2367	1.00771	8.9163	1.27943	UP
Sh_So07C0273302	2.45919	1.0073	2.58161	1.06696	UP
Sh_So05B0223690	9.6856	1.00628	3.71551	1.68734	UP
Sh_So02E0112688	1.62893	1.00158	1.14185	0	UP
Sh_So02C0105148	1.56485	1.00079	0.97156	0.464736	UP
Sh_Ss10E0012179	1.76761	0.999341	1.46638	0.594425	UP
Sh_So02D0108478	2.79584	0.99661	2.23627	0.168052	UP
Sh_So02G0119751	14.2954	0.995802	6.29877	1.17677	UP
Sh_So09E0321887	2.45261	0.995768	1.23233	0.383872	UP
Sh_So10F0013485	2.03313	0.995064	1.99315	0.808288	UP
Sh_So03K0185447	1.69995	0.992848	2.10093	0.853534	UP
Sh_So08A0296459	1.53652	0.992663	1.01407	0.453267	UP
Sh_So10L0028150	3.53882	0.991185	1.65294	0.466817	UP
Sh_So01A0034803	2.49325	0.989251	0.585708	0.0144193	UP
Sh_So01H0074456	2.6451	0.988382	2.92328	1.32472	UP
Sh_So01I0079944	1.42186	0.987313	1.6766	0.432319	UP
Sh_So03J0179902	6.6204	0.986755	8.53773	0.780596	UP
Sh_So05D0228333	1.5536	0.986476	0.486726	0.00731825	UP
Sh_So05C0226842	5.79584	0.986361	8.37538	3.24373	UP
Sh_So03E0157860	1.55356	0.983831	1.92142	0.574765	UP
Sh_So01J0082080	4.97331	0.983514	2.74888	0.776443	UP
Sh_So07I0288630	3.21895	0.982795	7.14835	1.5197	UP
Sh_So01B0037207	1.68502	0.981618	0.58889	0.237611	UP
Sh_So01K0088239	1.48725	0.980232	1.53264	0.541647	UP
Sh_So07L0294309	1.59035	0.979662	1.4307	0.0751065	UP
Sh_So01E0053224	2.51342	0.977901	1.12874	0.324248	UP
Sh_So04D0196514	2.34464	0.977238	1.38892	0.0419661	UP
Sh_So07K0293976	3.11693	0.974961	7.21917	1.40921	UP
Sh_So04H0210944	1.76921	0.97468	0.835351	0.348212	UP
Sh_So09F0326062	1.40998	0.974656	0.663306	0.104289	UP
Sh_So10J0023694	1.98551	0.971102	1.29905	0.120045	UP
Sh_So01E0058226	1.95985	0.970881	1.32222	0.290842	UP
Sh_So03A0143593	2.33711	0.969703	2.73543	0.419576	UP
Sh_So03K0182791	1.78652	0.968952	1.91632	0.850654	UP
Sh_So02C0104836	2.36717	0.967471	3.13822	0.220022	UP
Sh_So04C0193890	2.77097	0.965889	0.724127	0.20493	UP
Sh_So01F0060624	6.68226	0.962936	2.52587	0.579276	UP
Sh_So01F0060503	3.84148	0.96229	2.20746	1.05647	UP
Sh_So10H0018460	5.03767	0.960371	1.39955	0.533296	UP
Sh_Ss10I0020377	4.15667	0.960089	2.12287	0.142047	UP
Sh_So09E0323566	3.22975	0.958175	3.21505	0.808698	UP
Sh_So04B0191131	2.36427	0.957082	2.77278	1.17843	UP
Sh_So07B0269997	1.78471	0.956927	1.63494	0.372002	UP
Sh_So02F0116279	3.49324	0.956706	3.6079	0.813	UP
Sh_So10A0001281	2.59996	0.956086	0.680139	0.201472	UP
Sh_So01J0081492	7.75406	0.955575	5.1608	0.101146	UP
Sh_So01K0091970	2.61341	0.955282	2.76078	1.13997	UP
Sh_So10L0028511	4.03419	0.954644	3.708	1.46695	UP
Sh_So02D0107858	2.34054	0.954257	1.57371	0.639449	UP
Sh_Sotig0339688	2.91072	0.951949	2.5108	0.696339	UP
Sh_So04B0191572	1.33398	0.951748	0.677733	0.0680326	UP
Sh_So01I0079500	2.28362	0.951707	2.3889	0.0579631	UP
Sh_So10L0027230	3.91341	0.947125	2.59218	0.525632	UP
Sh_So04D0197055	4.12474	0.946831	0.826623	0.243597	UP
Sh_So03D0154336	2.14774	0.94653	2.07806	0.811035	UP
Sh_So03A0144657	1.66653	0.946392	1.1052	0.00324582	UP
Sh_So10J0022719	14.9873	0.943691	12.8486	5.54093	UP
Sh_So09D0320131	4.89986	0.942848	3.20868	0.810747	UP
Sh_So07B0270492	1.80134	0.942138	1.02	0.0696971	UP
Sh_So03A0144829	1.53885	0.941708	0.502836	0.161171	UP
Sh_So07J0290708	1.60457	0.941641	1.88919	0.780638	UP
Sh_Ss06J0261373	1.44071	0.941277	0.910718	0.272232	UP
Sh_So02G0119997	1.43663	0.940407	0.619551	0.0110096	UP
Sh_So04B0189916	1.5644	0.939804	3.36382	0.333553	UP
Sh_So01H0074903	1.99098	0.939505	1.34381	0.3966	UP
Sh_So02C0102208	14.0846	0.939294	6.12737	1.10318	UP
Sh_So03H0173047	1.49859	0.938916	2.04433	0.819776	UP
Sh_So01I0077503	2.20967	0.937989	2.88688	1.02348	UP
Sh_So03I0176311	2.01139	0.936538	1.4178	0.592998	UP
Sh_Sotig0336655	1.63979	0.936159	1.90724	0.769685	UP
Sh_So01J0082224	4.02664	0.936128	2.65251	0.259887	UP
Sh_So02E0110083	1.27429	0.935861	1.53562	0.705376	UP
Sh_So10G0015169	1.49055	0.935027	0.786559	0.246354	UP
Sh_So07F0279492	5.25278	0.934689	2.09656	0.703208	UP
Sh_So02E0111571	1.95192	0.934347	2.44642	0.366835	UP
Sh_So02A0095436	2.94709	0.934276	1.1699	0.528486	UP
Sh_So01G0064493	1.37441	0.934161	0.817873	0.0691729	UP
Sh_So07B0270256	1.68771	0.933177	2.48393	0.710671	UP
Sh_So02J0138629	3.09343	0.932149	2.27699	1.0914	UP
Sh_So03I0177211	1.5801	0.931829	2.08225	0.828776	UP
Sh_So01B0039716	1.88213	0.930012	10.5322	0.911214	UP
Sh_So02E0111842	3.78825	0.929955	6.68405	1.96942	UP
Sh_So01H0075798	1.32198	0.926816	1.42412	0.649389	UP
Sh_So02F0115622	1.67834	0.926539	1.75431	0.224571	UP
Sh_So07L0294826	1.91927	0.92451	1.30126	0.539106	UP
Sh_Ss07B0269406	1.40957	0.924302	2.70684	0.670954	UP
Sh_So03A0144011	6.28242	0.923733	3.22424	0.910331	UP
Sh_So03A0142408	2.56489	0.920995	3.79514	1.17004	UP
Sh_So03K0186170	3.84026	0.920883	4.1623	1.80226	UP
Sh_So03G0167323	1.8845	0.919235	2.91755	0.672868	UP
Sh_So07L0295165	1.71016	0.919148	2.14189	0.631338	UP
Sh_So03I0177181	3.15031	0.919037	3.67089	1.51635	UP
Sh_So10K0026034	1.72872	0.918875	1.8575	0.285952	UP
Sh_So03A0143586	5.64878	0.917061	2.45611	0.371916	UP
Sh_So03B0147880	1.97916	0.916772	2.83458	0.807301	UP
Sh_So01F0063835	1.79195	0.916663	1.79619	0.709777	UP
Sh_Ss10E0012151	2.28344	0.915989	0.992925	0.426343	UP
Sh_So02A0095261	2.70937	0.91496	1.94376	0.184443	UP
Sh_So10J0024793	2.88515	0.914072	2.36793	0.424399	UP
Sh_Ss03I0174333	2.23613	0.912873	1.00357	0.0990812	UP
Sh_So05C0226707	1.28049	0.911584	1.83463	0.00151672	UP
Sh_So07H0284846	2.48597	0.910255	2.2797	0.399813	UP
Sh_So02H0127174	3.39465	0.90999	3.62035	0.785621	UP
Sh_So02F0116027	1.42302	0.909843	1.41418	0.285884	UP
Sh_So03E0158781	1.66046	0.909543	0.776937	0.349072	UP
Sh_So08A0298237	1.87996	0.908888	1.22064	0.564652	UP
Sh_So02A0094075	3.68422	0.907696	6.57933	1.91705	UP
Sh_So09A0310732	3.89816	0.906513	3.03175	0.896841	UP
Sh_So04A0187681	1.71035	0.906104	0.966083	0.44048	UP
Sh_So03A0144194	6.03583	0.905523	3.44611	0.291991	UP
Sh_So03A0144358	2.12269	0.905147	1.01103	0.337425	UP
Sh_So04A0188140	4.63479	0.904889	2.68842	0.362535	UP
Sh_So01A0033618	1.46172	0.90265	1.42421	0.439496	UP
Sh_So01A0034867	1.57178	0.902488	0.899468	0.351793	UP
Sh_So03J0178316	5.73178	0.901936	2.1252	0.60971	UP
Sh_So01J0082331	1.30092	0.900893	1.08041	0.404007	UP
Sh_So09B0312269	1.79159	0.899447	0.947432	0.224918	UP
Sh_So10J0023704	2.11874	0.898632	2.74396	0.857482	UP
Sh_So01H0073657	1.73064	0.896866	5.50487	0.563634	UP
Sh_So04F0204961	1.46048	0.896853	2.32013	0.822682	UP
Sh_So06B0236931	2.72425	0.896508	1.05369	0.0998164	UP
Sh_So07E0279012	1.26863	0.895277	1.43799	0.458167	UP
Sh_So04A0186711	1.73115	0.894606	1.01245	0.409043	UP
Sh_So01K0088748	7.0922	0.89426	4.55096	2.0991	UP
Sh_So03A0144600	1.578	0.894139	0.793864	0.306869	UP
Sh_So09E0323096	2.35793	0.893105	1.16377	0.357254	UP
Sh_So03F0164725	2.6054	0.892254	0.843728	0.00665981	UP
Sh_So03A0144015	3.4724	0.891089	2.72407	0.846543	UP
Sh_So03J0180984	2.00522	0.890825	2.15056	0.766194	UP
Sh_So01D0047848	2.40535	0.889613	1.02195	0.479193	UP
Sh_Sotig0339951	1.25763	0.889377	0.814777	0.186408	UP
Sh_So02F0115589	6.44988	0.887734	4.09504	1.19405	UP
Sh_So06E0245506	1.58156	0.887163	0.796329	0.184439	UP
Sh_Ss02I0135304	1.70193	0.886899	4.46396	0.949225	UP
Sh_So09B0312463	2.38365	0.886896	1.16258	0	UP
Sh_So06H0253861	1.49413	0.886859	2.01786	0.519878	UP
Sh_So02E0111409	1.46044	0.886521	1.22042	0.577218	UP
Sh_So07K0292082	1.4221	0.886035	1.31063	0.104291	UP
Sh_Ss03D0156887	4.33841	0.884592	31.0259	2.12175	UP
Sh_So10J0022735	2.63423	0.884401	1.88291	0.131234	UP
Sh_So04D0197332	2.37007	0.883851	1.28618	0.310157	UP
Sh_So07C0271945	3.06378	0.883501	3.26646	1.32253	UP
Sh_Sotig0336289	1.44401	0.882462	0.962913	0.433296	UP
Sh_So09E0321829	2.31745	0.880116	0.495747	0	UP
Sh_So01B0036926	1.35874	0.879051	1.45015	0.43057	UP
Sh_So06D0240565	1.31676	0.878961	0.46056	0.141086	UP
Sh_So03I0176743	2.50044	0.877476	3.49872	1.41737	UP
Sh_So04D0197368	1.29125	0.877193	0.735982	0.214905	UP
Sh_So01I0080542	1.53431	0.876812	1.51179	0.552077	UP
Sh_So07B0270311	1.64562	0.876299	2.34847	0.958345	UP
Sh_So03D0155039	1.72073	0.874586	1.28252	0.555429	UP
Sh_So10J0024585	3.33571	0.874075	1.57476	0.679398	UP
Sh_So09A0310722	9.71567	0.871437	7.98385	3.43977	UP
Sh_So01K0086912	4.40254	0.869019	5.32425	1.04532	UP
Sh_So03B0148506	2.78639	0.868329	1.83157	0.807365	UP
Sh_So04C0195481	1.28227	0.868052	1.78884	0.598581	UP
Sh_So02B0098295	25.0557	0.867585	9.38492	0.199658	UP
Sh_Ss07D0275048	4.228	0.867463	1.08947	0.353562	UP
Sh_So10L0028002	2.24707	0.865182	1.85973	0.0750304	UP
Sh_So04I0214831	2.55837	0.862697	0.844567	0	UP
Sh_Sotig0339097	1.66283	0.862394	0.961133	0.256096	UP
Sh_So02J0137403	2.46265	0.861794	0.920587	0.312774	UP
Sh_So08C0300657	1.73992	0.86075	1.31947	0.103472	UP
Sh_So01A0034217	2.01659	0.859085	1.45708	0.456292	UP
Sh_So03A0144958	1.85264	0.859048	1.0676	0.150227	UP
Sh_So04D0196251	1.22782	0.857439	1.30553	0.601363	UP
Sh_So09F0325139	1.49714	0.857035	1.8601	0.466061	UP
Sh_Sotig0345785	2.1546	0.856518	1.63608	0.754964	UP
Sh_So04D0197125	2.068	0.855951	0.844567	0	UP
Sh_So02E0112586	2.46147	0.855509	1.04889	0.35517	UP
Sh_So09D0318047	1.7551	0.855215	0.897731	0.000681208	UP
Sh_So03D0155210	1.37563	0.853204	1.41395	0.608157	UP
Sh_So04B0191660	1.92051	0.852204	1.46756	0.369392	UP
Sh_So07C0270917	1.23879	0.851066	0.425668	0.146366	UP
Sh_So07G0283519	1.21069	0.850374	1.38547	0.408691	UP
Sh_Ss02D0106664	1.65402	0.849235	2.34468	0.707331	UP
Sh_So09B0312752	1.76156	0.848603	1.30796	0.532639	UP
Sh_So10E0010889	2.05721	0.847776	2.84282	0.765662	UP
Sh_Ss03A0144684	1.14965	0.847385	0.867639	0.21502	UP
Sh_Sotig0346447	2.43952	0.846637	1.83655	0.795296	UP
Sh_So09A0310194	1.87345	0.845102	0.821537	0.38194	UP
Sh_So05C0226257	1.52096	0.84346	1.0554	0.136927	UP
Sh_So01K0088449	2.29491	0.843026	2.32396	0.745487	UP
Sh_So01C0044756	2.85448	0.840483	6.22849	0.764887	UP
Sh_So06H0253059	2.27622	0.839262	0.85417	0.197486	UP
Sh_So07B0269615	1.35311	0.838434	0.926611	0.238617	UP
Sh_So06G0250043	1.66877	0.837756	0.781313	0.249621	UP
Sh_So04B0190240	1.96457	0.837529	1.55255	0.584132	UP
Sh_So03E0157543	2.49218	0.837228	1.62652	0.488101	UP
Sh_So03A0143345	5.26866	0.837181	3.58498	0.507148	UP
Sh_So03A0143707	2.6691	0.835543	1.66073	0.713414	UP
Sh_So03A0143638	4.39341	0.835505	2.00194	0.799183	UP
Sh_So04D0196320	1.32724	0.834608	0.394571	0.0891266	UP
Sh_So09B0312926	1.76274	0.834159	1.89466	0.794409	UP
Sh_So08A0296525	1.41327	0.833171	1.06648	0.0974778	UP
Sh_Sotig0339697	3.64542	0.830856	3.5059	1.15838	UP
[truncated: 6,819 more rows]

## Sheet: Table S3
Table S3. Significantly enriched KEGG pathways of the differentially expressed genes (DEGs) in the sugarcane mosaic disease transcriptome
Comparison group	Index	ID	ID Count	Description	GeneRatio	BgRatio	RichFactor	FoldEnrichment	zScore	pvalue	p.adjust	qvalue	geneID	Count
XIDAZHE10-19 vs HP	1	ko00561	3	Glycerolipid metabolism	131/10496	253/27658	0.517787	1.36442	4.55383	4.91618e-06	0.000905298	0.000745638	Sh_Ss01A0030739/Sh_Ss01A0030740/Sh_Ss01A0030741/Sh_So01A0034449/Sh_So01B0039644/Sh_Ss01C0042198/Sh_So01D0049037/Sh_So01D0049038/Sh_Ss01E0055144/Sh_Ss01E0055162/Sh_Ss01E0055163/Sh_So01F0061145/Sh_So01F0061166/Sh_So01F0061167/Sh_So01F0061178/Sh_Ss01F0062420/Sh_So01G0067888/Sh_So01H0074502/Sh_So01J0083294/Sh_So01J0083296/Sh_So01J0085321/Sh_So01K0087987/Sh_So01K0087989/Sh_So02A0095197/Sh_So02C0103208…	131
	2	ko03013	2	Nucleocytoplasmic transport	154/10496	306/27658	0.503268	1.32616	4.48672	6.35297e-06	0.000905298	0.000745638	Sh_Ss01A0029433/Sh_Ss01A0030440/Sh_Ss01A0030798/Sh_So01A0034471/Sh_So01A0034472/Sh_So01A0034978/Sh_So01B0037839/Sh_So01B0039674/Sh_Ss01C0042047/Sh_Ss01C0042058/Sh_Ss01C0043070/Sh_Ss01E0053560/Sh_Ss01E0057105/Sh_Ss01E0057963/Sh_Ss01E0057973/Sh_Ss01E0058847/Sh_Ss01E0058870/Sh_So01F0061282/Sh_So01G0067458/Sh_So01H0074527/Sh_So01I0077837/Sh_So01J0085342/Sh_So01J0085344/Sh_So01J0085391/Sh_So01J0085393…	154
	3	ko04146	3	Peroxisome	141/10496	280/27658	0.503571	1.32696	4.30035	1.46434e-05	0.00139112	0.00114578	Sh_Ss01A0030846/Sh_Ss01A0032072/Sh_So01A0033165/Sh_So01A0033168/Sh_So01A0034446/Sh_So01B0039641/Sh_Ss01C0040950/Sh_Ss01C0043112/Sh_So01C0045215/Sh_So01E0053575/Sh_So01E0055373/Sh_Ss01E0057095/Sh_So01F0059612/Sh_So01F0060849/Sh_So01F0061409/Sh_Ss01F0062352/Sh_So01F0062863/Sh_Ss01G0067823/Sh_So01H0074500/Sh_So01I0077925/Sh_So01I0077963/Sh_So01I0081138/Sh_Ss01J0081633/Sh_So01K0088798/Sh_So02A0092683…	141
	4	ko00220	2	Arginine biosynthesis	50/10496	83/27658	0.60241	1.58741	4.19134	3.12187e-05	0.00217589	0.00179215	Sh_Ss01A0030806/Sh_Ss01A0032080/Sh_Ss01C0042500/Sh_So01C0043519/Sh_So01C0043520/Sh_So01D0049598/Sh_So01D0049600/Sh_So01D0051323/Sh_So01E0055381/Sh_So01E0055759/Sh_So01E0055760/Sh_So01F0059549/Sh_So01F0061419/Sh_Ss01F0062355/Sh_So01H0070558/Sh_So01H0072484/Sh_So01K0091291/Sh_So02F0118057/Sh_So02G0122809/Sh_Ss02H0124883/Sh_Ss02H0129341/Sh_So02J0136620/Sh_Ss02J0139075/Sh_Ss02J0140570/Sh_Ss03B0146778…	50
	5	ko00860	2	Porphyrin metabolism	84/10496	156/27658	0.538462	1.4189	4.10318	3.81735e-05	0.00217589	0.00179215	Sh_Ss01A0031117/Sh_Ss01A0031118/Sh_Ss01A0032199/Sh_Ss01A0032200/Sh_Ss01C0043084/Sh_Ss01C0043336/Sh_So01D0047021/Sh_So01D0049443/Sh_Ss01E0055111/Sh_Ss01E0055146/Sh_Ss01E0056839/Sh_So01E0056856/Sh_Ss01E0057100/Sh_Ss01E0058662/Sh_So01F0061120/Sh_So01F0061297/Sh_Ss01F0062580/Sh_So01F0062936/Sh_So01G0068030/Sh_So01G0069547/Sh_So01G0069594/Sh_So01I0077889/Sh_So01J0082118/Sh_So01K0087230/Sh_So02A0094982…	84
	6	ko04916	2	Melanogenesis	44/10496	73/27658	0.60274	1.58828	3.93585	8.98728e-05	0.00426896	0.00351608	Sh_Ss01C0040986/Sh_So01D0047550/Sh_So01E0052932/Sh_So01H0070351/Sh_So01H0070883/Sh_Ss01I0079819/Sh_So02G0123590/Sh_So02G0123591/Sh_Ss02I0130903/Sh_So03A0142116/Sh_So03A0142266/Sh_So03A0143709/Sh_Ss03B0147459/Sh_So03E0159390/Sh_Ss03G0166397/Sh_Ss03G0168010/Sh_So03I0175999/Sh_Ss03I0176046/Sh_So04A0186489/Sh_So04A0189241/Sh_So04A0189243/Sh_So04A0189244/Sh_So04A0189246/Sh_So04B0192719/Sh_So04C0193167…	44
	7	ko00240	2	Pyrimidine metabolism	106/10496	209/27658	0.507177	1.33646	3.81835	0.000110317	0.00449148	0.00369935	Sh_Ss01A0029431/Sh_Ss01A0031139/Sh_So01D0048014/Sh_Ss01E0057930/Sh_Ss01F0062345/Sh_Ss01G0067818/Sh_So02A0093534/Sh_So02B0100059/Sh_So02C0104344/Sh_So02G0120460/Sh_So02G0123549/Sh_Ss02H0124776/Sh_So02J0137544/Sh_Ss02J0139458/Sh_Ss02J0140691/Sh_Ss03B0147396/Sh_Ss03B0147556/Sh_Ss03C0150891/Sh_So03D0154509/Sh_Ss03D0156947/Sh_Ss03E0157281/Sh_So03E0159134/Sh_So03E0159325/Sh_So03E0159339/Sh_Ss03E0159765…	106
	8	ko04720	2	Long-term potentiation	55/10496	98/27658	0.561224	1.47888	3.71392	0.000193506	0.00689364	0.00567787	Sh_So01A0034425/Sh_So01D0047550/Sh_So01H0070351/Sh_So01H0070883/Sh_Ss01I0079819/Sh_So02G0123590/Sh_So02G0123591/Sh_Ss02I0130903/Sh_So02J0136023/Sh_So03A0142266/Sh_So03A0143709/Sh_Ss03B0147406/Sh_Ss03B0147459/Sh_So03E0159390/Sh_So03G0167286/Sh_Ss03G0168010/Sh_So03I0175343/Sh_So03I0175999/Sh_Ss03I0176046/Sh_So03J0179004/Sh_So04A0186489/Sh_So04A0189241/Sh_So04A0189243/Sh_So04A0189244/Sh_So04A0189246…	55
	9	ko02026	1	Biofilm formation - Escherichia coli	25/10496	37/27658	0.675676	1.78047	3.71509	0.000247779	0.00784633	0.00646254	Sh_So01D0049389/Sh_Ss01G0066881/Sh_So01I0076525/Sh_So01K0087526/Sh_So01K0087880/Sh_Ss02H0125979/Sh_Ss02I0132116/Sh_Ss03F0164367/Sh_So04A0189247/Sh_So04B0192317/Sh_So04B0192720/Sh_Ss04D0198966/Sh_Ss04F0206464/Sh_So06E0245242/Sh_So07A0267011/Sh_So07F0280083/Sh_So07G0282547/Sh_So07I0288795/Sh_So09B0314731/Sh_So09E0323436/Sh_Ss09G0329143/Sh_So09G0329503/Sh_Ss10B0003101/Sh_So10D0007992/Sh_Ss10I0021062	25
	10	ko04745	2	Phototransduction - fly	32/10496	51/27658	0.627451	1.6534	3.65243	0.000286013	0.00815138	0.00671379	Sh_So01D0047550/Sh_So01H0070351/Sh_So01H0070883/Sh_Ss01I0079819/Sh_So02C0103002/Sh_Ss02D0106870/Sh_So02G0123590/Sh_So02G0123591/Sh_So03A0142266/Sh_So03A0144629/Sh_So03G0169021/Sh_So04A0189241/Sh_So04A0189243/Sh_So04A0189244/Sh_So04A0189246/Sh_So04B0192719/Sh_So04C0193167/Sh_So04C0195036/Sh_So04D0196398/Sh_So04D0196818/Sh_Ss04F0206462/Sh_Ss04G0209898/Sh_So04I0214133/Sh_So06C0238870/Sh_So06E0244450…	32
	11	ko00400	3	Phenylalanine, tyrosine and tryptophan biosynthesis	73/10496	139/27658	0.52518	1.3839	3.54847	0.000326067	0.0084481	0.00695818	Sh_Ss01A0029975/Sh_Ss01A0030757/Sh_So01A0033337/Sh_So01A0034452/Sh_So01B0039712/Sh_Ss01D0051224/Sh_So01E0057437/Sh_So01E0057758/Sh_Ss01E0058823/Sh_So01G0068057/Sh_So01H0070536/Sh_So01J0085325/Sh_So01J0085361/Sh_So01K0087999/Sh_So01K0088000/Sh_So01K0092086/Sh_So02E0110223/Sh_So02E0110224/Sh_So02E0110226/Sh_So02E0110234/Sh_So02F0114765/Sh_So02F0114766/Sh_So02G0119509/Sh_So02G0119511/Sh_So02G0123085…	73
	12	ko00564	3	Glycerophospholipid metabolism	154/10496	327/27658	0.470948	1.24099	3.42834	0.000427601	0.00951927	0.00784044	Sh_Ss01A0030847/Sh_Ss01C0040990/Sh_Ss01D0051695/Sh_So01D0051716/Sh_So01E0052935/Sh_Ss01E0055144/Sh_So01E0057456/Sh_Ss01E0057951/Sh_So01F0061145/Sh_So01F0061976/Sh_Ss01F0062420/Sh_So01G0067888/Sh_So01I0077592/Sh_So01I0081121/Sh_Ss01J0081695/Sh_So01J0083102/Sh_So01K0086811/Sh_So01K0091268/Sh_So02A0093497/Sh_So02A0095197/Sh_So02A0095538/Sh_So02B0099592/Sh_So02C0102593/Sh_So02C0102906/Sh_So02C0103208…	154
	13	ko00230	3	Purine metabolism	109/10496	222/27658	0.490991	1.29381	3.43727	0.00044142	0.00951927	0.00784044	Sh_Ss01A0030781/Sh_Ss01A0031139/Sh_So01A0033165/Sh_So01A0033168/Sh_Ss01C0042067/Sh_So01D0047549/Sh_Ss01D0050867/Sh_Ss01E0053610/Sh_Ss01E0057145/Sh_Ss01F0062352/Sh_So01G0066495/Sh_Ss01G0067823/Sh_Ss01I0079812/Sh_So02B0100059/Sh_So02C0105262/Sh_So02G0123549/Sh_Ss02H0123951/Sh_Ss02H0124883/Sh_Ss02H0129039/Sh_Ss02I0130773/Sh_Ss02I0133451/Sh_So02J0137544/Sh_Ss02J0139940/Sh_Ss02J0140811/Sh_Ss03B0147396…	109
	14	ko03020	1	RNA polymerase	79/10496	154/27658	0.512987	1.35177	3.42337	0.000495824	0.00951927	0.00784044	Sh_Ss01A0030815/Sh_Ss01A0031158/Sh_Ss01A0031481/Sh_Ss01C0040936/Sh_Ss01C0040947/Sh_So01D0049023/Sh_Ss01E0055149/Sh_So01F0060841/Sh_So01F0061123/Sh_So01F0061150/Sh_So02D0108547/Sh_So02E0111354/Sh_Ss02E0113785/Sh_So02F0114418/Sh_So02F0114851/Sh_So02G0123035/Sh_Ss02H0123919/Sh_Ss02H0125020/Sh_Ss02H0126598/Sh_So02J0138185/Sh_So03A0144574/Sh_Ss03B0147528/Sh_So03B0147847/Sh_So03B0148659/Sh_Ss03D0153269…	79
	15	ko03012	3	Translation factors	165/10496	354/27658	0.466102	1.22822	3.37972	0.000501014	0.00951927	0.00784044	Sh_Ss01A0029498/Sh_Ss01A0030544/Sh_Ss01A0031163/Sh_Ss01A0031476/Sh_Ss01C0040959/Sh_Ss01C0040982/Sh_Ss01C0042524/Sh_Ss01C0043092/Sh_Ss01C0043111/Sh_So01C0044450/Sh_So01C0045467/Sh_So01D0049582/Sh_Ss01D0051176/Sh_Ss01D0051541/Sh_So01E0054579/Sh_So01E0057784/Sh_So01G0066489/Sh_Ss01H0070169/Sh_So01H0074522/Sh_So01H0074523/Sh_Ss01J0081666/Sh_So01J0085339/Sh_So02A0093430/Sh_So02A0093659/Sh_So02A0093660…	165
	16	ko00030	3	Pentose phosphate pathway	87/10496	175/27658	0.497143	1.31002	3.21742	0.000971055	0.0172969	0.0142464	Sh_So01A0030378/Sh_So01A0035005/Sh_So01B0038793/Sh_Ss01C0043425/Sh_So01C0044379/Sh_Ss01D0050321/Sh_Ss01D0050345/Sh_So01D0052127/Sh_Ss01E0053603/Sh_So01E0058440/Sh_Ss01F0059706/Sh_Ss01G0066882/Sh_So01G0067962/Sh_So01I0080602/Sh_So02A0094955/Sh_So02B0098591/Sh_So02B0099304/Sh_So02E0112061/Sh_So02E0112573/Sh_So02G0121702/Sh_Ss02H0124179/Sh_Ss02H0128036/Sh_So02J0135832/Sh_Ss02J0139457/Sh_Ss02J0139458…	87
	17	ko04925	1	Aldosterone synthesis and secretion	35/10496	60/27658	0.583333	1.53714	3.25728	0.00106697	0.0178874	0.0147328	Sh_So01D0047550/Sh_So01H0070351/Sh_So01H0070883/Sh_Ss01I0079819/Sh_So02C0103002/Sh_Ss02D0106870/Sh_So02G0123590/Sh_So02G0123591/Sh_So03A0142266/Sh_So03A0144629/Sh_So03G0169021/Sh_So04A0189241/Sh_So04A0189243/Sh_So04A0189244/Sh_So04A0189246/Sh_So04B0192719/Sh_So04C0193167/Sh_So04C0195036/Sh_So04D0196398/Sh_So04D0196818/Sh_Ss04F0206462/Sh_Ss04G0209898/Sh_So04I0214133/Sh_So06C0238870/Sh_So06E0244450…	35
	18	ko04020	3	Calcium signaling pathway	69/10496	137/27658	0.50365	1.32717	3.00212	0.00201456	0.0318973	0.0262718	Sh_So01D0047550/Sh_Ss01D0051697/Sh_Ss01D0052473/Sh_Ss01E0057953/Sh_So01H0070351/Sh_So01H0070883/Sh_Ss01I0079819/Sh_So01I0080241/Sh_So01K0087902/Sh_So02E0113414/Sh_Ss02G0118953/Sh_So02G0123590/Sh_So02G0123591/Sh_So02J0136023/Sh_Ss02J0138810/Sh_Ss02J0138811/Sh_So03A0142266/Sh_Ss03B0147406/Sh_Ss03B0147421/Sh_Ss03D0155765/Sh_So03E0158182/Sh_So03E0159658/Sh_So03E0159660/Sh_Ss03F0164266/Sh_So03G0167286…	69
	19	ko05214	3	Glioma	41/10496	75/27658	0.546667	1.44052	2.98749	0.00236905	0.0342186	0.0281837	Sh_Ss01C0042505/Sh_Ss01C0042506/Sh_So01D0047550/Sh_So01H0070351/Sh_So01H0070883/Sh_Ss01I0079819/Sh_So02G0123590/Sh_So02G0123591/Sh_Ss02H0124888/Sh_So03A0142266/Sh_So03A0143709/Sh_So03B0145790/Sh_Ss03B0147459/Sh_So03E0159390/Sh_Ss03G0168010/Sh_So03I0175999/Sh_Ss03I0176046/Sh_So04A0189241/Sh_So04A0189243/Sh_So04A0189244/Sh_So04A0189246/Sh_So04B0192719/Sh_So04C0193167/Sh_So04C0195036/Sh_So04D0196398…	41
	20	ko00750	2	Vitamin B6 metabolism	19/10496	29/27658	0.655172	1.72644	3.0609	0.0024013	0.0342186	0.0281837	Sh_Ss01C0042762/Sh_So01H0075357/Sh_So01J0086256/Sh_Ss02H0124949/Sh_So02J0136609/Sh_Ss03B0147449/Sh_So03C0151240/Sh_So03E0159283/Sh_So03E0159379/Sh_Ss03G0167998/Sh_So03I0175352/Sh_Ss03I0175837/Sh_So03I0175989/Sh_Ss03I0176041/Sh_So06F0246051/Sh_Ss07J0289256/Sh_Ss09G0329237/Sh_Ss09H0332498/Sh_Ss09I0335721	19
	21	ko04613	3	Neutrophil extracellular trap formation	106/10496	224/27658	0.473214	1.24697	2.90234	0.0025307	0.0343452	0.028288	Sh_Ss01A0029486/Sh_So01B0039591/Sh_So01D0047550/Sh_Ss01D0052473/Sh_Ss01F0059508/Sh_So01H0070883/Sh_So01K0087973/Sh_So02E0110254/Sh_So02F0114785/Sh_So02G0122668/Sh_Ss02H0123924/Sh_Ss02H0128103/Sh_Ss02I0131874/Sh_Ss02I0134423/Sh_Ss02I0134424/Sh_Ss02I0135079/Sh_Ss02J0138788/Sh_Ss02J0138810/Sh_Ss02J0138811/Sh_Ss02J0139068/Sh_Ss02J0139069/Sh_Ss02J0139071/Sh_Ss02J0140505/Sh_Ss02J0140883/Sh_So03A0141550…	106
	22	ko03082	3	ATP-dependent chromatin remodeling	108/10496	229/27658	0.471616	1.24275	2.88476	0.0026608	0.0344695	0.0283904	Sh_Ss01A0029482/Sh_Ss01A0029486/Sh_Ss01A0029936/Sh_Ss01A0030723/Sh_So01B0037191/Sh_Ss01C0041943/Sh_So01D0047550/Sh_So01D0048219/Sh_So01D0048221/Sh_So01D0051712/Sh_So01E0054603/Sh_So01E0054604/Sh_Ss01E0057087/Sh_Ss01E0057947/Sh_So01F0059486/Sh_Ss01F0059508/Sh_So01G0064920/Sh_So01H0070501/Sh_So01H0070883/Sh_So01H0072613/Sh_So01K0086816/Sh_So01K0087241/Sh_So01K0087973/Sh_So01K0088464/Sh_So02D0109517…	108
	23	ko04713	2	Circadian entrainment	28/10496	48/27658	0.583333	1.53714	2.91277	0.00327865	0.0406267	0.0334617	Sh_So01D0047550/Sh_So01D0048015/Sh_So01H0070351/Sh_So01H0070883/Sh_Ss01I0079819/Sh_So02G0123590/Sh_So02G0123591/Sh_So03A0142266/Sh_So04A0189241/Sh_So04A0189243/Sh_So04A0189244/Sh_So04A0189246/Sh_So04B0190763/Sh_So04B0192719/Sh_So04C0193167/Sh_So04C0195036/Sh_So04D0196398/Sh_Ss04F0206462/Sh_Ss04G0209898/Sh_So04I0214133/Sh_So06E0244450/Sh_So07L0294529/Sh_So09B0313963/Sh_Ss10B0002791/Sh_So10C0005146…	28
	24	ko04971	1	Gastric acid secretion	25/10496	42/27658	0.595238	1.56851	2.88346	0.00369112	0.043832	0.0361017	Sh_So01D0047550/Sh_So01H0070351/Sh_So01H0070883/Sh_Ss01I0079819/Sh_So02G0123590/Sh_So02G0123591/Sh_So03A0142266/Sh_So04A0189241/Sh_So04A0189243/Sh_So04A0189244/Sh_So04A0189246/Sh_So04B0192719/Sh_So04C0193167/Sh_So04C0195036/Sh_So04D0196398/Sh_Ss04F0206462/Sh_Ss04G0209898/Sh_So04I0214133/Sh_So06E0244450/Sh_So09B0313963/Sh_Ss10B0002791/Sh_So10C0005146/Sh_Ss10I0020353/Sh_Ss10I0022263/Sh_So10L0027189	25
	25	ko04070	2	Phosphatidylinositol signaling system	101/10496	215/27658	0.469767	1.23788	2.73841	0.00413499	0.0471388	0.0388253	Sh_Ss01A0030822/Sh_Ss01A0030824/Sh_Ss01A0031475/Sh_So01A0033302/Sh_So01A0033589/Sh_So01A0034595/Sh_Ss01C0041925/Sh_Ss01C0042048/Sh_Ss01C0042141/Sh_Ss01C0042142/Sh_So01D0047550/Sh_So01D0047922/Sh_So01D0049456/Sh_Ss01D0051202/Sh_Ss01E0055118/Sh_So01E0057413/Sh_So01E0057414/Sh_So01E0057467/Sh_Ss01E0057933/Sh_So01F0060704/Sh_So01F0060835/Sh_So01F0061589/Sh_So01F0061998/Sh_Ss01F0062420/Sh_So01G0067888…	101
	26	ko04136	3	Autophagy - other	50/10496	97/27658	0.515464	1.3583	2.76448	0.00434381	0.0476148	0.0392174	Sh_So01A0035278/Sh_Ss01C0042740/Sh_So01C0045471/Sh_So01E0055620/Sh_So01E0057788/Sh_Ss01E0058644/Sh_Ss01E0058859/Sh_So01H0071815/Sh_So01I0077590/Sh_So01I0081100/Sh_Ss02H0128727/Sh_So03A0144784/Sh_Ss03C0150879/Sh_Ss03F0163397/Sh_So03G0167831/Sh_So04A0186890/Sh_So04A0187358/Sh_So04E0202003/Sh_Ss04H0210284/Sh_Ss04H0211191/Sh_So04H0213589/Sh_So05A0221620/Sh_So06C0238920/Sh_So06C0239176/Sh_So06D0240576…	50
	27	ko03040	3	Spliceosome	215/10496	492/27658	0.436992	1.15152	2.65192	0.00484142	0.0510143	0.0420173	Sh_Ss01A0029495/Sh_Ss01A0030842/Sh_So01B0038826/Sh_So01B0039638/Sh_Ss01C0042057/Sh_Ss01C0042088/Sh_Ss01C0042172/Sh_Ss01C0042189/Sh_Ss01C0043120/Sh_So01C0044606/Sh_So01D0047492/Sh_Ss01D0051158/Sh_Ss01D0052461/Sh_Ss01E0055265/Sh_Ss01E0056827/Sh_Ss01E0056971/Sh_Ss01E0058680/Sh_Ss01E0058708/Sh_Ss01E0058712/Sh_So01F0059631/Sh_So01F0061346/Sh_Ss01F0062559/Sh_So01G0065742/Sh_So01G0066498/Sh_So01G0067972…	215
	28	ko04024	2	cAMP signaling pathway	72/10496	148/27658	0.486486	1.28194	2.68951	0.00501193	0.0510143	0.0420173	Sh_So01A0034425/Sh_Ss01C0040990/Sh_So01D0047550/Sh_So01E0052935/Sh_So01H0070351/Sh_So01H0070883/Sh_Ss01I0079819/Sh_So01I0081121/Sh_So01K0087902/Sh_So02C0102593/Sh_Ss02G0119643/Sh_So02G0123590/Sh_So02G0123591/Sh_Ss02I0130903/Sh_So03A0141498/Sh_So03A0142266/Sh_So03A0143709/Sh_Ss03B0147459/Sh_Ss03D0153310/Sh_Ss03D0156133/Sh_So03E0159390/Sh_Ss03G0168010/Sh_So03H0170140/Sh_Ss03I0174199/Sh_So03I0175999…	72
	29	ko00562	2	Inositol phosphate metabolism	86/10496	182/27658	0.472527	1.24516	2.59498	0.00633645	0.062272	0.0512896	Sh_Ss01A0030822/Sh_Ss01A0030824/Sh_Ss01A0031475/Sh_So01A0033302/Sh_So01A0033589/Sh_So01A0034595/Sh_So01B0039604/Sh_Ss01C0041925/Sh_Ss01C0042048/Sh_So01D0049456/Sh_Ss01D0051202/Sh_Ss01E0055118/Sh_So01E0057413/Sh_So01E0057414/Sh_So01E0057467/Sh_Ss01E0057933/Sh_So01F0060704/Sh_So01F0060835/Sh_So01F0061589/Sh_So01F0061998/Sh_Ss01H0070223/Sh_So01I0076780/Sh_So01K0086811/Sh_So01K0087863/Sh_So01K0088784…	86
	30	ko00710	1	Carbon fixation by Calvin cycle	112/10496	245/27658	0.457143	1.20462	2.5158	0.00758426	0.0720505	0.0593435	Sh_So01A0035005/Sh_So01B0036335/Sh_So01B0037859/Sh_So01B0039604/Sh_So01C0043519/Sh_So01C0043520/Sh_So01C0045211/Sh_So01C0045212/Sh_So01D0049598/Sh_So01D0049600/Sh_So01D0052127/Sh_Ss01E0053603/Sh_So01E0055319/Sh_So01E0055759/Sh_So01E0055760/Sh_So01E0058440/Sh_Ss01F0059706/Sh_Ss01F0062362/Sh_So01H0072484/Sh_So01I0080602/Sh_Ss02A0093761/Sh_So02E0112573/Sh_So02G0121702/Sh_So02G0123545/Sh_Ss02H0124179…	112
	31	ko04662	1	B cell receptor signaling pathway	30/10496	55/27658	0.545455	1.43733	2.53887	0.00900109	0.082752	0.0681577	Sh_Ss01C0040986/Sh_So01E0052932/Sh_So02J0136023/Sh_So03A0142116/Sh_So03A0143709/Sh_Ss03B0147406/Sh_Ss03B0147459/Sh_So03E0159390/Sh_Ss03G0166397/Sh_So03G0167286/Sh_Ss03G0168010/Sh_So03I0175343/Sh_So03I0175999/Sh_Ss03I0176046/Sh_So03J0179004/Sh_So04B0192293/Sh_Ss04D0198944/Sh_Ss04E0201081/Sh_Ss04H0210341/Sh_So04H0213613/Sh_So07L0294529/Sh_So08B0300056/Sh_So09E0323442/Sh_Ss09G0329021/Sh_Ss09G0329149…	30
	32	ko04114	1	Oocyte meiosis	129/10496	288/27658	0.447917	1.1803	2.40545	0.0100004	0.0890657	0.0733579	Sh_Ss01A0029464/Sh_So01A0034425/Sh_So01B0037890/Sh_Ss01C0040945/Sh_Ss01C0040963/Sh_Ss01C0042173/Sh_So01D0047550/Sh_So01E0052913/Sh_So01E0055528/Sh_So01E0055620/Sh_So01G0065743/Sh_So01H0070351/Sh_So01H0070883/Sh_Ss01I0079819/Sh_So02G0123110/Sh_So02G0123590/Sh_So02G0123591/Sh_Ss02H0124771/Sh_Ss02H0124772/Sh_So02I0133982/Sh_So02I0133983/Sh_So02J0136023/Sh_Ss02J0140479/Sh_So03A0142021/Sh_So03A0142266…	129
	33	ko03008	1	Ribosome biogenesis in eukaryotes	128/10496	286/27658	0.447552	1.17935	2.38424	0.0105768	0.0908664	0.0748411	Sh_Ss01A0029433/Sh_Ss01A0030012/Sh_Ss01A0030453/Sh_Ss01A0031129/Sh_Ss01A0031462/Sh_So01A0033716/Sh_So01A0033910/Sh_So01B0036403/Sh_Ss01D0051146/Sh_Ss01E0057088/Sh_Ss01E0057089/Sh_Ss01E0057102/Sh_Ss01E0057103/Sh_Ss01E0057192/Sh_Ss01E0057193/Sh_Ss01E0058708/Sh_So01F0059543/Sh_So01F0062858/Sh_So01G0067458/Sh_So01G0068798/Sh_Ss01J0081687/Sh_So01J0085074/Sh_So01J0086221/Sh_So01J0086222/Sh_So01K0086765…	128
	34	ko04740	1	Olfactory transduction	27/10496	49/27658	0.55102	1.45199	2.47648	0.0108402	0.0908664	0.0748411	Sh_So01D0047550/Sh_So01D0048015/Sh_So01H0070351/Sh_So01H0070883/Sh_Ss01I0079819/Sh_So02G0123590/Sh_So02G0123591/Sh_So03A0142266/Sh_So04A0189241/Sh_So04A0189243/Sh_So04A0189244/Sh_So04A0189246/Sh_So04B0190763/Sh_So04B0192719/Sh_So04C0193167/Sh_So04C0195036/Sh_So04D0196398/Sh_Ss04F0206462/Sh_Ss04G0209898/Sh_So04I0214133/Sh_So06E0244450/Sh_So09B0313963/Sh_Ss10B0002791/Sh_So10C0005146/Sh_Ss10I0020353…	27
	35	ko00470	2	D-Amino acid metabolism	10/10496	14/27658	0.714286	1.88221	2.58207	0.0115628	0.0941546	0.0775493	Sh_Ss02H0124209/Sh_Ss03B0147332/Sh_So03D0155215/Sh_So04B0192526/Sh_Ss04C0195789/Sh_Ss04D0199201/Sh_So04H0211755/Sh_So04J0219080/Sh_So08A0296522/Sh_Ss09I0333296	10
	36	ko00250	2	Alanine, aspartate and glutamate metabolism	65/10496	137/27658	0.474453	1.25023	2.29613	0.014386	0.109534	0.090216	Sh_Ss01A0030806/Sh_Ss01A0032080/Sh_So01A0034979/Sh_Ss01C0042067/Sh_So01C0043519/Sh_So01C0043520/Sh_So01D0049598/Sh_So01D0049600/Sh_So01E0055381/Sh_So01E0055759/Sh_So01E0055760/Sh_Ss01E0057897/Sh_So01F0059549/Sh_So01F0061419/Sh_So01H0070558/Sh_So01H0072484/Sh_So01I0077865/Sh_So01K0088751/Sh_So01K0091291/Sh_So02G0118934/Sh_Ss02H0129341/Sh_So02J0136620/Sh_Ss02J0139075/Sh_Ss02J0140570/Sh_Ss03B0146778…	65
	37	ko00051	1	Fructose and mannose metabolism	86/10496	187/27658	0.459893	1.21186	2.27337	0.0146613	0.109534	0.090216	Sh_Ss01A0030740/Sh_Ss01A0030741/Sh_So01A0034420/Sh_So01B0039604/Sh_Ss01C0043425/Sh_So01C0045143/Sh_Ss01G0066882/Sh_So01I0080602/Sh_So01K0087989/Sh_So02B0098591/Sh_So02E0112054/Sh_So02G0123422/Sh_Ss02H0128112/Sh_Ss02J0140821/Sh_So03A0144325/Sh_Ss03B0147460/Sh_Ss03B0147531/Sh_Ss03B0147553/Sh_Ss03D0153637/Sh_So03D0155260/Sh_Ss03D0156138/Sh_Ss03E0157313/Sh_So03E0157665/Sh_So03E0157896/Sh_So03E0158208…	86
	38	ko00730	3	Thiamine metabolism	32/10496	61/27658	0.52459	1.38235	2.33788	0.0147107	0.109534	0.090216	Sh_Ss01C0042186/Sh_So01H0071285/Sh_So01K0088283/Sh_So02G0123132/Sh_Ss02H0125774/Sh_Ss02H0129495/Sh_So02J0137320/Sh_So02J0140627/Sh_So03D0154524/Sh_So03G0167254/Sh_So03G0169230/Sh_Ss03J0179812/Sh_So03K0183957/Sh_So06C0240084/Sh_Ss06F0246262/Sh_Ss07I0287040/Sh_Ss07I0287189/Sh_So08A0296815/Sh_So08A0296818/Sh_So08D0303687/Sh_So08D0303690/Sh_So08F0308092/Sh_So08F0308094/Sh_So09A0310720/Sh_Ss09H0329817…	32
	39	ko04360	1	Axon guidance	43/10496	86/27658	0.5	1.31755	2.30652	0.0149888	0.109534	0.090216	Sh_So01A0034573/Sh_Ss01C0040986/Sh_So01E0052932/Sh_Ss01E0053611/Sh_So01E0057817/Sh_Ss01G0065744/Sh_So01G0068790/Sh_So02J0136023/Sh_So03A0142116/Sh_Ss03B0147406/Sh_Ss03F0164630/Sh_Ss03G0166397/Sh_So03G0167286/Sh_So03I0175343/Sh_So03J0179004/Sh_So04A0189241/Sh_So04A0189243/Sh_So04A0189244/Sh_So04A0189246/Sh_So04B0192293/Sh_So04B0192719/Sh_So04C0195036/Sh_Ss04D0198944/Sh_Ss04E0201081/Sh_Ss04F0206462…	43
	40	ko04912	3	GnRH signaling pathway	52/10496	108/27658	0.481481	1.26875	2.18843	0.0192916	0.134667	0.110917	Sh_Ss01A0030448/Sh_Ss01C0040990/Sh_So01D0047550/Sh_So01E0052935/Sh_So01H0070351/Sh_So01H0070883/Sh_Ss01I0079819/Sh_So01I0081121/Sh_So02C0102593/Sh_Ss02G0119643/Sh_So02G0123590/Sh_So02G0123591/Sh_So03A0141498/Sh_So03A0142266/Sh_So03A0143709/Sh_Ss03B0147459/Sh_Ss03D0153310/Sh_So03E0159390/Sh_Ss03G0168010/Sh_So03H0170140/Sh_So03I0175999/Sh_Ss03I0176046/Sh_So04A0189241/Sh_So04A0189243/Sh_So04A0189244…	52
	41	ko04370	2	VEGF signaling pathway	28/10496	53/27658	0.528302	1.39213	2.23461	0.0193731	0.134667	0.110917	Sh_So02E0113414/Sh_So02J0136023/Sh_So03A0143709/Sh_Ss03B0147406/Sh_Ss03B0147459/Sh_Ss03D0155765/Sh_So03E0159390/Sh_So03E0159658/Sh_So03E0159660/Sh_So03G0167286/Sh_Ss03G0168010/Sh_So03I0175343/Sh_So03I0175999/Sh_Ss03I0176046/Sh_So03J0179004/Sh_So04B0192293/Sh_Ss04D0198944/Sh_Ss04E0201081/Sh_Ss04H0210341/Sh_So04H0213613/Sh_So07L0294529/Sh_So08B0300056/Sh_So09E0323442/Sh_Ss09G0329021/Sh_Ss09G0329149…	28
	42	ko04217	1	Necroptosis	93/10496	206/27658	0.451456	1.18963	2.13643	0.0202342	0.137304	0.113088	Sh_Ss01A0029486/Sh_Ss01A0030806/Sh_Ss01A0032080/Sh_Ss01C0043076/Sh_So01D0047550/Sh_Ss01D0052473/Sh_So01E0055381/Sh_So01E0057150/Sh_So01F0059549/Sh_So01F0061289/Sh_So01F0061419/Sh_So01H0070558/Sh_So01H0070883/Sh_So01I0076525/Sh_So01I0077845/Sh_So01I0077889/Sh_So01J0082017/Sh_So01J0082688/Sh_So01J0083860/Sh_So01K0087526/Sh_So01K0087973/Sh_So01K0091291/Sh_So02C0104311/Sh_So02D0108554/Sh_So02F0116803…	93
	43	ko05217	1	Basal cell carcinoma	9/10496	13/27658	0.692308	1.8243	2.32476	0.0222917	0.147748	0.121691	Sh_Ss01C0040986/Sh_Ss01C0042505/Sh_Ss01C0042506/Sh_So01E0052932/Sh_So03A0142116/Sh_So03B0145790/Sh_Ss03G0166397/Sh_Ss10G0016655/Sh_So10K0026116	9
	44	ko04650	1	Natural killer cell mediated cytotoxicity	24/10496	45/27658	0.533333	1.40539	2.12838	0.025549	0.165488	0.136302	Sh_So02J0136023/Sh_So03A0143709/Sh_Ss03B0147406/Sh_Ss03B0147459/Sh_So03E0159390/Sh_So03G0167286/Sh_Ss03G0168010/Sh_So03I0175343/Sh_So03I0175999/Sh_Ss03I0176046/Sh_So03J0179004/Sh_So04B0192293/Sh_Ss04D0198944/Sh_Ss04E0201081/Sh_Ss04H0210341/Sh_So04H0213613/Sh_So07L0294529/Sh_So08B0300056/Sh_So09E0323442/Sh_Ss09G0329021/Sh_Ss09G0329149/Sh_Ss09H0330008/Sh_Ss09H0332281/Sh_Ss10A0000980	24
	45	ko00194	2	Photosynthesis proteins	83/10496	184/27658	0.451087	1.18866	2.00796	0.0275528	0.174501	0.143726	Sh_Ss01A0031461/Sh_Ss01C0042155/Sh_So01D0051318/Sh_So01E0052976/Sh_Ss01E0053589/Sh_Ss01E0053614/Sh_So01F0059625/Sh_So01F0060823/Sh_So01F0062990/Sh_So01G0064875/Sh_So01K0087870/Sh_So01K0088772/Sh_So02A0095194/Sh_So02A0095724/Sh_So02B0098598/Sh_So02B0100381/Sh_So02B0100426/Sh_So02C0103167/Sh_So02E0111566/Sh_So02E0112374/Sh_So02E0113410/Sh_So02G0122684/Sh_So02G0122762/Sh_Ss02H0124980/Sh_Ss02H0125210…	83
	46	ko05031	1	Amphetamine addiction	52/10496	110/27658	0.472727	1.24568	2.0191	0.0284505	0.176269	0.145182	Sh_So01A0034425/Sh_So01D0047550/Sh_Ss01F0059508/Sh_So01H0070351/Sh_So01H0070883/Sh_Ss01I0079819/Sh_So02A0093445/Sh_Ss02C0102817/Sh_Ss02E0111111/Sh_So02G0123590/Sh_So02G0123591/Sh_So02J0136023/Sh_So03A0142266/Sh_Ss03B0147406/Sh_So03G0167286/Sh_So03I0175343/Sh_So03J0179004/Sh_So03K0185521/Sh_So04A0189241/Sh_So04A0189243/Sh_So04A0189244/Sh_So04A0189246/Sh_So04B0192719/Sh_So04C0193167/Sh_So04C0195036…	52
	47	ko00130	3	Ubiquinone and other terpenoid-quinone biosynthesis	62/10496	134/27658	0.462687	1.21922	1.98938	0.0297012	0.180103	0.148339	Sh_Ss01A0031529/Sh_Ss01A0032172/Sh_So01B0037903/Sh_Ss01C0043314/Sh_So01E0052943/Sh_So01F0061974/Sh_So01H0075386/Sh_So02A0093483/Sh_So02C0102888/Sh_So02E0110223/Sh_So02E0110224/Sh_So02E0110226/Sh_So02E0110234/Sh_So02F0114765/Sh_So02F0114766/Sh_So02F0115600/Sh_Ss02F0117996/Sh_So02G0118806/Sh_So02G0119509/Sh_So02G0119511/Sh_So02G0122756/Sh_Ss02H0124961/Sh_Ss02H0124962/Sh_Ss02H0124964/Sh_Ss02H0124965…	62
	48	ko03450	1	Non-homologous end-joining	16/10496	28/27658	0.571429	1.50577	2.09398	0.0304399	0.180737	0.148862	Sh_Ss01A0029444/Sh_So01D0047563/Sh_So01H0070904/Sh_So01K0087845/Sh_Ss02I0131836/Sh_Ss04I0215329/Sh_So05C0225869/Sh_Ss06A0234560/Sh_Ss06I0258296/Sh_So06J0259784/Sh_Ss06J0262233/Sh_So06J0262260/Sh_So06J0262527/Sh_Ss06K0265756/Sh_Ss09G0329186/Sh_Ss10A0000990	16
	49	ko04270	1	Vascular smooth muscle contraction	38/10496	78/27658	0.487179	1.28377	1.96264	0.0337162	0.194135	0.159897	Sh_Ss01A0030847/Sh_So01A0034425/Sh_So01D0047550/Sh_Ss01E0053590/Sh_So01F0059626/Sh_So01H0070351/Sh_So01H0070883/Sh_Ss01I0079819/Sh_So02G0123590/Sh_So02G0123591/Sh_Ss02H0123935/Sh_Ss02H0124474/Sh_Ss02H0125211/Sh_So03A0142266/Sh_So03A0143709/Sh_Ss03B0147459/Sh_Ss03D0153344/Sh_Ss03D0155986/Sh_So03E0159390/Sh_Ss03F0164366/Sh_Ss03G0168010/Sh_Ss03I0174153/Sh_So03I0175999/Sh_Ss03I0176046/Sh_Ss03K0183063…	38
	50	ko00401	3	Novobiocin biosynthesis	14/10496	24/27658	0.583333	1.53714	2.05875	0.0340588	0.194135	0.159897	Sh_So02E0110223/Sh_So02E0110224/Sh_So02E0110226/Sh_So02E0110234/Sh_So02F0114765/Sh_So02F0114766/Sh_So02G0119509/Sh_So02G0119511/Sh_Ss02I0131638/Sh_Ss02I0131643/Sh_Ss04G0209324/Sh_Ss04H0213047/Sh_Ss06J0258902/Sh_Ss07J0289728	14
	51	ko00260	1	Glycine, serine and threonine metabolism	98/10496	223/27658	0.439462	1.15803	1.85293	0.0380778	0.204432	0.168378	Sh_Ss01A0029975/Sh_Ss01A0030472/Sh_Ss01A0030804/Sh_So01A0034979/Sh_So01D0047348/Sh_Ss01F0059509/Sh_Ss01F0059512/Sh_So01H0070536/Sh_So01H0075357/Sh_So01J0082025/Sh_So01J0085347/Sh_So01J0086256/Sh_So01K0087501/Sh_So02B0097139/Sh_Ss02D0106615/Sh_So02F0116491/Sh_So02G0120128/Sh_So02G0122717/Sh_Ss02H0126275/Sh_Ss02H0127437/Sh_Ss02H0129050/Sh_Ss02I0132225/Sh_Ss02I0134489/Sh_So02J0135936/Sh_So02J0136620…	98
	52	ko04975	1	Fat digestion and absorption	18/10496	33/27658	0.545455	1.43733	1.96581	0.0387204	0.204432	0.168378	Sh_Ss01A0030847/Sh_Ss01E0056843/Sh_Ss01F0062584/Sh_Ss01F0062587/Sh_Ss02H0124773/Sh_Ss03B0146025/Sh_So03E0158209/Sh_Ss03G0166270/Sh_So03K0182802/Sh_So04A0187247/Sh_Ss04G0209355/Sh_So04I0216423/Sh_So06F0246185/Sh_So08D0304895/Sh_Ss09E0322488/Sh_Ss10D0008534/Sh_So10G0016719/Sh_So10H0018995	18
	53	ko00760	1	Nicotinate and nicotinamide metabolism	26/10496	51/27658	0.509804	1.34338	1.91949	0.0394358	0.204432	0.168378	Sh_Ss01A0031139/Sh_So01E0052956/Sh_So01K0086961/Sh_So02A0093534/Sh_Ss02D0106623/Sh_Ss02D0106624/Sh_So02G0120460/Sh_Ss02H0126286/Sh_So02J0137544/Sh_So02J0140662/Sh_Ss03B0147396/Sh_Ss03E0157281/Sh_So03E0159325/Sh_Ss03F0165351/Sh_Ss03G0166376/Sh_So03J0178676/Sh_So04J0219322/Sh_So06G0249560/Sh_So06G0249561/Sh_Ss06H0252062/Sh_Ss06I0257010/Sh_Ss06K0264722/Sh_So07L0295431/Sh_So09F0325173/Sh_Ss09H0329681…	26
	54	ko03320	1	PPAR signaling pathway	60/10496	131/27658	0.458015	1.20692	1.85644	0.0397336	0.204432	0.168378	Sh_Ss01A0032072/Sh_Ss01C0040950/Sh_So01E0055373/Sh_So01F0061293/Sh_So01F0061409/Sh_So01I0077853/Sh_So01I0077963/Sh_So01I0081124/Sh_Ss02A0093761/Sh_So02C0104020/Sh_So02G0123467/Sh_Ss03B0147466/Sh_Ss03D0156133/Sh_So03E0159396/Sh_Ss03F0161257/Sh_Ss03F0161258/Sh_Ss03F0163187/Sh_Ss03F0163396/Sh_Ss03F0164630/Sh_So03G0167830/Sh_Ss03G0168016/Sh_So03I0173941/Sh_So03I0173942/Sh_Ss03I0174199/Sh_Ss03I0175736…	60
	55	ko00405	1	Phenazine biosynthesis	7/10496	10/27658	0.7	1.84457	2.08898	0.0409969	0.204432	0.168378	Sh_Ss01A0030757/Sh_So01A0034452/Sh_So01J0085325/Sh_So01K0087999/Sh_So01K0088000/Sh_Ss06B0236055/Sh_So06K0264586	7
	56	ko02025	1	Biofilm formation - Pseudomonas aeruginosa	7/10496	10/27658	0.7	1.84457	2.08898	0.0409969	0.204432	0.168378	Sh_Ss01A0030757/Sh_So01A0034452/Sh_So01J0085325/Sh_So01K0087999/Sh_So01K0088000/Sh_Ss06B0236055/Sh_So06K0264586	7
	57	ko04929	1	GnRH secretion	7/10496	10/27658	0.7	1.84457	2.08898	0.0409969	0.204432	0.168378	Sh_So03A0143709/Sh_Ss03B0147459/Sh_So03E0159390/Sh_Ss03G0168010/Sh_So03I0175999/Sh_Ss03I0176046/Sh_So07L0294529	7
	58	ko00362	3	Benzoate degradation	9/10496	14/27658	0.642857	1.69399	2.03118	0.0416038	0.204432	0.168378	Sh_Ss01E0056843/Sh_Ss01F0062584/Sh_Ss01F0062587/Sh_Ss02H0124773/Sh_Ss03B0146025/Sh_So03E0159710/Sh_Ss03G0166270/Sh_So08D0304895/Sh_Ss09E0322488	9
	59	ko04031	2	GTP-binding proteins	87/10496	197/27658	0.441624	1.16372	1.80351	0.04272	0.206359	0.169965	Sh_Ss01A0031059/Sh_So01B0038862/Sh_Ss01C0040978/Sh_So01D0047014/Sh_So01D0047545/Sh_So01D0048015/Sh_So01E0052925/Sh_So01G0068042/Sh_So01H0070354/Sh_So01H0072748/Sh_So01J0081608/Sh_So02A0096360/Sh_So02B0097863/Sh_So02D0109343/Sh_So02D0109531/Sh_So02D0109535/Sh_Ss02G0118959/Sh_So02G0119946/Sh_Ss02H0128041/Sh_Ss02H0128678/Sh_Ss02H0129394/Sh_Ss02I0134998/Sh_Ss02J0138724/Sh_Ss02J0140057/Sh_So03A0141131…	87
	60	ko00900	2	Terpenoid backbone biosynthesis	77/10496	173/27658	0.445087	1.17285	1.78348	0.045048	0.210894	0.1737	Sh_So01A0032762/Sh_Ss01D0051261/Sh_Ss01E0056843/Sh_Ss01E0056844/Sh_Ss01F0062373/Sh_Ss01F0062584/Sh_Ss01F0062587/Sh_So01I0077874/Sh_So01I0081124/Sh_So02B0099601/Sh_So02C0103826/Sh_So02C0103959/Sh_So02C0104020/Sh_So02C0104568/Sh_So02G0118778/Sh_So02G0118922/Sh_So02G0122774/Sh_So02G0123101/Sh_Ss02H0124773/Sh_Ss02H0125774/Sh_Ss02H0128993/Sh_Ss02I0134416/Sh_Ss02I0134417/Sh_So02J0137320/Sh_Ss02J0139417…	77
	61	ko00071	2	Fatty acid degradation	53/10496	115/27658	0.46087	1.21444	1.80208	0.0451386	0.210894	0.1737	Sh_Ss01A0032072/Sh_Ss01C0040950/Sh_So01E0055373/Sh_Ss01E0056843/Sh_So01F0061409/Sh_Ss01F0062584/Sh_Ss01F0062587/Sh_So01H0072766/Sh_So01I0077963/Sh_So01K0087861/Sh_So02D0109336/Sh_So02G0123467/Sh_Ss02H0124773/Sh_Ss02H0127437/Sh_Ss02H0129451/Sh_Ss03B0146025/Sh_So03B0146881/Sh_So03D0154658/Sh_Ss03D0156133/Sh_Ss03F0163187/Sh_Ss03F0163396/Sh_Ss03G0166270/Sh_So03G0167830/Sh_Ss03I0174199/Sh_Ss03I0175736…	53
	62	ko04510	1	Focal adhesion	30/10496	61/27658	0.491803	1.29595	1.8096	0.0481388	0.221283	0.182257	Sh_So01A0033589/Sh_So01A0034425/Sh_Ss01C0040986/Sh_Ss01C0042048/Sh_So01E0052932/Sh_Ss01E0055118/Sh_Ss02H0124888/Sh_So03A0142116/Sh_So03A0143709/Sh_Ss03B0147459/Sh_So03E0159390/Sh_Ss03F0164630/Sh_Ss03G0166397/Sh_Ss03G0168010/Sh_So03I0175999/Sh_Ss03I0176046/Sh_So04B0192293/Sh_Ss04C0196107/Sh_Ss04D0198944/Sh_So04E0203062/Sh_Ss04H0210341/Sh_Ss06I0256657/Sh_So07L0294529/Sh_Ss09F0324470/Sh_Ss09G0329021…	30
YT94-128 vs XTT22	1	ko04613	3	Neutrophil extracellular trap formation	90/6786	224/27658	0.401786	1.63758	5.46309	1.58355e-07	4.44978e-05	4.00055e-05	Sh_Ss01A0029486/Sh_So01B0039570/Sh_Ss01C0041945/Sh_So01D0047550/Sh_So01D0047551/Sh_So01D0051324/Sh_Ss01E0058873/Sh_So01F0061746/Sh_So01I0081115/Sh_So01K0086823/Sh_So01K0087969/Sh_So01K0087973/Sh_So02B0098914/Sh_So02B0098915/Sh_So02B0098916/Sh_Ss02E0113736/Sh_So02G0119531/Sh_So02G0122668/Sh_Ss02H0123924/Sh_Ss02H0127968/Sh_Ss02H0128002/Sh_Ss02H0128103/Sh_Ss02I0131874/Sh_Ss02I0134424/Sh_Ss02J0138788…	90
	2	ko00261	1	Monobactam biosynthesis	21/6786	46/27658	0.456522	1.86067	3.33113	0.00143528	0.192493	0.173059	Sh_So01D0047549/Sh_Ss01F0059512/Sh_So01G0068779/Sh_So02B0098609/Sh_So02C0103159/Sh_Ss02D0106615/Sh_So02E0111552/Sh_So02F0115466/Sh_So03A0144829/Sh_So03B0146695/Sh_Ss04A0188341/Sh_So06H0252416/Sh_So07I0287886/Sh_So07L0295417/Sh_So10A0001964/Sh_So10A0002222/Sh_Ss10E0011686/Sh_Ss10F0014023/Sh_So10G0017362/Sh_Ss10I0022292/Sh_Ss10L0028874	21
	3	ko05034	1	Alcoholism	81/6786	248/27658	0.326613	1.33119	2.98729	0.0022937	0.192493	0.173059	Sh_Ss01A0029486/Sh_So01B0039570/Sh_Ss01C0041945/Sh_So01D0047550/Sh_So01D0047551/Sh_So01D0051324/Sh_Ss01E0058873/Sh_So01F0061746/Sh_So01I0081115/Sh_So01K0086823/Sh_So01K0087969/Sh_So01K0087973/Sh_Ss02E0111111/Sh_Ss02E0113736/Sh_So02F0117805/Sh_So02G0119531/Sh_So02G0122668/Sh_So02G0123591/Sh_Ss02H0123924/Sh_Ss02H0127968/Sh_Ss02H0128002/Sh_Ss02H0128103/Sh_Ss02I0131874/Sh_Ss02I0134424/Sh_Ss02J0138788…	81
	4	ko00300	1	Lysine biosynthesis	20/6786	45/27658	0.444444	1.81144	3.10623	0.00274011	0.192493	0.173059	Sh_Ss01F0059512/Sh_So01G0068779/Sh_So02B0098609/Sh_So02C0103159/Sh_Ss02D0106615/Sh_So02E0111552/Sh_So02F0115466/Sh_So03A0144829/Sh_Ss04G0207411/Sh_So07I0287886/Sh_So07L0295417/Sh_So08A0296522/Sh_So08D0303368/Sh_So10A0001964/Sh_So10A0002222/Sh_Ss10E0011686/Sh_Ss10F0014023/Sh_So10G0017362/Sh_Ss10I0022292/Sh_Ss10L0028874	20
	5	ko04020	3	Calcium signaling pathway	48/6786	137/27658	0.350365	1.428	2.8635	0.00375098	0.210805	0.189523	Sh_So01D0047550/Sh_Ss01D0051697/Sh_So01D0051718/Sh_So01E0057471/Sh_Ss01E0057953/Sh_So01I0080241/Sh_So01K0087902/Sh_So01K0091270/Sh_So02B0098914/Sh_So02B0098915/Sh_So02B0098916/Sh_So02G0123591/Sh_Ss02I0130872/Sh_So02J0136023/Sh_Ss02J0138810/Sh_Ss02J0138811/Sh_So03E0158829/Sh_So03E0159658/Sh_Ss03F0164266/Sh_So03G0167286/Sh_So03G0168510/Sh_So03H0171870/Sh_So03I0175343/Sh_So03J0179004/Sh_So03J0179366…	48
	6	ko00900	2	Terpenoid backbone biosynthesis	58/6786	173/27658	0.33526	1.36643	2.75676	0.00476733	0.219599	0.197429	Sh_So01A0032762/Sh_Ss01D0051261/Sh_Ss01E0056843/Sh_Ss01F0062587/Sh_So01G0068033/Sh_So01I0077874/Sh_So01I0081124/Sh_So01K0087890/Sh_So02C0102922/Sh_So02C0103826/Sh_So02C0104020/Sh_So02C0104568/Sh_So02E0112611/Sh_So02F0118017/Sh_So02G0118778/Sh_So02G0118922/Sh_Ss02G0121768/Sh_So02G0122774/Sh_Ss02H0124773/Sh_Ss02H0127963/Sh_Ss02I0134416/Sh_Ss02I0134417/Sh_So02J0137320/Sh_So02J0137350/Sh_Ss02J0139417…	58
	7	ko00130	3	Ubiquinone and other terpenoid-quinone biosynthesis	46/6786	134/27658	0.343284	1.39914	2.64086	0.00686238	0.219599	0.197429	Sh_Ss01A0032172/Sh_Ss01C0043314/Sh_So01H0072639/Sh_So01I0077564/Sh_So01I0077893/Sh_So02B0098915/Sh_So02B0098916/Sh_So02C0102888/Sh_So02E0110223/Sh_So02E0110226/Sh_So02E0110234/Sh_So02F0114765/Sh_So02F0114766/Sh_So02F0115600/Sh_So02G0118806/Sh_So02G0119509/Sh_So02G0119511/Sh_Ss02H0124964/Sh_Ss02H0126407/Sh_Ss02H0129011/Sh_Ss02I0131638/Sh_Ss02I0131643/Sh_Ss02I0134582/Sh_Ss02J0138811/Sh_So03C0152785…	46
	8	ko00563	2	Glycosylphosphatidylinositol (GPI)-anchor biosynthesis	29/6786	78/27658	0.371795	1.51534	2.5988	0.00869068	0.219599	0.197429	Sh_So01E0058434/Sh_So02A0093659/Sh_So02A0093660/Sh_So02C0102931/Sh_So02F0118363/Sh_Ss03F0161300/Sh_Ss03F0162637/Sh_Ss03G0166402/Sh_So04B0191397/Sh_So04C0193143/Sh_So04C0194816/Sh_So04C0195030/Sh_Ss04D0198623/Sh_So04E0200438/Sh_So04G0208713/Sh_Ss04H0210349/Sh_Ss04H0211355/Sh_Ss04H0212271/Sh_So04H0212576/Sh_Ss04H0212925/Sh_So06C0238420/Sh_So06C0238652/Sh_So06E0243764/Sh_Ss06H0254894/Sh_So06I0256978…	29
	9	ko00280	2	Valine, leucine and isoleucine degradation	38/6786	109/27658	0.348624	1.4209	2.51055	0.0100001	0.219599	0.197429	Sh_So01A0030141/Sh_Ss01A0032072/Sh_Ss01D0050876/Sh_So01D0051707/Sh_So01E0055373/Sh_Ss01E0056843/Sh_Ss01F0062587/Sh_So01G0068033/Sh_So01I0081124/Sh_So02C0104020/Sh_So02G0123467/Sh_Ss02H0124554/Sh_Ss02H0124773/Sh_Ss02H0125791/Sh_Ss02H0127437/Sh_So03A0142274/Sh_So03B0146881/Sh_So03D0154658/Sh_So03E0157934/Sh_Ss03G0166270/Sh_Ss03G0166552/Sh_Ss03G0166751/Sh_So03I0174978/Sh_So03J0179403/Sh_Ss04C0195198…	38
	10	ko00531	1	Glycosaminoglycan degradation	21/6786	53/27658	0.396226	1.61492	2.55498	0.0107499	0.219599	0.197429	Sh_Ss02I0134666/Sh_So03A0144847/Sh_So03K0185502/Sh_So04D0197785/Sh_Ss04E0201362/Sh_Ss04F0204846/Sh_Ss04G0209857/Sh_Ss04I0215454/Sh_So05D0228852/Sh_So05D0228856/Sh_So05E0231007/Sh_So06C0238343/Sh_So06D0241050/Sh_Ss06I0256522/Sh_Ss07I0286646/Sh_So08E0306683/Sh_Ss09G0329178/Sh_Ss09G0329179/Sh_Ss09I0335017/Sh_Ss10A0000648/Sh_Ss10E0010300	21
	11	ko00195	1	Photosynthesis	46/6786	138/27658	0.333333	1.35858	2.40786	0.0122759	0.219599	0.197429	Sh_Ss01C0042155/Sh_So01E0052976/Sh_Ss01E0053589/Sh_So01F0059625/Sh_So01H0071250/Sh_So01K0088399/Sh_So01K0090860/Sh_So02A0095194/Sh_Ss02E0111116/Sh_So02F0116789/Sh_So02G0118797/Sh_So02G0122684/Sh_Ss02H0125199/Sh_Ss02H0125210/Sh_Ss02H0125238/Sh_Ss02I0131547/Sh_Ss02I0134530/Sh_So03B0147704/Sh_So03C0152525/Sh_Ss03D0153326/Sh_So03E0159620/Sh_Ss03I0174139/Sh_So03K0185530/Sh_Ss04C0195647/Sh_Ss04F0204040…	46
	12	ko00194	2	Photosynthesis proteins	59/6786	184/27658	0.320652	1.3069	2.38159	0.0124465	0.219599	0.197429	Sh_Ss01C0042155/Sh_So01E0052976/Sh_Ss01E0053589/Sh_So01F0059625/Sh_So01H0071250/Sh_So01K0088399/Sh_So01K0090860/Sh_So02A0095194/Sh_So02B0100381/Sh_Ss02E0111116/Sh_So02F0116789/Sh_Ss02F0118001/Sh_So02G0118797/Sh_So02G0122684/Sh_Ss02H0125199/Sh_Ss02H0125210/Sh_Ss02H0125238/Sh_Ss02H0128895/Sh_Ss02H0128908/Sh_Ss02I0131547/Sh_Ss02I0134530/Sh_So03B0147704/Sh_So03C0152525/Sh_Ss03D0153326/Sh_So03E0159620…	59
	13	ko00944	1	Flavone and flavonol biosynthesis	11/6786	23/27658	0.478261	1.94927	2.59687	0.0128507	0.219599	0.197429	Sh_So01H0074488/Sh_Ss02H0129262/Sh_Ss02J0140477/Sh_Ss04E0201721/Sh_Ss04E0201722/Sh_Ss04E0201723/Sh_So04G0208762/Sh_So04G0208763/Sh_So09E0323006/Sh_So09G0329563/Sh_Sotig0337712	11
	14	ko00999	1	Biosynthesis of various plant secondary metabolites	81/6786	264/27658	0.306818	1.25051	2.33201	0.0133116	0.219599	0.197429	Sh_Ss01A0029973/Sh_Ss01A0029975/Sh_So01A0030142/Sh_Ss01A0030538/Sh_So01D0047503/Sh_So01D0047504/Sh_So01I0077893/Sh_Ss01J0081658/Sh_So01K0087579/Sh_Ss02A0094655/Sh_Ss02A0094656/Sh_So02B0099314/Sh_So02B0099315/Sh_So02B0099435/Sh_So02B0099580/Sh_So02B0099586/Sh_So02E0110223/Sh_So02E0110226/Sh_So02E0110234/Sh_So02F0114765/Sh_So02F0114766/Sh_So02G0119509/Sh_So02G0119511/Sh_So02G0121597/Sh_Ss02G0121750…	81
	15	ko00400	3	Phenylalanine, tyrosine and tryptophan biosynthesis	46/6786	139/27658	0.330935	1.34881	2.35074	0.0140741	0.219599	0.197429	Sh_Ss01A0029973/Sh_Ss01A0029975/Sh_So01A0033337/Sh_So01A0034452/Sh_So01B0039712/Sh_So01G0068057/Sh_So01I0077893/Sh_So01K0088000/Sh_So02D0109332/Sh_So02E0110223/Sh_So02E0110226/Sh_So02E0110234/Sh_So02F0114765/Sh_So02F0114766/Sh_So02G0119509/Sh_So02G0119511/Sh_So02G0123085/Sh_Ss02H0129455/Sh_Ss02I0131638/Sh_Ss02I0131643/Sh_So02J0135849/Sh_So03E0159568/Sh_So03K0185510/Sh_Ss04E0201095/Sh_Ss04G0207437…	46
	16	ko00564	3	Glycerophospholipid metabolism	98/6786	327/27658	0.299694	1.22148	2.29722	0.0140966	0.219599	0.197429	Sh_So01A0033343/Sh_Ss01C0042741/Sh_So01E0052935/Sh_Ss01E0055144/Sh_So01F0061118/Sh_So01G0068067/Sh_So01I0077592/Sh_So01I0081121/Sh_So02A0093497/Sh_So02A0095197/Sh_So02A0095538/Sh_So02C0102593/Sh_So02C0103208/Sh_So02C0104897/Sh_Ss02E0111209/Sh_Ss02E0111210/Sh_So02E0112618/Sh_So02E0113278/Sh_Ss02G0119643/Sh_So02G0123050/Sh_Ss02I0132798/Sh_So02I0133706/Sh_So02I0133709/Sh_Ss02J0138667/Sh_Ss02J0140500…	98
	17	ko01503	1	Cationic antimicrobial peptide (CAMP) resistance	4/6786	5/27658	0.8	3.2606	2.88247	0.0145547	0.219599	0.197429	Sh_So03A0143707/Sh_Ss03B0147456/Sh_So03E0159387/Sh_Ss03I0176044	4
	18	ko04912	3	GnRH signaling pathway	37/6786	108/27658	0.342593	1.39632	2.35301	0.0146792	0.219599	0.197429	Sh_So01B0036391/Sh_So01D0047550/Sh_So01E0052935/Sh_So01I0081121/Sh_So02C0102593/Sh_So02D0105628/Sh_Ss02G0119643/Sh_So02G0123591/Sh_So02I0133706/Sh_So02I0133709/Sh_So02J0138529/Sh_Ss03B0147459/Sh_Ss03G0168010/Sh_So04C0193167/Sh_So04C0195036/Sh_So04D0196398/Sh_Ss04F0206462/Sh_Ss04G0209898/Sh_Ss04H0210327/Sh_Ss04H0210373/Sh_So04I0214133/Sh_So06E0244450/Sh_Ss06I0257288/Sh_So07A0266741/Sh_So08B0300334…	37
	19	ko03082	3	ATP-dependent chromatin remodeling	71/6786	229/27658	0.310044	1.26366	2.28445	0.0152369	0.219599	0.197429	Sh_Ss01A0029486/Sh_Ss01A0029936/Sh_So01B0039581/Sh_Ss01C0041945/Sh_So01D0047550/Sh_So01D0047551/Sh_So01D0048219/Sh_So01D0048221/Sh_So01D0051324/Sh_Ss01E0057087/Sh_So01K0086816/Sh_So01K0086823/Sh_So01K0087969/Sh_So01K0087973/Sh_So01K0088464/Sh_So02B0098623/Sh_So02E0111524/Sh_So02F0117603/Sh_So02G0120462/Sh_So02G0122779/Sh_Ss02H0123924/Sh_Ss02H0128002/Sh_Ss02H0128103/Sh_Ss02H0128991/Sh_Ss02I0131874…	71
	20	ko00230	3	Purine metabolism	69/6786	222/27658	0.310811	1.26679	2.27565	0.0156298	0.219599	0.197429	Sh_Ss01A0030807/Sh_Ss01A0031139/Sh_So01D0047549/Sh_Ss01E0053610/Sh_So01E0054538/Sh_So01G0066495/Sh_Ss01G0067822/Sh_So01K0088423/Sh_So02B0099312/Sh_So02C0105262/Sh_Ss02D0106657/Sh_So02D0109810/Sh_So02G0122728/Sh_So02G0123549/Sh_Ss02H0123951/Sh_Ss02I0132402/Sh_Ss02J0139940/Sh_So03B0146695/Sh_So03C0150634/Sh_So03C0150635/Sh_Ss03D0156139/Sh_So03G0168489/Sh_So03H0172881/Sh_So03I0175516/Sh_So04A0186477…	69
	21	ko00401	3	Novobiocin biosynthesis	11/6786	24/27658	0.458333	1.86805	2.4258	0.0185527	0.248253	0.22319	Sh_So01I0077893/Sh_So02E0110223/Sh_So02E0110226/Sh_So02E0110234/Sh_So02F0114765/Sh_So02F0114766/Sh_So02G0119509/Sh_So02G0119511/Sh_Ss02I0131638/Sh_Ss02I0131643/Sh_So07F0280985	11
	22	ko03012	3	Translation factors	104/6786	354/27658	0.293785	1.19739	2.13132	0.0207334	0.249312	0.224143	Sh_Ss01A0031163/Sh_Ss01A0031476/Sh_Ss01C0040959/Sh_Ss01C0040982/Sh_So01C0044450/Sh_So01C0045467/Sh_So01E0052910/Sh_So01F0061339/Sh_So01H0074522/Sh_So01H0074523/Sh_Ss01J0081666/Sh_So01K0086835/Sh_So02A0093659/Sh_So02A0093660/Sh_Ss02A0094417/Sh_So02D0106141/Sh_So02D0106333/Sh_So02D0109347/Sh_So02E0113289/Sh_Ss02E0113803/Sh_So02G0119537/Sh_So02G0122654/Sh_So02G0122674/Sh_So02G0122831/Sh_So02G0123088…	104
	23	ko00565	2	Ether lipid metabolism	29/6786	83/27658	0.349398	1.42406	2.20613	0.0216687	0.249312	0.224143	Sh_So01C0046503/Sh_So01E0052935/Sh_So01F0061020/Sh_So01I0081121/Sh_So02C0102593/Sh_Ss02G0119643/Sh_So02I0133706/Sh_So02I0133709/Sh_Ss03D0156854/Sh_Ss03F0165338/Sh_So03G0168141/Sh_So03G0168142/Sh_Ss04H0210322/Sh_Ss04H0210327/Sh_So04J0217348/Sh_So08B0300334/Sh_So08C0302586/Sh_So08C0302589/Sh_So08C0302592/Sh_So08C0302593/Sh_So08C0302646/Sh_So08C0302649/Sh_Ss09G0328198/Sh_Ss09H0331198/Sh_So10C0005530…	29
	24	ko04814	1	Motor proteins	87/6786	292/27658	0.297945	1.21435	2.09959	0.0227731	0.249312	0.224143	Sh_Ss01A0029470/Sh_Ss01A0030558/Sh_Ss01A0030703/Sh_Ss01A0031091/Sh_Ss01C0041927/Sh_So01D0049575/Sh_Ss01E0058640/Sh_So01F0059626/Sh_So01F0060833/Sh_So01H0070856/Sh_So01I0076781/Sh_So01I0076782/Sh_So01K0088387/Sh_So02A0096308/Sh_So02B0100388/Sh_So02E0113406/Sh_So02E0113411/Sh_So02G0118798/Sh_Ss02G0118966/Sh_So02G0122652/Sh_So02G0123452/Sh_Ss02H0123935/Sh_Ss02H0124979/Sh_Ss02H0128905/Sh_Ss02J0140801…	87
	25	ko00030	3	Pentose phosphate pathway	55/6786	175/27658	0.314286	1.28095	2.12589	0.0228814	0.249312	0.224143	Sh_Ss01A0030807/Sh_So01A0034481/Sh_So01B0038793/Sh_Ss01D0050321/Sh_Ss01D0050345/Sh_Ss01E0053603/Sh_Ss01F0059706/Sh_Ss01G0066882/Sh_So01H0074545/Sh_So02E0112061/Sh_Ss02H0129275/Sh_Ss02I0131771/Sh_Ss02J0139457/Sh_Ss02J0140530/Sh_Ss03B0145996/Sh_So03C0152508/Sh_Ss03E0157313/Sh_Ss03F0164592/Sh_Ss03G0166244/Sh_Ss03K0183295/Sh_So04A0186477/Sh_So04B0192270/Sh_So04D0198783/Sh_So04D0198922/Sh_Ss04E0201763…	55
	26	ko00942	1	Anthocyanin biosynthesis	15/6786	37/27658	0.405405	1.65233	2.26399	0.023068	0.249312	0.224143	Sh_Ss01J0081658/Sh_Ss02H0124175/Sh_Ss02H0129262/Sh_Ss02I0130908/Sh_Ss02J0140477/Sh_Ss03B0147344/Sh_So03D0153243/Sh_Ss03I0175862/Sh_So05E0230116/Sh_Ss07I0286821/Sh_So09G0329563/Sh_Ss10D0008630/Sh_Ss10D0008631/Sh_Ss10D0008632/Sh_Sotig0337712	15
	27	ko00543	1	Exopolysaccharide biosynthesis	5/6786	8/27658	0.625	2.54734	2.4958	0.0251954	0.252853	0.227327	Sh_So03A0143702/Sh_Ss03B0147451/Sh_So03E0159381/Sh_So03I0175992/Sh_Ss09G0329142	5
	28	ko05111	1	Biofilm formation - Vibrio cholerae	5/6786	8/27658	0.625	2.54734	2.4958	0.0251954	0.252853	0.227327	Sh_So03A0143702/Sh_Ss03B0147451/Sh_So03E0159381/Sh_So03I0175992/Sh_Ss09G0329142	5
	29	ko04212	1	Longevity regulating pathway - worm	97/6786	332/27658	0.292169	1.1908	1.99433	0.0284496	0.274822	0.247077	Sh_So01A0034554/Sh_So01A0035172/Sh_Ss01C0040926/Sh_Ss01C0042750/Sh_Ss01C0043143/Sh_So01D0049840/Sh_Ss01D0051243/Sh_So01E0053576/Sh_So01E0053577/Sh_So01F0062989/Sh_So01G0066516/Sh_So01H0071824/Sh_So01H0071833/Sh_So01I0077596/Sh_So01I0078538/Sh_So01K0090122/Sh_So02A0095543/Sh_So02B0099313/Sh_Ss02D0106658/Sh_Ss02D0106659/Sh_So02F0114570/Sh_So02G0123056/Sh_So02G0123535/Sh_Ss02H0129348/Sh_Ss02H0129416…	97
	30	ko00730	3	Thiamine metabolism	22/6786	61/27658	0.360656	1.46994	2.0951	0.0293404	0.274822	0.247077	Sh_Ss01C0042186/Sh_Ss02H0129495/Sh_So02J0137320/Sh_So02J0137350/Sh_So03A0144850/Sh_So03D0154524/Sh_So03I0175516/Sh_So03K0183957/Sh_So07G0281643/Sh_Ss07I0287040/Sh_So08A0296815/Sh_So08D0303687/Sh_So08D0303690/Sh_So09E0321663/Sh_Ss09G0328455/Sh_Ss09H0329816/Sh_Ss09H0329817/Sh_Ss09H0329821/Sh_Ss09H0329822/Sh_Ss09I0334980/Sh_Ss09I0334981/Sh_Sstig0336753	22
	31	ko00650	1	Butanoate metabolism	21/6786	58/27658	0.362069	1.4757	2.06786	0.0313906	0.276805	0.24886	Sh_Ss01A0030731/Sh_So01B0039823/Sh_Ss01E0056843/Sh_Ss01E0057897/Sh_Ss01F0062587/Sh_So01G0068033/Sh_So01I0081124/Sh_So02C0104020/Sh_So02H0123736/Sh_Ss02H0124773/Sh_So03A0142274/Sh_So03B0147791/Sh_So03E0157934/Sh_Ss03G0166270/Sh_Ss03G0166552/Sh_So04G0208641/Sh_So05D0228011/Sh_Ss06H0252259/Sh_Ss06K0263229/Sh_So07C0272943/Sh_Ss07I0287730	21
	32	ko05214	3	Glioma	26/6786	75/27658	0.346667	1.41292	2.04178	0.0315222	0.276805	0.24886	Sh_So01D0047550/Sh_So02G0123591/Sh_Ss03B0147459/Sh_Ss03G0168010/Sh_So04A0187731/Sh_So04C0193167/Sh_So04C0195036/Sh_So04D0196398/Sh_Ss04F0206462/Sh_Ss04G0209898/Sh_Ss04H0210373/Sh_So04I0214133/Sh_Ss04I0215505/Sh_So06E0243738/Sh_So06E0244450/Sh_Ss06H0252423/Sh_Ss06H0253137/Sh_Ss06I0257288/Sh_So07A0266741/Sh_Ss09G0327488/Sh_Ss09H0330028/Sh_Ss10B0002791/Sh_Ss10B0003003/Sh_So10B0003905/Sh_So10C0005320…	26
	33	ko00362	3	Benzoate degradation	7/6786	14/27658	0.5	2.03787	2.2148	0.0347187	0.291028	0.261647	Sh_Ss01E0056843/Sh_Ss01F0062587/Sh_So01G0068033/Sh_Ss02H0124773/Sh_So03B0147791/Sh_So03E0157934/Sh_Ss03G0166270	7
	34	ko05218	2	Melanoma	11/6786	26/27658	0.423077	1.72435	2.10697	0.0352134	0.291028	0.261647	Sh_Ss03B0147459/Sh_Ss03G0168010/Sh_So04A0187731/Sh_Ss04I0215505/Sh_So06E0243738/Sh_Ss06H0252423/Sh_Ss06H0253137/Sh_So07A0266741/Sh_Ss09G0327488/Sh_Ss09H0330028/Sh_So10B0003905	11
	35	ko04136	3	Autophagy - other	32/6786	97/27658	0.329897	1.34458	1.93843	0.0373924	0.300208	0.2699	Sh_Ss01A0032273/Sh_So01A0035013/Sh_So03A0144784/Sh_Ss03F0163397/Sh_So03G0169169/Sh_So03I0177328/Sh_So04B0191785/Sh_So04E0200880/Sh_Ss04H0211191/Sh_So04I0214057/Sh_Ss05A0220221/Sh_So05A0221620/Sh_So05C0225507/Sh_So06C0238920/Sh_Ss06F0248279/Sh_Ss06H0254918/Sh_Ss06H0254982/Sh_So06I0257100/Sh_So06I0257406/Sh_Ss06I0258646/Sh_So06I0258766/Sh_Ss06J0258941/Sh_Ss06K0263253/Sh_So07A0267016/Sh_Ss07D0274678…	32
	36	ko04146	3	Peroxisome	82/6786	280/27658	0.292857	1.19361	1.85667	0.0388626	0.303344	0.27272	Sh_Ss01A0030846/Sh_Ss01A0031491/Sh_Ss01A0032072/Sh_So01A0034447/Sh_So01B0039641/Sh_So01E0052904/Sh_So01E0053575/Sh_So01E0055373/Sh_Ss01E0057095/Sh_So01F0060849/Sh_Ss01G0067822/Sh_So01H0074500/Sh_So01I0081138/Sh_So01K0086925/Sh_Ss02B0101080/Sh_Ss02E0113778/Sh_Ss02E0113779/Sh_Ss02E0113811/Sh_Ss02E0113812/Sh_So02F0115434/Sh_So02F0115435/Sh_So02F0118533/Sh_So02G0123399/Sh_Ss02H0123992/Sh_Ss02H0126271…	82
	37	ko04724	2	Glutamatergic synapse	30/6786	91/27658	0.32967	1.34365	1.87229	0.0431809	0.327941	0.294834	Sh_So01E0052935/Sh_So01I0081121/Sh_So01K0091291/Sh_So02C0102593/Sh_Ss02G0119643/Sh_Ss02I0130872/Sh_So02I0133706/Sh_So02I0133709/Sh_So02J0136023/Sh_So03G0167286/Sh_So03I0175343/Sh_So03J0179004/Sh_So03J0180378/Sh_So04E0200520/Sh_Ss04F0204049/Sh_Ss04G0209858/Sh_Ss04H0210327/Sh_So07A0266741/Sh_So08B0300334/Sh_So08C0302586/Sh_So08C0302589/Sh_So08C0302592/Sh_So08C0302593/Sh_So08C0302646/Sh_So08C0302649…	30
	38	ko04031	2	GTP-binding proteins	59/6786	197/27658	0.299492	1.22065	1.77221	0.0478184	0.335878	0.301969	Sh_Ss01A0032079/Sh_So01B0035814/Sh_So01B0038862/Sh_So01D0047545/Sh_So01E0052925/Sh_So01E0055380/Sh_So01H0071335/Sh_So02A0096360/Sh_So02D0109343/Sh_So02D0109529/Sh_So02D0109531/Sh_So02D0109535/Sh_So02G0119946/Sh_So02G0123092/Sh_Ss02H0129440/Sh_Ss02I0134999/Sh_So02J0137930/Sh_So03A0142244/Sh_So03A0143188/Sh_Ss03D0153318/Sh_Ss03D0156045/Sh_Ss03D0156069/Sh_Ss03G0166415/Sh_So03G0167967/Sh_So03J0180389…	59
	39	ko00561	3	Glycerolipid metabolism	74/6786	253/27658	0.29249	1.19211	1.75039	0.0487444	0.335878	0.301969	Sh_So01B0039644/Sh_Ss01C0042198/Sh_So01D0049036/Sh_Ss01E0055144/Sh_So01F0061118/Sh_So01F0061168/Sh_So01H0074502/Sh_So01J0083290/Sh_So01J0085321/Sh_So01K0087989/Sh_So02A0095197/Sh_So02C0103208/Sh_Ss02E0111477/Sh_So02E0113278/Sh_So02E0113437/Sh_So02G0118970/Sh_Ss02H0126434/Sh_Ss02H0127437/Sh_Ss02H0127461/Sh_Ss02H0129261/Sh_Ss02H0129921/Sh_Ss02I0132798/Sh_Ss02J0138667/Sh_Ss02J0139035/Sh_Ss02J0140476…	74
	40	ko00591	1	Linoleic acid metabolism	32/6786	99/27658	0.323232	1.31741	1.804	0.0488219	0.335878	0.301969	Sh_So01B0037852/Sh_Ss01C0042062/Sh_Ss01C0042063/Sh_Ss01C0042770/Sh_Ss01C0042771/Sh_Ss01C0042772/Sh_Ss01C0042773/Sh_So02A0092411/Sh_So03A0144594/Sh_So03B0145232/Sh_So04A0186932/Sh_So04A0186933/Sh_So04A0186937/Sh_So04A0186939/Sh_So04A0186943/Sh_So04A0186944/Sh_So04A0186947/Sh_So04A0186948/Sh_So04C0193711/Sh_So04E0200379/Sh_Ss04F0204004/Sh_Ss04F0204005/Sh_Ss04F0204006/Sh_Ss04G0207448/Sh_Ss04H0211016…	32
	41	ko03040	3	Spliceosome	137/6786	492/27658	0.278455	1.13491	1.72167	0.0490071	0.335878	0.301969	Sh_So01A0030387/Sh_Ss01A0030842/Sh_Ss01A0032075/Sh_So01A0033308/Sh_Ss01C0042088/Sh_Ss01C0042189/Sh_So01C0044434/Sh_So01C0044700/Sh_So01D0051346/Sh_So01E0052972/Sh_So01F0062885/Sh_So01G0065742/Sh_So01G0067972/Sh_So01G0068016/Sh_So01G0068071/Sh_So01G0068076/Sh_So01G0068077/Sh_Ss01H0070198/Sh_So01H0074496/Sh_Ss01J0081673/Sh_So02A0095230/Sh_So02B0098587/Sh_So02D0108549/Sh_So02E0111580/Sh_So02E0113903…	137
YT94-128 vs HP	1	ko03013	2	Nucleocytoplasmic transport	139/8766	306/27658	0.454248	1.43322	5.19085	3.06182e-07	4.38599e-05	3.64487e-05	Sh_Ss01A0029433/Sh_Ss01A0030798/Sh_So01A0034472/Sh_Ss01C0042047/Sh_Ss01C0043070/Sh_Ss01D0050835/Sh_Ss01D0050836/Sh_Ss01E0053560/Sh_Ss01E0057105/Sh_Ss01E0057963/Sh_Ss01E0057973/Sh_Ss01E0058847/Sh_Ss01E0058870/Sh_So01I0081113/Sh_So01J0085342/Sh_So01J0085344/Sh_So01J0085391/Sh_So01J0085393/Sh_So01K0086765/Sh_So01K0091279/Sh_So01K0091289/Sh_So02B0098587/Sh_So02B0098927/Sh_So02B0098934/Sh_Ss02E0111472…	139
	2	ko00564	3	Glycerophospholipid metabolism	147/8766	327/27658	0.449541	1.41837	5.18404	3.07789e-07	4.38599e-05	3.64487e-05	Sh_Ss01C0040990/Sh_Ss01C0042741/Sh_So01C0044360/Sh_Ss01D0051695/Sh_So01D0051716/Sh_So01E0052935/Sh_Ss01E0055144/Sh_So01E0057456/Sh_So01F0061976/Sh_So01F0061983/Sh_Ss01F0062420/Sh_So01G0066104/Sh_So01G0067888/Sh_So01G0068067/Sh_So01I0077592/Sh_So01I0081121/Sh_Ss01J0081620/Sh_Ss01J0081695/Sh_So01K0086811/Sh_So02A0095197/Sh_So02C0102593/Sh_So02C0102906/Sh_So02C0103208/Sh_So02C0104897/Sh_So02F0115618…	147
	3	ko04724	2	Glutamatergic synapse	50/8766	91/27658	0.549451	1.7336	4.77471	3.67965e-06	0.000349567	0.000290499	Sh_Ss01A0030806/Sh_Ss01A0032080/Sh_Ss01C0040990/Sh_So01D0048015/Sh_So01E0052935/Sh_So01E0055381/Sh_Ss01E0057975/Sh_So01F0061419/Sh_So01I0081121/Sh_So02C0102593/Sh_Ss02G0119643/Sh_Ss02I0130872/Sh_So02I0133706/Sh_So02I0133709/Sh_Ss03B0147406/Sh_Ss03D0153307/Sh_Ss03D0153310/Sh_So03E0159336/Sh_So03G0167286/Sh_So03J0179004/Sh_So04A0188791/Sh_So04D0198895/Sh_Ss04F0204049/Sh_Ss04F0205947/Sh_Ss04G0209858…	50
	4	ko04072	1	Phospholipase D signaling pathway	64/8766	133/27658	0.481203	1.51827	4.08111	5.52704e-05	0.00319987	0.00265917	Sh_Ss01A0030803/Sh_Ss01C0040990/Sh_Ss01C0042048/Sh_So01C0044360/Sh_So01C0044677/Sh_So01E0052935/Sh_Ss01E0055118/Sh_Ss01F0062420/Sh_So01G0067888/Sh_So01I0081121/Sh_Ss01J0081655/Sh_So02A0095197/Sh_So02C0102593/Sh_So02D0106330/Sh_So02E0113414/Sh_Ss02G0119643/Sh_So02G0119946/Sh_So02I0133706/Sh_So02I0133709/Sh_So03A0142244/Sh_Ss03B0147459/Sh_Ss03D0153307/Sh_Ss03D0153310/Sh_Ss03D0155765/Sh_Ss03D0155773…	64
	5	ko04912	3	GnRH signaling pathway	54/8766	108/27658	0.5	1.57757	4.09658	5.6138e-05	0.00319987	0.00265917	Sh_Ss01A0030448/Sh_So01B0036391/Sh_Ss01C0040990/Sh_So01E0052935/Sh_Ss01I0079819/Sh_So01I0081121/Sh_So02C0102593/Sh_Ss02G0119643/Sh_So02G0123592/Sh_Ss02H0126101/Sh_So02I0133706/Sh_So02I0133709/Sh_Ss03B0147459/Sh_Ss03D0153307/Sh_Ss03D0153310/Sh_Ss03I0176046/Sh_So04A0189241/Sh_So04A0189243/Sh_So04A0189244/Sh_So04A0189246/Sh_So04B0192719/Sh_So04C0193167/Sh_So04C0195036/Sh_So04D0196398/Sh_So04G0208062…	54
	6	ko03012	3	Translation factors	146/8766	354/27658	0.412429	1.30127	3.88611	8.78403e-05	0.00417241	0.00346738	Sh_Ss01A0029498/Sh_Ss01A0031163/Sh_Ss01A0031476/Sh_Ss01C0040959/Sh_Ss01C0042524/Sh_Ss01C0043092/Sh_Ss01C0043111/Sh_So01C0044450/Sh_So01D0047511/Sh_So01D0048156/Sh_Ss01D0051176/Sh_Ss01D0051541/Sh_So01E0053797/Sh_So01F0061321/Sh_Ss01H0070169/Sh_So01I0076520/Sh_So01J0085339/Sh_So01J0085388/Sh_So01K0086835/Sh_So01K0087518/Sh_So01K0088785/Sh_So02A0092311/Sh_So02A0093660/Sh_So02A0096333/Sh_So02B0099274…	146
	7	ko04211	1	Longevity regulating pathway	97/8766	224/27658	0.433036	1.36629	3.74946	0.000164407	0.0066937	0.00556264	Sh_Ss01A0029443/Sh_Ss01C0043111/Sh_Ss01D0051208/Sh_So01D0051717/Sh_Ss01D0052480/Sh_Ss01E0057188/Sh_So01E0057421/Sh_Ss01E0058817/Sh_Ss01I0079818/Sh_So01J0085339/Sh_So01J0085388/Sh_So01K0091269/Sh_So01K0092081/Sh_So02A0093440/Sh_Ss02E0111115/Sh_So02G0123593/Sh_Ss02H0125195/Sh_Ss02H0129925/Sh_Ss02H0129926/Sh_Ss02J0138814/Sh_So03A0144820/Sh_Ss03B0147489/Sh_Ss03D0155415/Sh_Ss03D0155930/Sh_Ss03D0156048…	97
	8	ko04666	1	Fc gamma R-mediated phagocytosis	66/8766	143/27658	0.461538	1.45622	3.72583	0.000203146	0.00723706	0.00601418	Sh_So01A0034573/Sh_Ss01C0040933/Sh_Ss01C0040990/Sh_Ss01C0042048/Sh_So01C0044677/Sh_Ss01D0051571/Sh_So01E0052935/Sh_Ss01E0055118/Sh_Ss01E0057188/Sh_Ss01H0070201/Sh_So01I0081121/Sh_So02C0102593/Sh_So02E0113414/Sh_Ss02G0119643/Sh_So02G0123607/Sh_Ss02H0128643/Sh_Ss02I0131838/Sh_So02I0133706/Sh_So02I0133709/Sh_Ss02J0140095/Sh_Ss03B0147459/Sh_Ss03D0153307/Sh_Ss03D0153310/Sh_Ss03D0155765/Sh_So03E0159658…	66
	9	ko00561	3	Glycerolipid metabolism	106/8766	253/27658	0.418972	1.32192	3.50393	0.000383395	0.0109212	0.00907575	Sh_Ss01A0030740/Sh_Ss01A0030741/Sh_So01A0034422/Sh_So01A0034449/Sh_Ss01C0042198/Sh_So01C0043750/Sh_So01C0044360/Sh_Ss01E0055144/Sh_Ss01E0055162/Sh_Ss01E0055163/Sh_So01F0061168/Sh_So01F0061178/Sh_So01F0061983/Sh_Ss01F0062420/Sh_So01G0067888/Sh_So01J0083290/Sh_So02A0095197/Sh_So02C0103208/Sh_So02C0103628/Sh_Ss02E0111477/Sh_So02E0113437/Sh_So02G0118970/Sh_So02G0122672/Sh_Ss02H0127437/Sh_Ss02H0127461…	106
	10	ko04070	2	Phosphatidylinositol signaling system	92/8766	215/27658	0.427907	1.35011	3.51051	0.000389089	0.0109212	0.00907575	Sh_Ss01A0030822/Sh_Ss01A0030824/Sh_Ss01A0031475/Sh_So01A0033302/Sh_Ss01C0041925/Sh_Ss01C0042048/Sh_Ss01C0042141/Sh_Ss01C0042142/Sh_So01C0044360/Sh_So01C0044677/Sh_So01D0047922/Sh_So01D0047923/Sh_So01D0047924/Sh_So01D0049456/Sh_Ss01D0051202/Sh_Ss01D0051678/Sh_Ss01E0055118/Sh_So01E0057413/Sh_So01E0057414/Sh_So01E0057418/Sh_Ss01E0057933/Sh_So01F0060704/Sh_So01F0060835/Sh_So01F0061998/Sh_Ss01F0062420…	92
	11	ko00470	2	D-Amino acid metabolism	11/8766	14/27658	0.785714	2.47904	3.77058	0.000421518	0.0109212	0.00907575	Sh_Ss02H0124209/Sh_Ss03B0147332/Sh_So03D0155215/Sh_So04B0192526/Sh_Ss04C0195789/Sh_Ss04D0199201/Sh_So04J0219080/Sh_Ss06I0257529/Sh_So08A0296522/Sh_So08D0303368/Sh_Ss09I0333296	11
	12	ko00730	3	Thiamine metabolism	32/8766	61/27658	0.52459	1.65516	3.48935	0.000602761	0.0143156	0.0118966	Sh_Ss01C0042186/Sh_Ss01D0052438/Sh_So01K0088283/Sh_Ss02H0125774/Sh_Ss02H0129495/Sh_So02J0137320/Sh_So02J0137350/Sh_So03A0144850/Sh_So03D0154524/Sh_So03G0167254/Sh_Ss03J0179812/Sh_So03K0182793/Sh_So03K0183957/Sh_So06C0240084/Sh_Ss06F0246262/Sh_So06H0252857/Sh_So07B0268734/Sh_Ss07I0287040/Sh_Ss07I0287189/Sh_So08A0296815/Sh_So08A0296818/Sh_So08D0303687/Sh_So08D0303690/Sh_So08F0308092/Sh_So08F0308094…	32
	13	ko04024	2	cAMP signaling pathway	66/8766	148/27658	0.445946	1.40702	3.38197	0.000659114	0.0144498	0.0120082	Sh_Ss01C0040990/Sh_Ss01D0051251/Sh_So01E0052935/Sh_Ss01I0079819/Sh_So01I0081121/Sh_So01K0087902/Sh_So02C0102593/Sh_Ss02G0119643/Sh_So02G0123592/Sh_Ss02I0130903/Sh_So02I0133706/Sh_So02I0133709/Sh_Ss03B0147459/Sh_Ss03D0153307/Sh_Ss03D0153310/Sh_Ss03I0174199/Sh_Ss03I0176046/Sh_So04A0186489/Sh_So04A0189241/Sh_So04A0189243/Sh_So04A0189244/Sh_So04A0189246/Sh_So04B0192719/Sh_So04C0193167/Sh_So04C0195036…	66
	14	ko00930	1	Caprolactam degradation	14/8766	21/27658	0.666667	2.10343	3.44567	0.00104459	0.0212648	0.0176716	Sh_So03A0144328/Sh_So03D0156140/Sh_So03D0156141/Sh_So04A0186426/Sh_So04A0186433/Sh_So04B0189843/Sh_So04C0193174/Sh_So04D0196405/Sh_So04D0196406/Sh_So04I0214143/Sh_So09A0311122/Sh_So09A0311123/Sh_So09C0316681/Sh_So09C0316682	14
	15	ko00790	1	Folate biosynthesis	36/8766	73/27658	0.493151	1.55596	3.23992	0.00126424	0.0240205	0.0199616	Sh_Ss01A0030438/Sh_So01H0071894/Sh_So01H0075719/Sh_So01I0077644/Sh_Ss01I0078518/Sh_So02A0095179/Sh_So02D0108388/Sh_Ss02H0124338/Sh_Ss02H0129347/Sh_Ss02H0129415/Sh_Ss02I0130758/Sh_Ss02J0140578/Sh_So03A0144839/Sh_So03G0169219/Sh_So03G0169221/Sh_So04A0186426/Sh_So04A0186433/Sh_So04A0187376/Sh_So04B0189843/Sh_So04B0191440/Sh_So04C0193174/Sh_So04D0196405/Sh_So04D0196406/Sh_Ss04G0207195/Sh_So04G0208631…	36
	16	ko00562	2	Inositol phosphate metabolism	77/8766	182/27658	0.423077	1.33487	3.08744	0.00161494	0.0286396	0.0238003	Sh_Ss01A0030822/Sh_Ss01A0030824/Sh_Ss01A0031475/Sh_So01A0033302/Sh_Ss01C0041925/Sh_Ss01C0042048/Sh_So01C0044677/Sh_So01D0049456/Sh_Ss01D0051202/Sh_Ss01D0051678/Sh_Ss01E0055118/Sh_So01E0057413/Sh_So01E0057414/Sh_So01E0057418/Sh_Ss01E0057933/Sh_So01F0060704/Sh_So01F0060835/Sh_So01F0061998/Sh_Ss01H0070223/Sh_So01K0086811/Sh_So01K0087863/Sh_So01K0088784/Sh_Ss02G0118953/Sh_Ss02G0121799/Sh_Ss02H0124888…	77
	17	ko04136	3	Autophagy - other	45/8766	97/27658	0.463918	1.46373	3.11649	0.00170833	0.0286396	0.0238003	Sh_Ss01C0042740/Sh_So01C0045471/Sh_Ss01D0051544/Sh_So01E0057788/Sh_Ss01E0058644/Sh_Ss01E0058859/Sh_So01H0071815/Sh_So01I0077590/Sh_So02F0117619/Sh_Ss02H0128727/Sh_So03A0143023/Sh_So03A0144784/Sh_Ss03C0150879/Sh_Ss03D0156622/Sh_Ss03F0163397/Sh_So03I0177328/Sh_So04A0187358/Sh_So04E0202003/Sh_Ss04G0207432/Sh_Ss04H0210284/Sh_Ss04H0211191/Sh_So04H0213589/Sh_Ss05A0220221/Sh_So05A0221620/Sh_So06C0239176…	45
	18	ko03040	3	Spliceosome	186/8766	492/27658	0.378049	1.1928	2.93926	0.00216479	0.0342758	0.0284841	Sh_Ss01A0029495/Sh_Ss01A0030842/Sh_So01B0038826/Sh_So01B0039595/Sh_Ss01C0042057/Sh_Ss01C0042088/Sh_Ss01C0042172/Sh_Ss01C0043120/Sh_So01C0044700/Sh_So01D0047492/Sh_Ss01D0050835/Sh_Ss01D0050836/Sh_Ss01D0051158/Sh_So01D0051346/Sh_Ss01D0052461/Sh_Ss01E0055265/Sh_Ss01E0056827/Sh_Ss01E0056971/Sh_So01E0057826/Sh_Ss01E0058680/Sh_Ss01E0058708/Sh_Ss01E0058712/Sh_So01F0059631/Sh_Ss01F0062559/Sh_So01G0065742…	186
	19	ko00565	2	Ether lipid metabolism	39/8766	83/27658	0.46988	1.48254	2.999	0.00252742	0.0375093	0.0311712	Sh_Ss01C0040990/Sh_So01E0052935/Sh_So01F0061020/Sh_So01I0081121/Sh_So01K0086811/Sh_So02C0102593/Sh_Ss02G0119643/Sh_So02I0133706/Sh_So02I0133709/Sh_Ss03B0147545/Sh_Ss03D0153307/Sh_Ss03D0153310/Sh_So03F0162108/Sh_Ss03F0165338/Sh_So03G0168142/Sh_So03H0173385/Sh_Ss04D0198560/Sh_Ss04H0210322/Sh_Ss04H0212870/Sh_So04I0214095/Sh_So04J0217348/Sh_So04J0217354/Sh_So08B0300334/Sh_So08C0302586/Sh_So08C0302589…	39
	20	ko03082	3	ATP-dependent chromatin remodeling	93/8766	229/27658	0.406114	1.28135	2.91219	0.00263223	0.0375093	0.0311712	Sh_Ss01A0029482/Sh_Ss01A0030723/Sh_Ss01A0030725/Sh_So01B0037191/Sh_So01B0039581/Sh_Ss01C0041943/Sh_So01C0045208/Sh_So01D0048221/Sh_Ss01D0052437/Sh_So01E0054604/Sh_Ss01E0057087/Sh_Ss01E0057947/Sh_So01F0059486/Sh_Ss01F0059508/Sh_So01G0066098/Sh_So01K0086816/Sh_So01K0086823/Sh_So01K0087973/Sh_So01K0088464/Sh_So01K0091146/Sh_So02B0098623/Sh_So02C0103608/Sh_Ss02F0114646/Sh_So02F0117603/Sh_So02G0120462…	93
	21	ko04613	3	Neutrophil extracellular trap formation	91/8766	224/27658	0.40625	1.28178	2.88437	0.002869	0.0383834	0.0318975	Sh_Ss01A0030725/Sh_So01D0051326/Sh_Ss01D0052473/Sh_Ss01F0059508/Sh_So01F0061746/Sh_So01I0081115/Sh_So01K0086823/Sh_So01K0087973/Sh_So01K0091146/Sh_So02B0098914/Sh_So02B0098915/Sh_So02B0098916/Sh_So02B0100412/Sh_So02G0119530/Sh_So02G0119531/Sh_So02G0122668/Sh_Ss02H0127968/Sh_Ss02H0128103/Sh_Ss02H0129292/Sh_Ss02I0131874/Sh_Ss02I0134423/Sh_Ss02I0134424/Sh_Ss02I0135079/Sh_Ss02J0138810/Sh_Ss02J0139068…	91
	22	ko00130	3	Ubiquinone and other terpenoid-quinone biosynthesis	58/8766	134/27658	0.432836	1.36566	2.89027	0.00310622	0.0383834	0.0318975	Sh_So01F0061974/Sh_So01F0061975/Sh_So01H0075386/Sh_Ss01J0083704/Sh_So02B0098915/Sh_So02B0098916/Sh_So02C0102888/Sh_So02E0110223/Sh_So02E0110224/Sh_So02E0110226/Sh_So02E0110234/Sh_So02F0114765/Sh_So02F0114766/Sh_So02F0115600/Sh_Ss02F0117996/Sh_So02G0119509/Sh_So02G0119511/Sh_So02G0122756/Sh_Ss02H0124961/Sh_Ss02H0124965/Sh_Ss02H0125077/Sh_Ss02H0129011/Sh_Ss02I0131638/Sh_Ss02I0131643/Sh_Ss02I0134582…	58
	23	ko00910	1	Nitrogen metabolism	49/8766	110/27658	0.445455	1.40547	2.90254	0.00312795	0.0383834	0.0318975	Sh_Ss01A0030016/Sh_Ss01A0030806/Sh_Ss01A0032080/Sh_Ss01C0043093/Sh_So01E0055381/Sh_Ss01E0057975/Sh_So01F0059549/Sh_So01F0061309/Sh_So01F0061322/Sh_So01F0061419/Sh_So01J0083878/Sh_So01J0083879/Sh_Ss02A0094389/Sh_So02B0099299/Sh_So02C0103674/Sh_Ss02I0133464/Sh_Ss02I0135085/Sh_Ss02J0140890/Sh_Ss03B0146778/Sh_Ss03B0147370/Sh_So03D0154956/Sh_So03E0159574/Sh_Ss03F0163401/Sh_So03G0165609/Sh_So03G0167835…	49
	24	ko00230	3	Purine metabolism	90/8766	222/27658	0.405405	1.27911	2.8442	0.00323228	0.0383834	0.0318975	Sh_Ss01A0030781/Sh_Ss01A0030807/Sh_So01A0033165/Sh_So01A0034998/Sh_So01D0047549/Sh_Ss01D0050867/Sh_Ss01D0052438/Sh_Ss01E0053610/Sh_Ss01E0057145/Sh_Ss01F0062352/Sh_So01G0066495/Sh_So01G0068051/Sh_So01G0069551/Sh_So01H0070882/Sh_Ss01I0079812/Sh_So01K0088423/Sh_So01K0091156/Sh_So02B0100059/Sh_So02C0103618/Sh_So02C0105262/Sh_So02G0123549/Sh_Ss02H0123951/Sh_Ss02H0124883/Sh_Ss02H0127454/Sh_Ss02I0130773…	90
	25	ko00630	1	Glyoxylate and dicarboxylate metabolism	81/8766	199/27658	0.407035	1.28425	2.7413	0.00442073	0.0503963	0.0418806	Sh_Ss01A0029455/Sh_Ss01A0030806/Sh_Ss01A0032080/Sh_So01E0052813/Sh_So01E0053575/Sh_So01E0055381/Sh_Ss01E0056843/Sh_Ss01E0057975/Sh_Ss01E0058700/Sh_So01F0061419/Sh_Ss01F0062584/Sh_Ss01F0062587/Sh_So01H0072736/Sh_So01J0082025/Sh_So01J0083878/Sh_So01J0083879/Sh_So01K0086790/Sh_So02B0097139/Sh_So02D0106486/Sh_So02F0115435/Sh_So02F0117622/Sh_So02G0122390/Sh_Ss02H0124773/Sh_Ss02H0128715/Sh_Ss02I0131550…	81
	26	ko05214	3	Glioma	35/8766	75/27658	0.466667	1.4724	2.79052	0.0046926	0.0514381	0.0427463	Sh_Ss01C0042505/Sh_Ss01C0042506/Sh_Ss01I0079819/Sh_So02G0123592/Sh_Ss02H0124888/Sh_Ss03B0147459/Sh_Ss03I0176046/Sh_So04A0187731/Sh_So04A0189241/Sh_So04A0189243/Sh_So04A0189244/Sh_So04A0189246/Sh_So04B0192719/Sh_So04C0193167/Sh_So04C0195036/Sh_So04D0196398/Sh_Ss04H0210373/Sh_So04I0214133/Sh_Ss04I0215505/Sh_So06E0243738/Sh_So06E0244450/Sh_Ss06H0252423/Sh_So07A0266741/Sh_So07L0294529/Sh_So09B0313963…	35
	27	ko00720	1	Other carbon fixation pathways	35/8766	76/27658	0.460526	1.45303	2.69391	0.00608414	0.0640873	0.0532581	Sh_Ss01D0050874/Sh_Ss01D0050875/Sh_Ss01E0056843/Sh_Ss01E0058700/Sh_Ss01F0062362/Sh_Ss01F0062584/Sh_Ss01F0062587/Sh_So02C0103228/Sh_So02F0114871/Sh_So02F0116500/Sh_So02F0117622/Sh_So02G0122390/Sh_Ss02H0124773/Sh_Ss02H0127472/Sh_Ss02H0128715/Sh_Ss02I0132817/Sh_Ss02J0138682/Sh_So03E0157934/Sh_Ss03F0161014/Sh_Ss03G0166270/Sh_Ss03J0179873/Sh_So03K0185500/Sh_Ss04E0201360/Sh_So04G0208399/Sh_Ss04H0211393…	35
	28	ko00401	3	Novobiocin biosynthesis	14/8766	24/27658	0.583333	1.8405	2.80599	0.00629629	0.0640873	0.0532581	Sh_So02E0110223/Sh_So02E0110224/Sh_So02E0110226/Sh_So02E0110234/Sh_So02F0114765/Sh_So02F0114766/Sh_So02G0119509/Sh_So02G0119511/Sh_Ss02I0131638/Sh_Ss02I0131643/Sh_So03E0158244/Sh_Ss04G0209324/Sh_So04J0219313/Sh_Ss07J0289728	14
	29	ko04720	2	Long-term potentiation	43/8766	98/27658	0.438776	1.3844	2.5967	0.00745951	0.0733089	0.0609216	Sh_Ss01I0079819/Sh_So02G0123592/Sh_Ss02I0130872/Sh_Ss02I0130903/Sh_Ss03B0147406/Sh_Ss03B0147459/Sh_So03E0159336/Sh_So03G0167286/Sh_Ss03I0176046/Sh_So03J0179004/Sh_So04A0186489/Sh_So04A0189241/Sh_So04A0189243/Sh_So04A0189244/Sh_So04A0189246/Sh_So04B0192719/Sh_So04C0193167/Sh_So04C0195036/Sh_So04D0196398/Sh_So04F0203670/Sh_Ss04G0207170/Sh_Ss04G0209858/Sh_Ss04H0210373/Sh_Ss04H0211702/Sh_So04I0214133…	43
	30	ko00030	3	Pentose phosphate pathway	71/8766	175/27658	0.405714	1.28009	2.53189	0.00798956	0.0759008	0.0630755	Sh_So01A0030378/Sh_Ss01A0030807/Sh_So01A0034431/Sh_So01A0034481/Sh_So01B0038793/Sh_So01C0044410/Sh_Ss01D0050321/Sh_Ss01D0050345/Sh_Ss01E0053603/Sh_So01E0058440/Sh_Ss01G0066882/Sh_So01G0067962/Sh_So01I0080602/Sh_So02A0094955/Sh_So02B0098591/Sh_So02E0112573/Sh_So02E0112574/Sh_So02G0121702/Sh_Ss02H0124179/Sh_Ss02H0128036/Sh_Ss02H0129275/Sh_Ss02I0131771/Sh_Ss02J0139457/Sh_Ss02J0139458/Sh_Ss02J0140488…	71
	31	ko00240	2	Pyrimidine metabolism	83/8766	209/27658	0.397129	1.253	2.50089	0.00844487	0.0776383	0.0645194	Sh_Ss01A0030711/Sh_So01A0034998/Sh_Ss01C0041934/Sh_Ss01D0051676/Sh_So01D0051702/Sh_Ss01E0057930/Sh_Ss01G0067818/Sh_So01G0069503/Sh_So01H0073327/Sh_So01I0076790/Sh_So01K0088423/Sh_So01K0091156/Sh_So02A0093534/Sh_So02B0100059/Sh_So02C0104344/Sh_So02D0108592/Sh_So02E0112574/Sh_So02G0120460/Sh_So02G0123549/Sh_Ss02H0124776/Sh_So02J0137544/Sh_Ss02J0139458/Sh_Ss02J0140691/Sh_Ss03B0147396/Sh_Ss03B0147409…	83
	32	ko04916	2	Melanogenesis	33/8766	73/27658	0.452055	1.4263	2.48429	0.0105829	0.092661	0.0770036	Sh_Ss01F0062326/Sh_Ss01I0079819/Sh_So02G0123592/Sh_Ss02I0130903/Sh_Ss03B0147459/Sh_Ss03I0176046/Sh_So04A0186489/Sh_So04A0189241/Sh_So04A0189243/Sh_So04A0189244/Sh_So04A0189246/Sh_So04B0192719/Sh_So04C0193167/Sh_So04C0195036/Sh_So04D0196398/Sh_So04F0203670/Sh_Ss04G0207170/Sh_Ss04H0210373/Sh_So04I0214133/Sh_So06E0244450/Sh_So07A0266741/Sh_So07I0285715/Sh_So07L0294529/Sh_So09B0313963/Sh_So09C0315115…	33
	33	ko00020	1	Citrate cycle (TCA cycle)	57/8766	138/27658	0.413043	1.30321	2.43235	0.0107292	0.092661	0.0770036	Sh_Ss01A0031164/Sh_Ss01A0031165/Sh_Ss01D0050874/Sh_Ss01D0050875/Sh_Ss01E0055153/Sh_So01E0057750/Sh_Ss01E0058700/Sh_So01F0061127/Sh_So01H0072736/Sh_So01J0082775/Sh_So01J0082776/Sh_So02D0106486/Sh_So02F0116991/Sh_So02F0117622/Sh_So02G0122390/Sh_Ss02H0125263/Sh_Ss02H0128715/Sh_Ss02H0129005/Sh_Ss02I0134589/Sh_Ss02J0139427/Sh_Ss03J0179853/Sh_Ss03J0179873/Sh_So04B0192274/Sh_So04C0195025/Sh_So04D0198928…	57
	34	ko04146	3	Peroxisome	107/8766	280/27658	0.382143	1.20572	2.35673	0.0118016	0.0989252	0.0822093	Sh_Ss01A0031491/Sh_Ss01A0032072/Sh_So01A0033165/Sh_So01A0034446/Sh_So01A0034447/Sh_Ss01C0040950/Sh_Ss01C0040952/Sh_Ss01C0043112/Sh_So01E0052904/Sh_So01E0053575/Sh_So01E0055373/Sh_Ss01E0057095/Sh_So01F0061409/Sh_Ss01F0062352/Sh_So01I0077963/Sh_Ss01J0081633/Sh_So01J0085318/Sh_So01K0086925/Sh_Ss02B0101080/Sh_So02C0102700/Sh_So02F0115434/Sh_So02F0115435/Sh_So02G0120457/Sh_Ss02H0124528/Sh_Ss02H0126271…	107
	35	ko00400	3	Phenylalanine, tyrosine and tryptophan biosynthesis	57/8766	139/27658	0.410072	1.29384	2.36571	0.0126683	0.103156	0.0857256	Sh_Ss01A0029975/Sh_Ss01A0030757/Sh_So01A0033337/Sh_So01A0034452/Sh_Ss01D0051224/Sh_So01E0057437/Sh_Ss01E0058823/Sh_So01J0085325/Sh_So01J0085361/Sh_So01K0092086/Sh_So02A0093523/Sh_So02D0109332/Sh_So02E0110223/Sh_So02E0110224/Sh_So02E0110226/Sh_So02E0110234/Sh_So02E0113876/Sh_So02F0114765/Sh_So02F0114766/Sh_So02G0119509/Sh_So02G0119511/Sh_So02G0123085/Sh_Ss02H0124194/Sh_Ss02H0129386/Sh_Ss02H0129455…	57
	36	ko00071	2	Fatty acid degradation	48/8766	115/27658	0.417391	1.31693	2.31991	0.0146073	0.115641	0.0961004	Sh_Ss01A0032072/Sh_So01A0035007/Sh_Ss01C0040950/Sh_Ss01C0040952/Sh_So01E0052904/Sh_So01E0055373/Sh_Ss01E0056843/Sh_So01E0058442/Sh_So01F0061409/Sh_Ss01F0062584/Sh_Ss01F0062587/Sh_So01I0077963/Sh_So01K0086925/Sh_So01K0087861/Sh_Ss02H0124773/Sh_Ss02H0127437/Sh_Ss02H0129376/Sh_Ss02H0129450/Sh_So03D0154658/Sh_So03E0157934/Sh_Ss03F0163396/Sh_Ss03G0166270/Sh_So03G0167830/Sh_Ss03I0174199/Sh_Ss03I0175736…	48
	37	ko00620	1	Pyruvate metabolism	109/8766	288/27658	0.378472	1.19413	2.25593	0.0151236	0.116493	0.0968085	Sh_Ss01A0029980/Sh_Ss01A0031164/Sh_Ss01A0031165/Sh_So01C0045211/Sh_Ss01D0050874/Sh_Ss01D0050875/Sh_Ss01E0056843/Sh_Ss01E0057199/Sh_So01E0057750/Sh_Ss01F0062362/Sh_Ss01F0062584/Sh_Ss01F0062587/Sh_So01G0066107/Sh_So01H0072736/Sh_So01J0082775/Sh_So01J0082776/Sh_So01K0087861/Sh_So02C0103228/Sh_So02D0106140/Sh_So02D0106486/Sh_So02F0114871/Sh_So02F0116991/Sh_Ss02H0124773/Sh_Ss02H0127437/Sh_Ss02H0129376…	109
	38	ko05218	2	Melanoma	14/8766	26/27658	0.538462	1.69892	2.42871	0.0157023	0.117768	0.0978677	Sh_Ss01C0042505/Sh_Ss01C0042506/Sh_Ss02H0124888/Sh_Ss03B0147459/Sh_Ss03I0176046/Sh_So04A0187731/Sh_Ss04I0215505/Sh_So06E0243738/Sh_Ss06H0252423/Sh_So07A0266741/Sh_So07L0294529/Sh_So09C0315115/Sh_Ss09H0330028/Sh_So10B0003905	14
	39	ko00220	2	Arginine biosynthesis	36/8766	83/27658	0.433735	1.3685	2.29023	0.0165872	0.119482	0.0992926	Sh_Ss01A0030016/Sh_Ss01A0030806/Sh_Ss01A0032080/Sh_Ss01C0042500/Sh_So01C0043520/Sh_So01E0055381/Sh_So01E0055759/Sh_So01E0055760/Sh_Ss01E0057975/Sh_So01F0059549/Sh_So01F0061419/Sh_Ss01F0062355/Sh_So01H0072622/Sh_So01J0082027/Sh_So02F0118057/Sh_Ss02H0124883/Sh_Ss02I0134630/Sh_Ss02J0140570/Sh_Ss03B0146778/Sh_Ss03F0162785/Sh_So04A0188791/Sh_So04D0198641/Sh_So04D0198895/Sh_Ss04F0203258/Sh_Ss04F0205947…	36
	40	ko04727	1	GABAergic synapse	33/8766	75/27658	0.44	1.38826	2.29351	0.0167694	0.119482	0.0992926	Sh_Ss01A0030731/Sh_Ss01A0030806/Sh_Ss01A0032080/Sh_So01B0039823/Sh_Ss01C0042152/Sh_So01D0048015/Sh_So01E0055381/Sh_Ss01E0057897/Sh_Ss01E0057975/Sh_So01F0061419/Sh_So02F0117619/Sh_So02H0123736/Sh_Ss02H0128727/Sh_Ss03D0156092/Sh_So03J0179008/Sh_So04A0188791/Sh_So04D0198895/Sh_Ss04F0203231/Sh_Ss04F0204049/Sh_Ss04F0205947/Sh_Ss04H0211694/Sh_So06A0232265/Sh_Ss06B0236033/Sh_So06C0238689/Sh_So06I0258451…	33
	41	ko04921	1	Oxytocin signaling pathway	88/8766	229/27658	0.384279	1.21246	2.19912	0.0177946	0.123584	0.102702	Sh_Ss01A0029443/Sh_Ss01D0051208/Sh_Ss01D0052480/Sh_So01E0057421/Sh_Ss01E0058817/Sh_Ss01I0079818/Sh_Ss01I0079819/Sh_So01K0092081/Sh_So02G0123592/Sh_So02G0123593/Sh_Ss02H0125195/Sh_Ss02H0129925/Sh_Ss02H0129926/Sh_Ss02I0130872/Sh_Ss03B0147406/Sh_Ss03B0147459/Sh_Ss03B0147489/Sh_Ss03B0147527/Sh_Ss03D0155415/Sh_Ss03D0155930/Sh_Ss03D0156048/Sh_So03E0159336/Sh_So03E0159424/Sh_Ss03E0159859/Sh_Ss03E0159860…	88
	42	ko00290	1	Valine, leucine and isoleucine biosynthesis	23/8766	49/27658	0.469388	1.48099	2.29546	0.0182124	0.123584	0.102702	Sh_So01D0051707/Sh_Ss03J0179865/Sh_So04A0188315/Sh_Ss04C0195205/Sh_So04D0197731/Sh_Ss04G0207040/Sh_Ss04G0207043/Sh_Ss04G0207046/Sh_Ss04G0207050/Sh_So05D0228011/Sh_So06C0239307/Sh_Ss06H0252245/Sh_Ss06H0254980/Sh_So06I0258764/Sh_Ss06J0259210/Sh_Ss07D0275427/Sh_Ss07F0280914/Sh_So07I0285685/Sh_So07L0295446/Sh_So09B0314608/Sh_Ss09E0323654/Sh_So09F0326216/Sh_Ss09G0329465	23
	43	ko02024	1	Quorum sensing	55/8766	136/27658	0.404412	1.27598	2.1977	0.0190714	0.124173	0.103191	Sh_Ss01A0030731/Sh_Ss01A0030757/Sh_So01A0033337/Sh_So01A0034452/Sh_So01B0039823/Sh_Ss01C0040950/Sh_Ss01C0040952/Sh_Ss01C0040961/Sh_So01E0052904/Sh_Ss01E0057897/Sh_Ss01F0062330/Sh_So01I0081137/Sh_So01J0085325/Sh_So01K0086811/Sh_So01K0086925/Sh_So02D0109332/Sh_So02E0113876/Sh_So02G0123085/Sh_So02H0123736/Sh_Ss02H0129386/Sh_Ss02H0129455/Sh_So03B0147698/Sh_So03F0162108/Sh_Ss03F0163396/Sh_Ss03F0165338…	55
	44	ko04144	1	Endocytosis	172/8766	475/27658	0.362105	1.14249	2.13383	0.019399	0.124173	0.103191	Sh_Ss01A0029462/Sh_Ss01A0029935/Sh_Ss01A0030793/Sh_Ss01A0030803/Sh_Ss01A0031059/Sh_So01A0033367/Sh_So01A0034577/Sh_So01B0035814/Sh_So01B0039595/Sh_So01B0039599/Sh_Ss01C0040933/Sh_Ss01C0040978/Sh_Ss01C0040990/Sh_Ss01C0042048/Sh_Ss01C0042088/Sh_Ss01C0043076/Sh_So01C0044069/Sh_So01C0044677/Sh_So01C0045344/Sh_So01D0047545/Sh_So01D0048188/Sh_So01D0051346/Sh_Ss01D0051549/Sh_Ss01D0052440/Sh_So01E0052925…	172
	45	ko00750	2	Vitamin B6 metabolism	15/8766	29/27658	0.517241	1.63197	2.31941	0.0196062	0.124173	0.103191	Sh_Ss02H0124949/Sh_Ss02I0130846/Sh_Ss03B0147449/Sh_So03C0151240/Sh_So03E0159283/Sh_So03E0159379/Sh_So03I0175989/Sh_Ss03I0176041/Sh_So04D0197182/Sh_So04E0200665/Sh_So06F0246051/Sh_So07I0285729/Sh_Ss07J0289256/Sh_Ss09H0332498/Sh_Ss09I0335721	15
	46	ko03410	1	Base excision repair	57/8766	142/27658	0.401408	1.2665	2.16878	0.020284	0.125673	0.104437	Sh_Ss01A0029482/Sh_Ss01A0030043/Sh_Ss01C0040964/Sh_So01E0052916/Sh_Ss01E0055238/Sh_So01F0062031/Sh_So01G0067455/Sh_So01H0072620/Sh_So01I0078667/Sh_So01K0086816/Sh_So02G0120462/Sh_Ss02H0129348/Sh_Ss02H0129416/Sh_Ss02J0140074/Sh_Ss02J0140579/Sh_So03A0144100/Sh_So03A0144101/Sh_So03B0147808/Sh_Ss03F0163415/Sh_Ss03F0164180/Sh_Ss03I0176116/Sh_So04A0189608/Sh_Ss04C0195798/Sh_Ss04D0199207/Sh_Ss04D0199209…	57
	47	ko03083	1	Polycomb repressive complex	70/8766	179/27658	0.391061	1.23386	2.13815	0.021144	0.128214	0.106549	Sh_Ss01A0032137/Sh_So01B0037191/Sh_So01B0037890/Sh_So01D0048221/Sh_So01E0054604/Sh_Ss01F0059508/Sh_So01H0074158/Sh_So01K0088464/Sh_So02B0100112/Sh_So02C0103608/Sh_So02D0108419/Sh_Ss02H0124771/Sh_Ss02H0124772/Sh_Ss02H0129053/Sh_Ss02H0129471/Sh_Ss02I0130903/Sh_Ss02I0134494/Sh_Ss02J0139465/Sh_Ss02J0139483/Sh_So03A0143454/Sh_So03B0147689/Sh_So03E0159327/Sh_So03E0159714/Sh_Ss03E0159829/Sh_Ss03F0163197…	70
	48	ko04710	1	Circadian rhythm	65/8766	165/27658	0.393939	1.24294	2.132	0.0216632	0.128625	0.106891	Sh_Ss01A0029443/Sh_So01B0037890/Sh_Ss01C0043077/Sh_Ss01D0051208/Sh_Ss01D0052480/Sh_So01E0057421/Sh_Ss01E0058817/Sh_Ss01I0079818/Sh_So01K0092081/Sh_So02G0123593/Sh_Ss02H0124771/Sh_Ss02H0124772/Sh_Ss02H0125195/Sh_Ss02H0129471/Sh_Ss02H0129925/Sh_Ss02H0129926/Sh_So03A0141106/Sh_Ss03B0147489/Sh_Ss03D0155415/Sh_Ss03D0155930/Sh_Ss03D0156048/Sh_So03E0157956/Sh_So03E0159424/Sh_Ss03E0159859/Sh_Ss03E0159860…	65
	49	ko04020	3	Calcium signaling pathway	55/8766	137/27658	0.40146	1.26666	2.13136	0.0222249	0.129268	0.107425	Sh_Ss01D0051251/Sh_Ss01D0051697/Sh_Ss01D0052473/Sh_Ss01E0055117/Sh_So01E0057418/Sh_Ss01I0079819/Sh_So01K0087902/Sh_So02B0098914/Sh_So02B0098915/Sh_So02B0098916/Sh_So02E0113414/Sh_Ss02G0118953/Sh_So02G0123592/Sh_Ss02I0130872/Sh_Ss02J0138810/Sh_Ss03B0147406/Sh_Ss03D0155765/Sh_So03E0158829/Sh_So03E0159336/Sh_So03E0159658/Sh_So03E0159660/Sh_Ss03E0159813/Sh_So03G0167286/Sh_So03H0171870/Sh_So03J0179004…	55
	50	ko04713	2	Circadian entrainment	22/8766	48/27658	0.458333	1.44611	2.10713	0.0279487	0.159308	0.132389	Sh_So01D0048015/Sh_Ss01I0079819/Sh_So02G0123592/Sh_So04A0189241/Sh_So04A0189243/Sh_So04A0189244/Sh_So04A0189246/Sh_So04B0190763/Sh_So04B0192719/Sh_So04C0193167/Sh_So04C0195036/Sh_So04D0196398/Sh_Ss04H0210373/Sh_So04I0214133/Sh_So06E0244450/Sh_So07A0266741/Sh_So07L0294529/Sh_So09B0313963/Sh_Ss10B0002791/Sh_Ss10I0020353/Sh_Ss10I0022263/Sh_So10L0027189	22
	51	ko00860	2	Porphyrin metabolism	61/8766	156/27658	0.391026	1.23374	1.99426	0.0297515	0.164656	0.136833	Sh_Ss01A0031117/Sh_Ss01A0032199/Sh_Ss01C0043336/Sh_So01D0049020/Sh_Ss01E0055111/Sh_Ss01E0055146/Sh_Ss01E0056967/Sh_Ss01E0058662/Sh_So01F0061571/Sh_So01F0062869/Sh_So01F0062961/Sh_So01G0068030/Sh_So01G0069547/Sh_So01G0069594/Sh_So01I0077889/Sh_So01J0082118/Sh_So02A0094982/Sh_So02B0098596/Sh_So02G0121908/Sh_Ss02H0124785/Sh_Ss02H0124786/Sh_Ss02H0128094/Sh_So02J0137372/Sh_So02J0137375/Sh_So02J0137400…	61
	52	ko04745	2	Phototransduction - fly	23/8766	51/27658	0.45098	1.42291	2.05914	0.0306369	0.164656	0.136833	Sh_Ss01I0079819/Sh_So02C0103002/Sh_Ss02D0106870/Sh_So02G0123592/Sh_So03A0144629/Sh_So03G0169021/Sh_So04A0189241/Sh_So04A0189243/Sh_So04A0189244/Sh_So04A0189246/Sh_So04B0192719/Sh_So04C0193167/Sh_So04C0195036/Sh_So04D0196398/Sh_Ss04H0210373/Sh_So04I0214133/Sh_So06E0244450/Sh_Ss06K0264761/Sh_So09B0313963/Sh_Ss10B0002791/Sh_Ss10I0020353/Sh_Ss10I0022263/Sh_So10L0027189	23
	53	ko00563	2	Glycosylphosphatidylinositol (GPI)-anchor biosynthesis	33/8766	78/27658	0.423077	1.33487	2.01739	0.0311134	0.164656	0.136833	Sh_Ss01D0052461/Sh_So01E0058434/Sh_So02A0093660/Sh_So02C0102930/Sh_Ss02D0107107/Sh_Ss02D0107108/Sh_Ss02H0126196/Sh_Ss02I0130874/Sh_So03B0146702/Sh_Ss03F0163403/Sh_So03G0167837/Sh_So03G0169056/Sh_Ss03I0174163/Sh_Ss03I0175742/Sh_Ss03J0180079/Sh_Ss04A0186263/Sh_So04B0191397/Sh_So04C0193143/Sh_So04C0194816/Sh_So04E0201890/Sh_Ss04G0206827/Sh_So04G0208713/Sh_Ss04H0210349/Sh_Ss04H0210956/Sh_Ss04H0211355…	33
	54	ko00770	1	Pantothenate and CoA biosynthesis	46/8766	114/27658	0.403509	1.27313	1.99054	0.0311979	0.164656	0.136833	Sh_So01D0051707/Sh_So01H0075733/Sh_So01J0082699/Sh_So02C0104344/Sh_So02D0108592/Sh_Ss02H0128006/Sh_Ss02H0128099/Sh_Ss02I0131791/Sh_So03B0147683/Sh_So03D0154658/Sh_So03E0159611/Sh_Ss03E0159765/Sh_Ss03F0164214/Sh_So03I0173868/Sh_Ss03J0179865/Sh_So04D0197731/Sh_So04E0202010/Sh_So04E0202011/Sh_Ss04G0209422/Sh_Ss04H0213180/Sh_So05D0228011/Sh_So06C0239307/Sh_So06C0240088/Sh_So06E0245237/Sh_Ss06H0251378…	46
	55	ko00250	2	Alanine, aspartate and glutamate metabolism	54/8766	137/27658	0.394161	1.24363	1.94729	0.0334634	0.173401	0.144101	Sh_Ss01A0030016/Sh_Ss01A0030731/Sh_Ss01A0030806/Sh_Ss01A0032080/Sh_So01B0039823/Sh_So01C0043520/Sh_Ss01D0051199/Sh_So01E0055381/Sh_So01E0055759/Sh_So01E0055760/Sh_Ss01E0057897/Sh_Ss01E0057975/Sh_So01F0059549/Sh_So01F0061419/Sh_So01I0077865/Sh_So01K0088751/Sh_So02G0118934/Sh_So02H0123736/Sh_Ss02J0140570/Sh_Ss03B0146778/Sh_Ss03F0162785/Sh_Ss03F0163401/Sh_Ss03F0164631/Sh_So03G0167835/Sh_So03H0172881…	54
	56	ko00280	2	Valine, leucine and isoleucine degradation	44/8766	109/27658	0.40367	1.27364	1.94984	0.0342586	0.174352	0.144891	Sh_Ss01A0032072/Sh_So01D0051707/Sh_So01E0055373/Sh_Ss01E0056843/Sh_So01F0061409/Sh_Ss01F0062584/Sh_Ss01F0062587/Sh_So01I0077963/Sh_So01I0081124/Sh_So02C0102080/Sh_Ss02H0124554/Sh_Ss02H0124773/Sh_Ss02H0125590/Sh_Ss02H0125791/Sh_Ss02H0127437/Sh_Ss02I0130814/Sh_Ss02I0131859/Sh_So02J0137358/Sh_So03D0154658/Sh_So03E0157934/Sh_Ss03G0166270/Sh_So04A0186613/Sh_Ss04C0195199/Sh_So04E0202010/Sh_So04E0202011…	44
	57	ko00480	1	Glutathione metabolism	116/8766	318/27658	0.36478	1.15093	1.84401	0.0384286	0.192143	0.159676	Sh_Ss01A0029484/Sh_Ss01A0030836/Sh_So01A0033912/Sh_So01A0033921/Sh_So01C0044410/Sh_Ss01D0050345/Sh_Ss01D0051225/Sh_Ss01D0051242/Sh_So01D0051276/Sh_So01E0053576/Sh_So01E0055597/Sh_Ss01E0056999/Sh_So01E0057441/Sh_So01E0057495/Sh_Ss01E0058714/Sh_Ss01F0062334/Sh_So01G0067962/Sh_So01J0086219/Sh_So01K0086819/Sh_So01K0090122/Sh_So01K0090125/Sh_So02A0096742/Sh_So02B0097051/Sh_So02C0101651/Sh_So02C0102722…	116
	58	ko00362	3	Benzoate degradation	8/8766	14/27658	0.571429	1.80294	2.04697	0.0432735	0.212637	0.176707	Sh_Ss01E0056843/Sh_Ss01F0062584/Sh_Ss01F0062587/Sh_Ss02H0124773/Sh_So03E0157934/Sh_So03E0159710/Sh_Ss03G0166270/Sh_So08D0304895	8
	59	ko04658	1	Th1 and Th2 cell differentiation	12/8766	24/27658	0.5	1.57757	1.92821	0.0471803	0.227905	0.189395	Sh_Ss02I0130872/Sh_Ss03B0147406/Sh_So03E0159336/Sh_So03G0167286/Sh_So03J0179004/Sh_Ss04G0209858/Sh_Ss04H0211702/Sh_So07A0266741/Sh_So07L0294529/Sh_So09E0323442/Sh_Ss09H0330008/Sh_Ss09I0333240	12
	60	ko04370	2	VEGF signaling pathway	23/8766	53/27658	0.433962	1.36921	1.83268	0.0485608	0.230664	0.191687	Sh_So02E0113414/Sh_Ss02I0130872/Sh_Ss03B0147406/Sh_Ss03B0147459/Sh_Ss03D0155765/Sh_So03E0159336/Sh_So03E0159658/Sh_So03E0159660/Sh_So03G0167286/Sh_Ss03I0176046/Sh_So03J0179004/Sh_Ss04D0198944/Sh_Ss04G0209858/Sh_Ss04H0210341/Sh_Ss04H0211702/Sh_So07A0266741/Sh_So07L0294529/Sh_So09C0315115/Sh_So09E0323442/Sh_Ss09H0330008/Sh_Ss09I0333240/Sh_Ss10A0000980/Sh_So10I0021098	23

## Sheet: Table S4
Table S4. Significantly enriched GO terms of DEGs in the sugarcane mosaic disease transcriptome
Comparison group	Index	ID	Description	GeneRatio	BgRatio	RichFactor	FoldEnrichment	zScore	pvalue	p.adjust	qvalue	geneID	Count
XIDAZHE10-19 vs HP	1	GO:0005778	peroxisomal membrane	174/41321	294/113381	0.591837	1.62395	8.11186	1.95557e-15	2.37993e-12	1.84441e-12	Sh_So01A0030083/Sh_Ss01A0032034/Sh_So01A0034446/Sh_So01A0035350/Sh_So01A0035356/Sh_So01B0036426/Sh_Ss01B0037756/Sh_So01B0039641/Sh_Ss01C0041457/Sh_Ss01C0042637/Sh_Ss01C0043112/Sh_So01D0048636/Sh_So01D0048640/Sh_So01D0051119/Sh_So01D0052578/Sh_Ss01E0053559/Sh_So01E0054784/Sh_Ss01E0058890/Sh_So01F0059612/Sh_So01F0060849/Sh_So01G0064983/Sh_So01G0065006/Sh_So01G0066043/Sh_So01G0066044/Sh_So01G0069783…	174
	2	GO:0000373	Group II intron splicing	135/41321	218/113381	0.619266	1.69921	7.82509	1.95428e-14	1.18918e-11	9.21598e-12	Sh_So01A0029694/Sh_So01A0034883/Sh_So01B0036265/Sh_So01B0040284/Sh_Ss01C0041082/Sh_So01C0045968/Sh_So01C0046186/Sh_So01D0046854/Sh_Ss01D0051964/Sh_So01E0058277/Sh_Ss01E0058297/Sh_Ss01E0058490/Sh_So01F0059245/Sh_So01G0069202/Sh_So01H0075332/Sh_So01I0080880/Sh_So01J0083766/Sh_So02A0092909/Sh_So02A0093478/Sh_Ss02E0109859/Sh_Ss02E0109860/Sh_Ss02E0110732/Sh_Ss02E0111188/Sh_So02F0117428/Sh_Ss02H0126414…	135
	3	GO:0005643	nuclear pore	239/41321	448/113381	0.533482	1.46383	7.44886	2.18657e-13	8.87017e-11	6.87426e-11	Sh_So01A0034978/Sh_So01B0039103/Sh_So01B0039888/Sh_So01B0039920/Sh_Ss01C0041439/Sh_So01C0045645/Sh_So01C0045663/Sh_So01C0046107/Sh_So01D0050807/Sh_Ss01D0051730/Sh_Ss01D0051741/Sh_Ss01D0051768/Sh_Ss01D0052074/Sh_Ss01E0053560/Sh_Ss01E0057072/Sh_Ss01E0057105/Sh_Ss01E0057963/Sh_Ss01E0057973/Sh_So01E0058418/Sh_So01F0063583/Sh_Ss01F0063613/Sh_Ss01F0063614/Sh_Ss01F0063615/Sh_Ss01F0063875/Sh_So01G0064528…	239
	4	GO:0006124	ferredoxin metabolic process	30/41321	31/113381	0.967742	2.65539	6.98036	1.40797e-12	4.28376e-10	3.31985e-10	Sh_So07A0266284/Sh_So07A0266285/Sh_So07B0268510/Sh_So07B0268511/Sh_So07C0271490/Sh_So07C0271491/Sh_So07C0271492/Sh_So07C0271493/Sh_So07F0279370/Sh_So07F0279371/Sh_So07F0279372/Sh_Ss07G0281439/Sh_Ss07G0281441/Sh_Ss07G0281442/Sh_So07H0283685/Sh_So07H0283686/Sh_So07H0283687/Sh_So07H0283688/Sh_Ss07I0287108/Sh_Ss07I0287110/Sh_So07K0292059/Sh_So07K0292060/Sh_So07K0292061/Sh_So07L0294130/Sh_So07L0294131…	30
	5	GO:0000049	tRNA binding	122/41321	206/113381	0.592233	1.62503	6.79935	2.57817e-11	6.27525e-09	4.86323e-09	Sh_Ss01A0031476/Sh_So01H0072625/Sh_Ss02A0094631/Sh_So02B0099352/Sh_So02B0099423/Sh_So02C0103184/Sh_So02C0103745/Sh_So02D0107003/Sh_So02D0107813/Sh_So02D0107875/Sh_So02D0107960/Sh_So02D0109272/Sh_So02E0111584/Sh_So02E0112264/Sh_Ss02E0113790/Sh_So02F0116704/Sh_Ss02G0120745/Sh_So02G0121515/Sh_Ss02G0121585/Sh_Ss02G0121586/Sh_Ss02H0126888/Sh_Ss02H0129310/Sh_Ss02I0133426/Sh_Ss02I0133484/Sh_So02I0133563…	122
	6	GO:0006103	2-oxoglutarate metabolic process	33/41321	37/113381	0.891892	2.44727	6.66741	3.91695e-11	7.94488e-09	6.15717e-09	Sh_So01I0078181/Sh_So03A0143903/Sh_So03C0151583/Sh_Ss03D0155617/Sh_So03E0159549/Sh_Ss03G0168230/Sh_So03H0172138/Sh_So03I0176241/Sh_So03J0179460/Sh_So03J0180714/Sh_So04A0187247/Sh_So04A0189187/Sh_So04B0190508/Sh_So04B0192664/Sh_So04C0193925/Sh_Ss04C0195952/Sh_So04D0197237/Sh_Ss04D0199366/Sh_So04E0200726/Sh_So04E0202908/Sh_So04F0204355/Sh_Ss04F0206405/Sh_So04G0207873/Sh_Ss04G0209848/Sh_Ss04H0211359…	33
	7	GO:0000229	obsolete cytoplasmic chromosome	62/41321	88/113381	0.704545	1.93321	6.63169	9.45614e-11	1.64402e-08	1.27409e-08	Sh_So01C0044617/Sh_So02A0095193/Sh_So02B0099940/Sh_So02D0108508/Sh_So02E0113001/Sh_So02F0117382/Sh_So02G0122113/Sh_Ss02H0128411/Sh_Ss02I0134060/Sh_Ss02I0134063/Sh_So02J0139818/Sh_So03A0143945/Sh_So03A0144636/Sh_So03B0148478/Sh_So03B0148745/Sh_So03C0151641/Sh_So03C0152284/Sh_So03C0152285/Sh_So03C0152579/Sh_Ss03D0155682/Sh_So03D0156483/Sh_Ss03D0156790/Sh_So03E0159602/Sh_Ss03E0160236/Sh_So03E0160494…	62
	8	GO:0001510	RNA methylation	226/41321	450/113381	0.502222	1.37805	6.08495	1.56925e-09	2.38722e-07	1.85007e-07	Sh_So01A0029681/Sh_Ss01A0029855/Sh_Ss01A0035473/Sh_So01B0036679/Sh_So01B0038322/Sh_Ss01C0041067/Sh_Ss01C0041899/Sh_Ss01C0041995/Sh_Ss01C0042911/Sh_Ss01C0043391/Sh_Ss01C0043658/Sh_So01D0049031/Sh_So01E0053092/Sh_So01E0053272/Sh_So01E0054099/Sh_Ss01E0055157/Sh_So01E0055602/Sh_Ss01E0055898/Sh_Ss01E0056830/Sh_Ss01E0057613/Sh_Ss01F0059713/Sh_Ss01F0064442/Sh_So01G0065371/Sh_So01G0065518/Sh_So01G0068308…	226
	9	GO:0004096	catalase activity	27/41321	31/113381	0.870968	2.38985	5.86065	8.10433e-09	1.09589e-06	8.49296e-07	Sh_So01A0035206/Sh_So01B0040513/Sh_Ss01D0052425/Sh_So01E0058738/Sh_So01G0069686/Sh_So01J0086466/Sh_So01J0086467/Sh_So01J0086468/Sh_So01K0091976/Sh_Ss04A0186313/Sh_So04B0189728/Sh_So04C0193069/Sh_Ss04E0199789/Sh_Ss04F0203370/Sh_So04G0206894/Sh_Ss04G0206902/Sh_Ss04G0206903/Sh_Ss04H0210259/Sh_So04I0214004/Sh_So05B0224242/Sh_So05E0231346/Sh_So05E0231347/Sh_So10D0009644/Sh_Ss10F0014572/Sh_So10G0017663…	27
	10	GO:0004069	L-aspartate:2-oxoglutarate aminotransferase activity	41/41321	55/113381	0.745455	2.04546	5.87259	9.91511e-09	1.20667e-06	9.35151e-07	Sh_So01I0078181/Sh_So03A0143903/Sh_So03A0144459/Sh_So03C0151583/Sh_Ss03D0155617/Sh_So03E0159549/Sh_Ss03G0168230/Sh_So03G0168831/Sh_So03H0172138/Sh_So03H0172867/Sh_So03I0176241/Sh_So03J0179460/Sh_So03J0180714/Sh_So04A0187247/Sh_So04A0189187/Sh_So04B0190508/Sh_So04B0192664/Sh_So04C0193925/Sh_Ss04C0195952/Sh_So04D0197237/Sh_Ss04D0199366/Sh_So04E0200726/Sh_So04E0202908/Sh_So04F0204355/Sh_Ss04F0206405…	41
	11	GO:0006081	cellular aldehyde metabolic process	208/41321	420/113381	0.495238	1.35889	5.57988	2.80519e-08	3.10356e-06	2.40521e-06	Sh_So01A0034122/Sh_So01A0035005/Sh_So01A0035369/Sh_So01B0036660/Sh_So01B0037825/Sh_So01B0038793/Sh_So01B0039328/Sh_So01B0039604/Sh_Ss01C0042762/Sh_So01C0044379/Sh_So01C0044927/Sh_So01C0046125/Sh_Ss01D0050321/Sh_Ss01D0050345/Sh_Ss01D0050369/Sh_Ss01D0051099/Sh_Ss01D0052103/Sh_So01D0052127/Sh_So01D0052593/Sh_So01E0054733/Sh_So01E0056797/Sh_Ss01E0057342/Sh_Ss01E0057343/Sh_So01E0058440/Sh_Ss01E0058901…	208
	12	GO:0004791	thioredoxin-disulfide reductase (NADPH) activity	168/41321	335/113381	0.501493	1.37605	5.2197	2.0023e-07	1.90609e-05	1.4772e-05	Sh_Ss01A0030431/Sh_So01B0038845/Sh_So01B0038847/Sh_Ss01C0041313/Sh_Ss01C0041576/Sh_So01C0044424/Sh_So01C0044464/Sh_So01D0047149/Sh_So01D0047195/Sh_So01D0050233/Sh_Ss01D0050414/Sh_So01E0053385/Sh_So01E0054533/Sh_So01F0059757/Sh_So01G0064921/Sh_So01H0070485/Sh_So01I0079173/Sh_Ss01J0083114/Sh_So01J0086375/Sh_So01K0087242/Sh_So02C0102188/Sh_So02C0102189/Sh_So02C0105235/Sh_So02D0106187/Sh_So02D0106188…	168
	13	GO:0003691	double-stranded telomeric DNA binding	53/41321	82/113381	0.646341	1.7735	5.30593	2.03609e-07	1.90609e-05	1.4772e-05	Sh_Ss01A0031217/Sh_So01A0034340/Sh_So01C0045117/Sh_So01D0048171/Sh_Ss01D0051397/Sh_So01E0054595/Sh_So01E0057573/Sh_Ss01E0057602/Sh_So01F0063365/Sh_So01H0074429/Sh_Ss01I0077307/Sh_So01I0080068/Sh_So01J0085247/Sh_So01K0090880/Sh_Ss03B0147387/Sh_Ss03C0150736/Sh_So03D0154643/Sh_Ss03E0157523/Sh_Ss03F0161508/Sh_Ss03G0165982/Sh_So03G0167942/Sh_So03H0170207/Sh_Ss03I0174189/Sh_So03J0178422/Sh_So03J0179379…	53
	14	GO:0005779	obsolete integral component of peroxisomal membrane	55/41321	87/113381	0.632184	1.73465	5.19094	3.58062e-07	3.11258e-05	2.41221e-05	Sh_Ss01A0032034/Sh_So01A0034446/Sh_So01A0035350/Sh_So01A0035356/Sh_Ss01B0037756/Sh_So01B0039641/Sh_Ss01C0042637/Sh_Ss01C0043112/Sh_So01D0048636/Sh_So01D0048640/Sh_So01D0051119/Sh_So01D0052578/Sh_So01E0054784/Sh_Ss01E0058890/Sh_So01F0060849/Sh_So01G0066043/Sh_So01G0066044/Sh_So01G0069783/Sh_So01H0074500/Sh_So01I0077494/Sh_So01I0077925/Sh_So01I0081138/Sh_Ss01J0083438/Sh_So01J0085053/Sh_So01K0088798…	55
	15	GO:0000959	mitochondrial RNA metabolic process	162/41321	324/113381	0.5	1.37195	5.07714	4.13856e-07	3.16291e-05	2.45121e-05	Sh_Ss01A0030572/Sh_So01A0034883/Sh_So01B0036265/Sh_So01B0036563/Sh_So01B0037805/Sh_So01B0038131/Sh_So01B0040284/Sh_So01C0041125/Sh_Ss01C0041765/Sh_So01C0045968/Sh_So01C0046186/Sh_So01D0047535/Sh_Ss01D0051964/Sh_So01E0058277/Sh_Ss01E0058297/Sh_Ss01E0058490/Sh_So01F0059955/Sh_So01G0069202/Sh_So01H0075332/Sh_So01I0080880/Sh_So01J0083766/Sh_So01J0084717/Sh_So02A0094685/Sh_So02B0099375/Sh_So02B0099465…	162
	16	GO:0004654	polyribonucleotide nucleotidyltransferase activity	17/41321	18/113381	0.944444	2.59147	5.11334	4.1583e-07	3.16291e-05	2.45121e-05	Sh_So02A0092795/Sh_So02B0097301/Sh_So02C0102068/Sh_So02D0106031/Sh_So02G0119554/Sh_So02G0119579/Sh_So02H0125458/Sh_Ss02H0125598/Sh_Ss02I0131733/Sh_So04A0188130/Sh_So04B0191591/Sh_So04C0195007/Sh_Ss04E0201856/Sh_So04F0203513/Sh_So04G0208904/Sh_So04H0212540/Sh_So06K0264436	17
	17	GO:0000395	mRNA 5'-splice site recognition	40/41321	58/113381	0.689655	1.89235	5.1475	4.95107e-07	3.54438e-05	2.74685e-05	Sh_So01A0033393/Sh_So01B0038706/Sh_So01B0038972/Sh_So01C0044606/Sh_Ss01D0048656/Sh_Ss01D0051795/Sh_Ss01E0058005/Sh_So01F0062707/Sh_So01H0073265/Sh_So01H0073266/Sh_So01H0074948/Sh_So01I0079400/Sh_So01J0084721/Sh_So01J0084722/Sh_Ss02A0096260/Sh_So02A0096274/Sh_So02D0109409/Sh_So02E0113939/Sh_So02F0118381/Sh_Ss02G0123152/Sh_Ss02I0134908/Sh_So02J0140651/Sh_So03A0143599/Sh_So03C0151268/Sh_So03D0155229…	40
	18	GO:0000413	protein peptidyl-prolyl isomerization	164/41321	330/113381	0.49697	1.36364	5.00953	5.74418e-07	3.6793e-05	2.8514e-05	Sh_Ss01A0030843/Sh_So01A0033095/Sh_So01A0034802/Sh_So01B0036817/Sh_Ss01C0042004/Sh_Ss01C0046517/Sh_So01D0047777/Sh_Ss01D0050644/Sh_So01E0054107/Sh_Ss01F0060794/Sh_So01F0062738/Sh_So01G0065526/Sh_So01G0065536/Sh_Ss01G0066540/Sh_So01H0071129/Sh_So01H0071621/Sh_So01H0073624/Sh_So01I0077446/Sh_So01I0080476/Sh_So01J0082370/Sh_So01J0085935/Sh_So01J0085943/Sh_So02A0094714/Sh_So02A0095018/Sh_So02A0095230…	164
	19	GO:0003755	peptidyl-prolyl cis-trans isomerase activity	164/41321	330/113381	0.49697	1.36364	5.00953	5.74418e-07	3.6793e-05	2.8514e-05	Sh_Ss01A0030843/Sh_So01A0033095/Sh_So01A0034802/Sh_So01B0036817/Sh_Ss01C0042004/Sh_Ss01C0046517/Sh_So01D0047777/Sh_Ss01D0050644/Sh_So01E0054107/Sh_Ss01F0060794/Sh_So01F0062738/Sh_So01G0065526/Sh_So01G0065536/Sh_Ss01G0066540/Sh_So01H0071129/Sh_So01H0071621/Sh_So01H0073624/Sh_So01I0077446/Sh_So01I0080476/Sh_So01J0082370/Sh_So01J0085935/Sh_So01J0085943/Sh_So02A0094714/Sh_So02A0095018/Sh_So02A0095230…	164
	20	GO:0004473	malate dehydrogenase (decarboxylating) (NADP+) activity	25/41321	31/113381	0.806452	2.21283	5.11418	6.09574e-07	3.70926e-05	2.87462e-05	Sh_So03A0141366/Sh_So03A0141367/Sh_So03C0149227/Sh_Ss03D0153161/Sh_So03D0153162/Sh_Ss03E0157345/Sh_Ss03E0157346/Sh_Ss03F0161257/Sh_Ss03F0161258/Sh_Ss03G0165772/Sh_So03H0169996/Sh_So03H0169997/Sh_So03I0173937/Sh_So03I0173938/Sh_So03I0173941/Sh_So03I0173942/Sh_So03J0178161/Sh_So03K0182877/Sh_So09A0310670/Sh_So09B0313290/Sh_So09C0316217/Sh_So09D0319238/Sh_So09F0325008/Sh_Ss09H0331515/Sh_Sstig0339602	25
	21	GO:0002097	tRNA wobble base modification	63/41321	105/113381	0.6	1.64634	5.0176	7.91829e-07	4.04235e-05	3.13276e-05	Sh_So01B0038322/Sh_So02C0101445/Sh_So02E0109892/Sh_So02G0118976/Sh_So02G0118987/Sh_Ss02H0124325/Sh_Ss02H0124884/Sh_Ss02I0130774/Sh_So03B0148632/Sh_Ss03D0156893/Sh_Ss03F0165378/Sh_So03H0173436/Sh_Ss03I0177571/Sh_So03J0182127/Sh_So04A0188886/Sh_So04A0189568/Sh_So04A0189574/Sh_So04B0192355/Sh_Ss04D0199008/Sh_Ss04E0202556/Sh_So04F0206059/Sh_Ss04G0209559/Sh_Ss04H0213295/Sh_So04I0216092/Sh_So04I0216679…	63
	22	GO:0005527	macrolide binding	63/41321	105/113381	0.6	1.64634	5.0176	7.91829e-07	4.04235e-05	3.13276e-05	Sh_Ss01A0030843/Sh_So01A0033095/Sh_So01B0036817/Sh_Ss01C0042004/Sh_So01D0047777/Sh_Ss01D0050644/Sh_So01E0054107/Sh_So01F0062738/Sh_So01G0065526/Sh_So01G0065536/Sh_Ss01G0066540/Sh_So01H0071129/Sh_So01H0073624/Sh_So01J0082370/Sh_So02A0094714/Sh_So02B0099521/Sh_So02D0108081/Sh_So02D0108631/Sh_So02E0112595/Sh_So02F0117485/Sh_So02G0122216/Sh_Ss02H0127832/Sh_Ss02H0127847/Sh_Ss02I0133642/Sh_Ss02I0134165…	63
	23	GO:0005528	FK506 binding	63/41321	105/113381	0.6	1.64634	5.0176	7.91829e-07	4.04235e-05	3.13276e-05	Sh_Ss01A0030843/Sh_So01A0033095/Sh_So01B0036817/Sh_Ss01C0042004/Sh_So01D0047777/Sh_Ss01D0050644/Sh_So01E0054107/Sh_So01F0062738/Sh_So01G0065526/Sh_So01G0065536/Sh_Ss01G0066540/Sh_So01H0071129/Sh_So01H0073624/Sh_So01J0082370/Sh_So02A0094714/Sh_So02B0099521/Sh_So02D0108081/Sh_So02D0108631/Sh_So02E0112595/Sh_So02F0117485/Sh_So02G0122216/Sh_Ss02H0127832/Sh_Ss02H0127847/Sh_Ss02I0133642/Sh_Ss02I0134165…	63
	24	GO:0006098	pentose-phosphate shunt	72/41321	124/113381	0.580645	1.59324	5.0051	7.97176e-07	4.04235e-05	3.13276e-05	Sh_So01A0035005/Sh_So01B0038793/Sh_So01C0044379/Sh_So01C0046125/Sh_Ss01D0050321/Sh_Ss01D0050345/Sh_Ss01D0050369/Sh_Ss01D0052103/Sh_So01D0052127/Sh_So01E0056797/Sh_So01E0058440/Sh_So01G0067962/Sh_So01G0069353/Sh_So01H0073411/Sh_So01H0073433/Sh_So01H0075283/Sh_Ss01I0079112/Sh_So01I0079116/Sh_So01I0079136/Sh_So02A0094738/Sh_So02A0094955/Sh_So02A0096051/Sh_So02A0096072/Sh_So02B0099543/Sh_So02C0103898…	72
	25	GO:0005680	anaphase-promoting complex	27/41321	35/113381	0.771429	2.11673	5.00363	1.08313e-06	5.27266e-05	4.08624e-05	Sh_So01C0044943/Sh_So01D0051116/Sh_Ss01D0051125/Sh_Ss01E0057356/Sh_So01F0063142/Sh_So01G0068525/Sh_So01H0074229/Sh_So03E0159706/Sh_So08E0305946/Sh_So09B0314377/Sh_So09C0317446/Sh_So09C0317455/Sh_So09E0321679/Sh_Ss09G0329215/Sh_Ss09H0332477/Sh_Ss09I0335701/Sh_So10A0002339/Sh_So10B0004667/Sh_So10C0006927/Sh_So10C0006928/Sh_Ss10F0014386/Sh_So10G0017471/Sh_So10G0017472/Sh_Ss10H0019901/Sh_Ss10I0022380…	27
	26	GO:0004427	inorganic diphosphate phosphatase activity	35/41321	50/113381	0.7	1.92074	4.93119	1.47709e-06	6.9139e-05	5.35817e-05	Sh_So03A0143700/Sh_So03B0146928/Sh_Ss03B0147449/Sh_So03C0151376/Sh_So03D0154708/Sh_So03E0159379/Sh_Ss03F0163583/Sh_Ss03F0163589/Sh_Ss03F0163590/Sh_Ss03G0167998/Sh_So03H0171900/Sh_So03I0175352/Sh_So03I0175989/Sh_Ss03I0176041/Sh_So03J0180435/Sh_So04A0188623/Sh_So04A0189013/Sh_So04B0192039/Sh_So04B0192503/Sh_So04C0193872/Sh_Ss04C0195757/Sh_Ss04D0199165/Sh_Ss04E0202245/Sh_Ss04E0202659/Sh_So04F0204298…	35
	27	GO:0004017	adenylate kinase activity	53/41321	86/113381	0.616279	1.69101	4.85441	1.83311e-06	8.26258e-05	6.40339e-05	Sh_So01C0046405/Sh_Ss01E0058754/Sh_Ss01F0061838/Sh_So01H0075622/Sh_So01K0092057/Sh_So02A0093413/Sh_So02B0098064/Sh_So02C0102773/Sh_Ss02E0111079/Sh_Ss02E0111090/Sh_Ss02H0126301/Sh_So02J0138114/Sh_So03A0143147/Sh_So03C0150993/Sh_So03H0171508/Sh_Ss03J0179792/Sh_Ss03J0179812/Sh_So04A0187594/Sh_So04B0191031/Sh_So04B0191032/Sh_So04B0191039/Sh_So04D0197682/Sh_So04E0201211/Sh_So04E0201212/Sh_Ss04F0204729…	53
	28	GO:0005048	signal sequence binding	167/41321	343/113381	0.48688	1.33595	4.7187	2.27572e-06	9.89128e-05	7.6656e-05	Sh_So01A0029503/Sh_Ss01A0030908/Sh_Ss01A0031988/Sh_So01A0034472/Sh_So01A0034978/Sh_So01B0035563/Sh_Ss01B0037707/Sh_So01B0039674/Sh_So01B0039920/Sh_Ss01C0042058/Sh_Ss01C0043070/Sh_So01C0045315/Sh_So01C0046107/Sh_So01D0046670/Sh_So01D0047831/Sh_So01D0049202/Sh_Ss01D0051478/Sh_Ss01D0051768/Sh_Ss01D0052074/Sh_So01E0054166/Sh_So01E0054167/Sh_So01E0054181/Sh_So01E0058418/Sh_So01F0059107/Sh_So01F0060260…	167
	29	GO:0004045	aminoacyl-tRNA hydrolase activity	36/41321	53/113381	0.679245	1.86379	4.76302	3.22069e-06	0.000135158	0.000104746	Sh_So01A0033757/Sh_So01B0039109/Sh_So01C0045467/Sh_So01D0051527/Sh_Ss01D0051541/Sh_Ss01E0057078/Sh_So01E0057784/Sh_So01F0063462/Sh_So01F0063466/Sh_So01G0068274/Sh_Ss01I0080160/Sh_Ss01I0080161/Sh_So01J0084833/Sh_So01K0091133/Sh_So03A0141802/Sh_So03A0143573/Sh_Ss03B0145849/Sh_So03D0155197/Sh_So03E0157817/Sh_So03E0159281/Sh_So03E0159284/Sh_So03E0159287/Sh_Ss03F0161830/Sh_Ss03F0163452/Sh_Ss03G0166151…	36
	30	GO:0005506	iron ion binding	128/41321	255/113381	0.501961	1.37733	4.56795	4.89613e-06	0.00019862	0.000153928	Sh_Ss01C0041137/Sh_So01E0054733/Sh_So01E0055938/Sh_So01H0071632/Sh_So01I0077889/Sh_So02A0094843/Sh_So02A0094857/Sh_So02A0096228/Sh_So02B0099615/Sh_Ss02B0100861/Sh_So02D0108150/Sh_So02D0109364/Sh_So02E0112664/Sh_So02G0121134/Sh_So02G0123132/Sh_So02H0127270/Sh_Ss02H0129495/Sh_Ss02H0129531/Sh_So02J0140617/Sh_So02J0140619/Sh_So02J0140627/Sh_So03A0142038/Sh_So03A0142812/Sh_So03A0143991/Sh_So03A0144027…	128
	31	GO:0005093	Rab GDP-dissociation inhibitor activity	23/41321	30/113381	0.766667	2.10366	4.57816	8.39092e-06	0.000329411	0.000255289	Sh_So02A0093269/Sh_So02B0097865/Sh_So02C0102611/Sh_Ss02D0106543/Sh_Ss02E0110963/Sh_Ss02I0132272/Sh_So06K0263594/Sh_So09A0310933/Sh_So09A0310934/Sh_So09B0313529/Sh_So09C0316501/Sh_So09C0316502/Sh_So09D0319526/Sh_So09D0319527/Sh_Ss09E0322802/Sh_So09F0325322/Sh_So09F0325323/Sh_Ss09G0328494/Sh_Ss09G0328495/Sh_Ss09H0331803/Sh_Ss09H0331804/Sh_Ss09I0335028/Sh_Ss09I0335029	23
	32	GO:0000257	nitrilase activity	25/41321	34/113381	0.735294	2.01758	4.49375	1.20294e-05	0.000457205	0.000354327	Sh_So04A0188204/Sh_So04A0188205/Sh_So04B0191723/Sh_So04B0191724/Sh_So04B0191725/Sh_So04C0195087/Sh_So04C0195088/Sh_Ss04D0198374/Sh_Ss04D0198375/Sh_Ss04D0198376/Sh_So04E0201961/Sh_So04F0205366/Sh_So04F0205367/Sh_So04F0205368/Sh_So04G0208974/Sh_So04G0208975/Sh_So04G0208976/Sh_Ss04H0212633/Sh_Ss04H0212634/Sh_Ss04H0212635/Sh_So04J0218312/Sh_So04J0218313/Sh_So06I0257336/Sh_Ss06K0265019/Sh_Sotig0346796	25
	33	GO:0001883	purine nucleoside binding	148/41321	306/113381	0.48366	1.32712	4.339	1.27732e-05	0.000457205	0.000354327	Sh_Ss01A0031040/Sh_Ss01A0031059/Sh_So01A0033910/Sh_So01A0034583/Sh_So01B0037012/Sh_Ss01B0037037/Sh_So01B0039802/Sh_Ss01C0042212/Sh_So01C0045555/Sh_So01D0048260/Sh_So01D0049582/Sh_So01D0050924/Sh_So01D0051586/Sh_So01D0052020/Sh_Ss01D0052051/Sh_Ss01D0052647/Sh_Ss01D0052664/Sh_Ss01E0057056/Sh_Ss01E0057088/Sh_Ss01E0057192/Sh_Ss01E0057193/Sh_So01E0057873/Sh_So01E0058357/Sh_So01F0060477/Sh_So01G0069289…	148
	34	GO:0005525	GTP binding	148/41321	306/113381	0.48366	1.32712	4.339	1.27732e-05	0.000457205	0.000354327	Sh_Ss01A0031040/Sh_Ss01A0031059/Sh_So01A0033910/Sh_So01A0034583/Sh_So01B0037012/Sh_Ss01B0037037/Sh_So01B0039802/Sh_Ss01C0042212/Sh_So01C0045555/Sh_So01D0048260/Sh_So01D0049582/Sh_So01D0050924/Sh_So01D0051586/Sh_So01D0052020/Sh_Ss01D0052051/Sh_Ss01D0052647/Sh_Ss01D0052664/Sh_Ss01E0057056/Sh_Ss01E0057088/Sh_Ss01E0057192/Sh_Ss01E0057193/Sh_So01E0057873/Sh_So01E0058357/Sh_So01F0060477/Sh_So01G0069289…	148
	35	GO:0003850	2-deoxyglucose-6-phosphatase activity	21/41321	27/113381	0.777778	2.13415	4.46314	1.42753e-05	0.000482586	0.000373997	Sh_So01C0043969/Sh_So01D0049936/Sh_So01E0056245/Sh_So01E0056266/Sh_So01F0062076/Sh_So01G0067491/Sh_So01J0084138/Sh_So01J0085643/Sh_Ss10A0000082/Sh_Ss10B0002687/Sh_So10C0005042/Sh_So10D0007251/Sh_So10D0007252/Sh_So10E0009782/Sh_So10E0009783/Sh_So10F0013199/Sh_So10H0017732/Sh_Ss10I0020211/Sh_Ss10I0020212/Sh_So10J0022718/Sh_So10J0022719	21
	36	GO:0004346	glucose-6-phosphatase activity	21/41321	27/113381	0.777778	2.13415	4.46314	1.42753e-05	0.000482586	0.000373997	Sh_So01C0043969/Sh_So01D0049936/Sh_So01E0056245/Sh_So01E0056266/Sh_So01F0062076/Sh_So01G0067491/Sh_So01J0084138/Sh_So01J0085643/Sh_Ss10A0000082/Sh_Ss10B0002687/Sh_So10C0005042/Sh_So10D0007251/Sh_So10D0007252/Sh_So10E0009782/Sh_So10E0009783/Sh_So10F0013199/Sh_So10H0017732/Sh_Ss10I0020211/Sh_Ss10I0020212/Sh_So10J0022718/Sh_So10J0022719	21
	37	GO:0001882	nucleoside binding	148/41321	307/113381	0.482085	1.3228	4.28867	1.58259e-05	0.000520542	0.000403413	Sh_Ss01A0031040/Sh_Ss01A0031059/Sh_So01A0033910/Sh_So01A0034583/Sh_So01B0037012/Sh_Ss01B0037037/Sh_So01B0039802/Sh_Ss01C0042212/Sh_So01C0045555/Sh_So01D0048260/Sh_So01D0049582/Sh_So01D0050924/Sh_So01D0051586/Sh_So01D0052020/Sh_Ss01D0052051/Sh_Ss01D0052647/Sh_Ss01D0052664/Sh_Ss01E0057056/Sh_Ss01E0057088/Sh_Ss01E0057192/Sh_Ss01E0057193/Sh_So01E0057873/Sh_So01E0058357/Sh_So01F0060477/Sh_So01G0069289…	148
	38	GO:0005092	GDP-dissociation inhibitor activity	23/41321	31/113381	0.741935	2.0358	4.36771	2.12456e-05	0.000680417	0.000527314	Sh_So02A0093269/Sh_So02B0097865/Sh_So02C0102611/Sh_Ss02D0106543/Sh_Ss02E0110963/Sh_Ss02I0132272/Sh_So06K0263594/Sh_So09A0310933/Sh_So09A0310934/Sh_So09B0313529/Sh_So09C0316501/Sh_So09C0316502/Sh_So09D0319526/Sh_So09D0319527/Sh_Ss09E0322802/Sh_So09F0325322/Sh_So09F0325323/Sh_Ss09G0328494/Sh_Ss09G0328495/Sh_Ss09H0331803/Sh_Ss09H0331804/Sh_Ss09I0335028/Sh_Ss09I0335029	23
	39	GO:0000154	rRNA modification	157/41321	330/113381	0.475758	1.30543	4.2077	2.19073e-05	0.00068362	0.000529796	Sh_So01A0033716/Sh_Ss01A0035473/Sh_So01B0036679/Sh_So01B0040337/Sh_Ss01C0041899/Sh_Ss01C0043391/Sh_Ss01C0043658/Sh_So01C0044710/Sh_So01C0046249/Sh_So01D0050805/Sh_Ss01D0052229/Sh_So01E0055602/Sh_Ss01E0055898/Sh_Ss01E0057071/Sh_Ss01E0057102/Sh_Ss01E0057103/Sh_So01E0057425/Sh_So01E0057480/Sh_Ss01E0058537/Sh_So01E0058545/Sh_So01F0064003/Sh_Ss01F0064442/Sh_So01G0065371/Sh_So01G0068308/Sh_So01G0069079…	157
	40	GO:0000118	histone deacetylase complex	76/41321	142/113381	0.535211	1.46857	4.23085	2.45598e-05	0.000747233	0.000579095	Sh_Ss01A0030560/Sh_So01B0036551/Sh_Ss01B0040678/Sh_Ss01C0041752/Sh_So01F0059941/Sh_Ss01I0076600/Sh_So02B0097338/Sh_So02C0102094/Sh_So02D0109395/Sh_Ss02F0117508/Sh_Ss02F0117509/Sh_Ss02F0117511/Sh_So02G0122239/Sh_Ss02H0123990/Sh_Ss02H0125570/Sh_Ss02H0128556/Sh_Ss02H0128557/Sh_Ss02H0128638/Sh_Ss02I0131709/Sh_Ss02I0134184/Sh_So02J0137202/Sh_So02J0139916/Sh_Ss03B0146029/Sh_So03C0149732/Sh_Ss03D0153713…	76
	41	GO:0004802	transketolase activity	16/41321	19/113381	0.842105	2.31066	4.32653	2.66507e-05	0.000791071	0.000613069	Sh_So01K0089961/Sh_So06E0243361/Sh_So09A0310122/Sh_So09B0312842/Sh_So09C0315816/Sh_So09D0318748/Sh_So09F0324554/Sh_Ss09H0331199/Sh_Ss10B0002873/Sh_So10D0007481/Sh_So10E0009978/Sh_So10G0014861/Sh_So10G0014867/Sh_So10J0022795/Sh_So10K0025038/Sh_Sotig0339681	16
	42	GO:0000932	P-body	202/41321	440/113381	0.459091	1.2597	4.13318	2.8147e-05	0.000815592	0.000632073	Sh_Ss01A0030012/Sh_Ss01A0030639/Sh_Ss01A0031072/Sh_Ss01A0031121/Sh_Ss01A0031757/Sh_Ss01A0031758/Sh_So01B0036573/Sh_So01B0039606/Sh_Ss01C0041375/Sh_Ss01C0041777/Sh_So01C0042278/Sh_Ss01C0042334/Sh_So01C0042842/Sh_So01C0042843/Sh_So01C0042844/Sh_Ss01C0043654/Sh_So01D0047189/Sh_So01D0048951/Sh_So01D0048953/Sh_Ss01E0054387/Sh_So01E0055071/Sh_So01F0059543/Sh_So01G0065862/Sh_So01G0066283/Sh_So01H0070878…	202
	43	GO:0005747	obsolete mitochondrial respiratory chain complex I	104/41321	207/113381	0.502415	1.37858	4.12836	3.3896e-05	0.000959335	0.000743471	Sh_So01A0030397/Sh_Ss01A0030801/Sh_So01A0032877/Sh_So01B0036332/Sh_So01B0037541/Sh_So01B0038256/Sh_So01B0038441/Sh_So01C0043840/Sh_So01C0046409/Sh_So01E0053736/Sh_Ss01E0058214/Sh_Ss01E0058759/Sh_So01F0059684/Sh_So01F0060161/Sh_So01G0068499/Sh_So01G0069165/Sh_So01G0069691/Sh_So01H0072931/Sh_So01H0075629/Sh_Ss01I0076858/Sh_So01I0078570/Sh_So01I0078577/Sh_So01I0079373/Sh_Ss01J0082043/Sh_So02A0095910…	104
	44	GO:0003839	gamma-glutamylcyclotransferase activity	21/41321	28/113381	0.75	2.05793	4.23961	3.73886e-05	0.00103413	0.000801439	Sh_So02E0114109/Sh_So02G0123373/Sh_So04B0190941/Sh_Ss04E0201129/Sh_Ss04F0206364/Sh_Ss04G0208223/Sh_Ss04H0211789/Sh_So04I0215274/Sh_So04J0218281/Sh_So06A0233249/Sh_Ss06B0235962/Sh_So06C0238622/Sh_So06D0241326/Sh_So06E0243929/Sh_So06F0246716/Sh_So06H0253365/Sh_So06I0256859/Sh_So06J0261424/Sh_So06K0264494/Sh_So08A0296642/Sh_So09I0334589	21
	45	GO:0005688	U6 snRNP	33/41321	51/113381	0.647059	1.77547	4.19454	3.85097e-05	0.00104147	0.000807127	Sh_Ss03B0146184/Sh_So03C0149831/Sh_So03E0158041/Sh_So03H0170634/Sh_So03I0174602/Sh_So03I0176855/Sh_So03K0183471/Sh_So04D0197730/Sh_So04D0197738/Sh_Ss04F0204778/Sh_So04F0204794/Sh_Ss04I0215402/Sh_Ss06A0234559/Sh_So06B0237153/Sh_Ss06H0252918/Sh_So06H0252944/Sh_Ss06I0256359/Sh_So06J0262526/Sh_So07C0271961/Sh_Ss07D0274266/Sh_So07E0277493/Sh_So07F0279797/Sh_Ss07G0281816/Sh_Ss07J0290567/Sh_So07K0292431…	33
	46	GO:0004662	CAAX-protein geranylgeranyltransferase activity	10/41321	10/113381	1	2.74391	4.17618	4.13052e-05	0.00109279	0.000846898	Sh_So03A0141650/Sh_Ss03B0145691/Sh_So03C0149431/Sh_So03C0149434/Sh_Ss03D0153430/Sh_So03H0170314/Sh_So03I0174292/Sh_Ss03J0178498/Sh_Ss03J0181080/Sh_Ss03K0183163	10
	47	GO:0000814	ESCRT II complex	22/41321	30/113381	0.733333	2.0122	4.19875	4.36723e-05	0.00113083	0.000876381	Sh_So01A0034686/Sh_So01A0034884/Sh_Ss01D0051965/Sh_Ss01E0058298/Sh_So01F0063782/Sh_So01F0063785/Sh_So01G0069204/Sh_So01I0080640/Sh_So01J0083764/Sh_So02F0117132/Sh_So03A0143265/Sh_So03A0144162/Sh_So03B0147885/Sh_So03D0155015/Sh_So03G0167706/Sh_So03G0168486/Sh_So03G0168488/Sh_So03H0172456/Sh_Ss03I0175607/Sh_So03I0176508/Sh_Ss03J0179890/Sh_So04C0194243	22
	48	GO:0001578	microtubule bundle formation	81/41321	156/113381	0.519231	1.42472	4.01977	5.62922e-05	0.00142724	0.00110609	Sh_Ss01A0029953/Sh_Ss01A0031371/Sh_So01B0038114/Sh_So01C0043550/Sh_So01D0048439/Sh_So01D0048533/Sh_So01D0049622/Sh_So01E0055852/Sh_Ss01F0063749/Sh_So01G0066019/Sh_So01H0071619/Sh_So01H0072513/Sh_So01H0072525/Sh_So01H0072603/Sh_So01I0077444/Sh_So01J0083037/Sh_So01J0083039/Sh_So01J0083040/Sh_So01J0084880/Sh_So01K0088699/Sh_So01K0089476/Sh_So01K0089609/Sh_So01K0090527/Sh_So02A0095192/Sh_So02D0108507…	81
	49	GO:0000122	negative regulation of transcription by RNA polymerase II	185/41321	403/113381	0.459057	1.25961	3.95352	5.93468e-05	0.00147398	0.00114231	Sh_Ss01A0029433/Sh_Ss01A0029469/Sh_Ss01A0030560/Sh_Ss01A0031476/Sh_Ss01A0031919/Sh_So01B0035518/Sh_So01B0036551/Sh_Ss01C0040837/Sh_Ss01C0040876/Sh_Ss01C0041752/Sh_So01C0043953/Sh_So01D0046623/Sh_So01D0049132/Sh_So01E0052783/Sh_So01E0053404/Sh_Ss01E0055265/Sh_So01E0058484/Sh_So01F0059060/Sh_So01F0059941/Sh_So01F0061238/Sh_So01F0062060/Sh_So01G0064503/Sh_So01G0066402/Sh_So01G0067474/Sh_So01H0071960…	185
	50	GO:0003992	N2-acetyl-L-ornithine:2-oxoglutarate 5-aminotransferase activity	15/41321	18/113381	0.833333	2.28659	4.13378	6.19917e-05	0.00150888	0.00116936	Sh_So01J0086050/Sh_Ss02H0124154/Sh_Ss02I0130552/Sh_So08A0297557/Sh_So08A0297560/Sh_So08B0299748/Sh_So08B0299776/Sh_So08C0302041/Sh_So08E0306556/Sh_So09B0312440/Sh_So09C0315266/Sh_So09D0318310/Sh_So09D0318329/Sh_So09F0324179/Sh_Ss09H0330744	15
	51	GO:0004222	metalloendopeptidase activity	93/41321	184/113381	0.505435	1.38687	3.97703	6.39553e-05	0.00152184	0.0011794	Sh_Ss01A0030041/Sh_Ss01A0031506/Sh_So01A0033891/Sh_So01B0036225/Sh_So01B0039168/Sh_Ss01B0039948/Sh_Ss01C0042673/Sh_Ss01D0050892/Sh_So01E0053507/Sh_So01E0053524/Sh_Ss01E0056893/Sh_Ss01E0057173/Sh_So01F0059572/Sh_So01F0060411/Sh_So01F0062944/Sh_So01F0062973/Sh_So01G0064960/Sh_So01H0070574/Sh_So01I0076297/Sh_So01I0079696/Sh_So01J0084900/Sh_So01K0090546/Sh_Ss02I0135109/Sh_So03A0141356/Sh_Ss03B0145391…	93
	52	GO:0000427	plastid-encoded plastid RNA polymerase complex	27/41321	40/113381	0.675	1.85214	4.08181	6.50252e-05	0.00152184	0.0011794	Sh_Ss01A0031370/Sh_So01C0042570/Sh_So01D0048438/Sh_So01D0048532/Sh_Ss01F0060792/Sh_So01G0066018/Sh_So01H0071618/Sh_So01I0077443/Sh_So01J0083034/Sh_So01J0083035/Sh_So01J0083036/Sh_So01J0083038/Sh_So01K0088698/Sh_So02F0116295/Sh_So02H0127190/Sh_Ss02I0133039/Sh_So03A0143945/Sh_So03C0151641/Sh_Ss03D0155682/Sh_So03E0159602/Sh_Ss03F0163519/Sh_Ss03F0163960/Sh_Ss03G0168290/Sh_So03H0172202/Sh_Ss03J0180775…	27
	53	GO:0000741	karyogamy	89/41321	175/113381	0.508571	1.39547	3.96467	6.79571e-05	0.00156045	0.00120933	Sh_Ss01A0029459/Sh_Ss01C0040867/Sh_So01E0052817/Sh_So01I0081082/Sh_So01J0081303/Sh_So01K0089954/Sh_So02C0104234/Sh_Ss02H0124295/Sh_Ss02I0130746/Sh_Ss02I0133961/Sh_So02J0135936/Sh_Ss02J0139749/Sh_So03A0143042/Sh_So03A0143876/Sh_Ss03B0147602/Sh_So03B0148552/Sh_So03C0149249/Sh_Ss03C0150898/Sh_So03C0152356/Sh_Ss03D0153184/Sh_Ss03D0155581/Sh_Ss03D0156563/Sh_Ss03E0157375/Sh_Ss03E0158971/Sh_Ss03F0163765…	89
	54	GO:0006020	inositol metabolic process	55/41321	99/113381	0.555556	1.52439	3.95276	8.26223e-05	0.00186206	0.00144307	Sh_So01A0030961/Sh_So01A0030962/Sh_Ss01A0031475/Sh_So01A0034850/Sh_So01B0040104/Sh_Ss01C0042141/Sh_Ss01C0042142/Sh_So01C0042618/Sh_Ss01C0042621/Sh_So01C0045925/Sh_So01D0047922/Sh_So01D0048605/Sh_So01E0054770/Sh_Ss01E0058210/Sh_So01E0058224/Sh_So01F0060357/Sh_So01F0060835/Sh_Ss01G0064798/Sh_So01G0069160/Sh_So01H0071199/Sh_So01H0071200/Sh_So01H0071648/Sh_Ss01H0075090/Sh_So01H0075097/Sh_So01I0077479…	55
	55	GO:0005791	rough endoplasmic reticulum	48/41321	84/113381	0.571429	1.56795	3.94316	8.98013e-05	0.00198706	0.00153994	Sh_Ss01A0029578/Sh_So01B0035631/Sh_So01B0036675/Sh_Ss01C0040974/Sh_Ss01C0040975/Sh_Ss01C0041895/Sh_So01D0046752/Sh_So01E0052922/Sh_So01F0059181/Sh_So01F0059992/Sh_So01F0060050/Sh_So01G0064624/Sh_So01G0065364/Sh_So01I0075887/Sh_Ss01I0076721/Sh_So01J0082243/Sh_So01K0087910/Sh_Ss02G0118959/Sh_Ss03D0153525/Sh_So03E0158325/Sh_Ss03F0160942/Sh_So04B0189749/Sh_So04B0191939/Sh_So04C0193086/Sh_Ss04G0206925…	48
	56	GO:0005750	mitochondrial respiratory chain complex III	39/41321	65/113381	0.6	1.64634	3.94713	9.52829e-05	0.0020707	0.00160476	Sh_Ss01B0039948/Sh_Ss01C0041261/Sh_So01F0059431/Sh_So02E0110574/Sh_So02G0119881/Sh_So02J0135711/Sh_So03A0141356/Sh_Ss03B0145391/Sh_So03C0149210/Sh_So03C0149215/Sh_Ss03E0157314/Sh_Ss03F0161246/Sh_Ss03G0165761/Sh_So03H0169986/Sh_So03I0173925/Sh_So03K0182867/Sh_So04A0187656/Sh_So04A0187662/Sh_So04B0191131/Sh_So04C0194531/Sh_So04D0197764/Sh_Ss04F0204824/Sh_So04H0211944/Sh_So06A0232880/Sh_Ss06B0235674…	39
	57	GO:0000152	nuclear ubiquitin ligase complex	69/41321	131/113381	0.526718	1.44526	3.86137	0.000108875	0.00232457	0.00180151	Sh_Ss01A0031587/Sh_Ss01B0037490/Sh_So01C0044943/Sh_So01D0051116/Sh_Ss01D0051125/Sh_Ss01E0057356/Sh_So01F0063142/Sh_So01G0068525/Sh_So01H0071808/Sh_So01H0074229/Sh_So01I0077584/Sh_So02D0106102/Sh_Ss02H0125567/Sh_Ss02I0131745/Sh_So03A0144079/Sh_So03E0159706/Sh_Ss03F0162956/Sh_Ss03F0164155/Sh_Ss03I0176439/Sh_Ss04A0186309/Sh_So04A0189029/Sh_So04C0193066/Sh_Ss04C0195770/Sh_Ss04D0199183/Sh_Ss04E0202672…	69
	58	GO:0003756	protein disulfide isomerase activity	112/41321	231/113381	0.484848	1.33038	3.80626	0.000117587	0.00243979	0.0018908	Sh_Ss01A0029896/Sh_So01B0039426/Sh_Ss01C0041850/Sh_So01C0044617/Sh_So01D0047068/Sh_So01D0047195/Sh_Ss01D0051214/Sh_So01G0065337/Sh_So01G0068618/Sh_So01H0074333/Sh_So01I0076678/Sh_So01I0076694/Sh_So01J0086375/Sh_So01K0087822/Sh_So01K0087884/Sh_So01K0090778/Sh_Ss02A0094372/Sh_So02D0107752/Sh_So02E0113303/Sh_So02F0117682/Sh_Ss02H0124034/Sh_Ss02H0127495/Sh_So02H0128673/Sh_Ss02I0130373/Sh_Ss02I0133289…	112
	59	GO:0001669	acrosomal vesicle	11/41321	12/113381	0.916667	2.51525	3.97497	0.000120285	0.00243979	0.0018908	Sh_So03A0145067/Sh_So03C0152738/Sh_Ss03D0156955/Sh_So03E0160657/Sh_So03E0160667/Sh_Ss03E0160684/Sh_So03G0169501/Sh_Ss03I0177624/Sh_So03K0186049/Sh_So03K0186069/Sh_Ss03K0186104	11
	60	GO:0002177	manchette	11/41321	12/113381	0.916667	2.51525	3.97497	0.000120285	0.00243979	0.0018908	Sh_So03A0145067/Sh_So03C0152738/Sh_Ss03D0156955/Sh_So03E0160657/Sh_So03E0160667/Sh_Ss03E0160684/Sh_So03G0169501/Sh_Ss03I0177624/Sh_So03K0186049/Sh_So03K0186069/Sh_Ss03K0186104	11
	61	GO:0003883	CTP synthase activity	30/41321	47/113381	0.638298	1.75143	3.90179	0.000124743	0.00248872	0.00192873	Sh_So02E0110115/Sh_So03B0147016/Sh_So03B0147177/Sh_Ss03C0150891/Sh_So03C0151064/Sh_So03D0154807/Sh_Ss03E0158964/Sh_So03E0159134/Sh_So03F0162975/Sh_Ss03F0163181/Sh_So03G0167534/Sh_So03H0171573/Sh_Ss03J0179872/Sh_Ss03K0184342/Sh_So03K0184344/Sh_Ss06H0251478/Sh_So08F0308372/Sh_So09A0311914/Sh_So09B0314603/Sh_So09B0314604/Sh_So09C0317653/Sh_Ss09E0323648/Sh_So09E0323658/Sh_So09F0326212/Sh_Ss09G0329459…	30
	62	GO:0001505	obsolete regulation of neurotransmitter levels	158/41321	342/113381	0.461988	1.26765	3.75386	0.000132775	0.00260624	0.0020198	Sh_Ss01A0029451/Sh_So01B0038241/Sh_Ss01C0040857/Sh_Ss01C0045878/Sh_So01D0049665/Sh_So01F0060537/Sh_So01F0060588/Sh_So01G0067420/Sh_So01H0070066/Sh_So01H0072851/Sh_So01I0078593/Sh_So02A0093573/Sh_So02B0098233/Sh_So02C0103002/Sh_Ss02D0106870/Sh_So02G0120494/Sh_So02G0122187/Sh_Ss02H0126552/Sh_Ss02H0128491/Sh_So02I0132794/Sh_So02I0133981/Sh_Ss02I0134144/Sh_Ss02J0139863/Sh_So03A0143583/Sh_So03A0143584…	158
	63	GO:0004630	phospholipase D activity	41/41321	70/113381	0.585714	1.60715	3.8478	0.00013597	0.00262659	0.00203557	Sh_Ss01A0029590/Sh_Ss01C0040990/Sh_So01C0041985/Sh_So01C0044264/Sh_So01E0052935/Sh_So01F0059195/Sh_So01G0064639/Sh_So01G0067761/Sh_So01G0067776/Sh_So01I0075902/Sh_So01I0075903/Sh_So01I0081121/Sh_So02A0093243/Sh_So02A0093249/Sh_So02A0095052/Sh_So02B0098294/Sh_So02B0099766/Sh_So02C0102593/Sh_So02C0104159/Sh_So02D0108329/Sh_Ss02E0110915/Sh_So02E0112854/Sh_So02F0115311/Sh_So02F0117242/Sh_Ss02G0119643…	41
	64	GO:0003852	2-isopropylmalate synthase activity	21/41321	30/113381	0.7	1.92074	3.81935	0.000194133	0.00367983	0.00285182	Sh_So01I0078425/Sh_So04A0186652/Sh_So05A0220024/Sh_So05A0220066/Sh_So05B0222818/Sh_So05C0225410/Sh_So05D0229353/Sh_So06A0232072/Sh_So06F0247815/Sh_Ss06H0251468/Sh_Ss06I0255210/Sh_Ss06J0259210/Sh_So08B0298405/Sh_So08C0300663/Sh_So08D0302950/Sh_So08E0305103/Sh_Ss09E0320840/Sh_Ss09E0320843/Sh_Ss09E0320844/Sh_Ss09G0326978/Sh_Ss09I0333590	21
	65	GO:0002098	tRNA wobble uridine modification	42/41321	73/113381	0.575342	1.57869	3.74525	0.00019654	0.00367983	0.00285182	Sh_So01B0038322/Sh_So02C0101445/Sh_So02E0109892/Sh_So02G0118976/Sh_So02G0118987/Sh_Ss02H0124325/Sh_Ss02H0124884/Sh_Ss02I0130774/Sh_So03B0148632/Sh_Ss03D0156893/Sh_Ss03F0165378/Sh_So03H0173436/Sh_Ss03I0177571/Sh_So03J0182127/Sh_So04A0188886/Sh_So04B0192355/Sh_Ss04D0199008/Sh_Ss04E0202556/Sh_So04F0206059/Sh_Ss04G0209559/Sh_Ss04H0213295/Sh_So04I0216092/Sh_So04I0216679/Sh_So04J0218936/Sh_So05A0222148…	42
	66	GO:0001959	regulation of cytokine-mediated signaling pathway	32/41321	52/113381	0.615385	1.68856	3.76078	0.000204791	0.00375125	0.00290716	Sh_So02A0095743/Sh_So02E0113414/Sh_So03A0143746/Sh_So03A0144016/Sh_So03B0147742/Sh_So03C0151425/Sh_Ss03D0155425/Sh_Ss03D0155765/Sh_So03E0159430/Sh_So03E0159658/Sh_So03E0159660/Sh_Ss03F0163634/Sh_Ss03F0164030/Sh_So03G0168358/Sh_So03H0172301/Sh_Ss03I0176089/Sh_Ss03I0176382/Sh_Ss03J0180487/Sh_So03J0180849/Sh_So04B0189925/Sh_So04C0193253/Sh_So04D0196499/Sh_Ss04F0203612/Sh_Ss04G0207110/Sh_So04I0214293…	32
	67	GO:0004475	mannose-1-phosphate guanylyltransferase (GTP) activity	22/41321	32/113381	0.6875	1.88644	3.7977	0.000206519	0.00375125	0.00290716	Sh_So01A0034420/Sh_So01B0039620/Sh_So01C0045143/Sh_So01E0057645/Sh_Ss01E0057668/Sh_So01E0057693/Sh_So01G0068716/Sh_So01G0069062/Sh_So01H0074955/Sh_So01J0085271/Sh_So01J0085273/Sh_So01K0091409/Sh_So03A0144325/Sh_So03B0148095/Sh_So03C0151970/Sh_Ss03D0156138/Sh_Ss03F0164462/Sh_So03G0168677/Sh_So03H0172660/Sh_So03I0176744/Sh_Ss03J0181323/Sh_So03K0185336	22
	68	GO:0000813	ESCRT I complex	36/41321	61/113381	0.590164	1.61936	3.66402	0.000277585	0.00496796	0.0038501	Sh_So01B0036262/Sh_Ss01E0058300/Sh_Ss01H0072573/Sh_So01H0075187/Sh_So01I0080664/Sh_So01J0083762/Sh_Ss02D0106666/Sh_So02E0113484/Sh_So02F0117959/Sh_So02G0122729/Sh_Ss02I0131659/Sh_Ss02J0140311/Sh_So03A0144015/Sh_So03B0147741/Sh_Ss03D0155763/Sh_So03E0159656/Sh_Ss03F0163724/Sh_Ss03F0164028/Sh_So03H0172300/Sh_Ss03I0176381/Sh_So03J0180848/Sh_So03K0184097/Sh_So04A0189600/Sh_Ss04D0199653/Sh_Ss04E0203216…	36
	69	GO:0000419	RNA polymerase V complex	78/41321	155/113381	0.503226	1.38081	3.59254	0.000282412	0.00498109	0.00386027	Sh_Ss01A0031481/Sh_Ss01C0042627/Sh_So01D0050200/Sh_So01F0060841/Sh_So01I0077484/Sh_So02A0093502/Sh_So02D0105493/Sh_Ss02D0106912/Sh_So02E0111354/Sh_So02E0111461/Sh_So02F0115642/Sh_So02G0120431/Sh_Ss02H0125020/Sh_Ss02H0126598/Sh_So02I0132499/Sh_So02J0138185/Sh_So03A0141080/Sh_So03C0148877/Sh_So03C0152723/Sh_Ss03D0156943/Sh_Ss03F0160811/Sh_Ss03F0165423/Sh_Ss03F0165424/Sh_So03G0169484/Sh_So03H0169660…	78
	70	GO:0000905	sporocarp development involved in asexual reproduction	10/41321	11/113381	0.909091	2.49446	3.75352	0.000303846	0.00520818	0.00403627	Sh_Ss01A0032080/Sh_So01B0037794/Sh_So01D0049309/Sh_So01E0055381/Sh_So01E0055412/Sh_So01F0061419/Sh_So01G0066566/Sh_Ss01H0070694/Sh_So01J0083471/Sh_So01J0083472	10
	71	GO:0001896	autolysis	10/41321	11/113381	0.909091	2.49446	3.75352	0.000303846	0.00520818	0.00403627	Sh_Ss01A0032080/Sh_So01B0037794/Sh_So01D0049309/Sh_So01E0055381/Sh_So01E0055412/Sh_So01F0061419/Sh_So01G0066566/Sh_Ss01H0070694/Sh_So01J0083471/Sh_So01J0083472	10
	72	GO:0000156	phosphorelay response regulator activity	40/41321	70/113381	0.571429	1.56795	3.59938	0.000336127	0.00568147	0.00440306	Sh_Ss01A0030446/Sh_So01B0036389/Sh_So01D0047317/Sh_Ss01D0051738/Sh_Ss01E0057971/Sh_So01F0059791/Sh_So01F0061778/Sh_So01G0065108/Sh_So01H0070759/Sh_So01I0076464/Sh_So01I0076466/Sh_So02A0092453/Sh_So02B0096959/Sh_So02C0101551/Sh_So02D0105630/Sh_Ss02H0126102/Sh_So02I0131349/Sh_So03A0144651/Sh_So03B0148489/Sh_So03C0152765/Sh_Ss03D0156986/Sh_So03E0160740/Sh_So03G0169532/Sh_So03H0173500/Sh_So03I0177198…	40
	73	GO:0000387	spliceosomal snRNP assembly	61/41321	117/113381	0.521368	1.43058	3.52867	0.000377847	0.00629917	0.00488177	Sh_So01A0033393/Sh_So01B0038706/Sh_So01B0038972/Sh_So01C0044606/Sh_Ss01D0048656/Sh_So01E0057871/Sh_So01F0062707/Sh_So01I0079400/Sh_So01J0084721/Sh_So01J0084722/Sh_Ss02A0096260/Sh_So02A0096274/Sh_So02D0109409/Sh_So02E0113939/Sh_So02F0118381/Sh_Ss02G0123152/Sh_Ss02H0123948/Sh_Ss02I0130335/Sh_Ss02I0134908/Sh_So02J0140651/Sh_Ss03B0146184/Sh_So03C0149831/Sh_So03E0158041/Sh_So03H0170634/Sh_So03I0174602…	61
	74	GO:0004793	threonine aldolase activity	21/41321	31/113381	0.677419	1.85878	3.62123	0.000394975	0.00649574	0.00503411	Sh_So06A0233625/Sh_Ss06B0236406/Sh_So06C0239058/Sh_So06D0241753/Sh_So06D0241760/Sh_So06E0244428/Sh_So06E0244432/Sh_So06E0244442/Sh_So06F0247098/Sh_So06F0247101/Sh_So06F0247102/Sh_Ss06G0249821/Sh_Ss06G0249823/Sh_So06G0249836/Sh_So06G0249840/Sh_Ss06I0257278/Sh_Ss06I0257279/Sh_So06J0261858/Sh_Ss06K0264962/Sh_Ss06K0264963/Sh_So08E0306762	21
	75	GO:0004869	cysteine-type endopeptidase inhibitor activity	43/41321	77/113381	0.558442	1.53231	3.53831	0.00040586	0.00658575	0.00510387	Sh_So01A0033158/Sh_So01B0037013/Sh_Ss01C0042214/Sh_So01F0060450/Sh_So01H0071315/Sh_So01H0073329/Sh_So01I0077119/Sh_So01K0088328/Sh_So01K0088346/Sh_So03A0142277/Sh_So03C0149908/Sh_Ss03D0153890/Sh_Ss03E0159743/Sh_Ss03F0164192/Sh_Ss03G0166556/Sh_Ss03G0166557/Sh_So03I0174649/Sh_So03I0176462/Sh_So03J0178845/Sh_So03J0180575/Sh_So03J0180969/Sh_So04B0189925/Sh_So04C0193253/Sh_So04D0196499/Sh_Ss04F0203612…	43
	76	GO:0005385	zinc ion transmembrane transporter activity	106/41321	223/113381	0.475336	1.30428	3.4442	0.000442861	0.0070916	0.00549589	Sh_So01B0037031/Sh_So01B0037032/Sh_So01E0056800/Sh_So01F0060465/Sh_So01G0067965/Sh_So01H0071330/Sh_Ss01H0072571/Sh_So01H0073436/Sh_Ss01H0074623/Sh_So01H0074629/Sh_So01I0079138/Sh_So01K0088340/Sh_So01K0088360/Sh_So02A0093117/Sh_So02B0097635/Sh_So02C0102504/Sh_Ss02F0115179/Sh_So02G0120021/Sh_So02J0137610/Sh_So03G0167163/Sh_So03G0167164/Sh_So04A0189598/Sh_So04C0193700/Sh_Ss04D0199649/Sh_So04E0200480…	106
	77	GO:0001775	cell activation	78/41321	157/113381	0.496815	1.36322	3.44867	0.000467504	0.00738899	0.00572637	Sh_So01C0045310/Sh_Ss01D0051475/Sh_Ss01F0060794/Sh_So01H0071621/Sh_So01H0074525/Sh_So01I0077446/Sh_So01I0077624/Sh_So01J0085340/Sh_So01K0091026/Sh_So01K0091057/Sh_So02F0115347/Sh_Ss02H0126224/Sh_So03A0141324/Sh_So03A0141542/Sh_So03A0143625/Sh_So03A0143746/Sh_Ss03B0147368/Sh_So03B0148493/Sh_So03C0151425/Sh_So03C0152173/Sh_Ss03D0153126/Sh_Ss03D0153351/Sh_Ss03D0155425/Sh_Ss03E0157281/Sh_So03E0159430…	78
	78	GO:0000963	mitochondrial RNA processing	68/41321	134/113381	0.507463	1.39243	3.44198	0.000495048	0.00772402	0.00598601	Sh_Ss01A0030572/Sh_So01A0034883/Sh_So01B0036265/Sh_So01B0036563/Sh_So01B0038131/Sh_So01B0040284/Sh_So01C0041125/Sh_Ss01C0041765/Sh_So01C0045968/Sh_So01C0046186/Sh_So01D0047535/Sh_Ss01D0051964/Sh_So01E0058277/Sh_Ss01E0058297/Sh_Ss01E0058490/Sh_So01F0059955/Sh_So01G0069202/Sh_So01H0075332/Sh_So01I0080880/Sh_So01J0083766/Sh_Ss03B0145178/Sh_Ss03D0152890/Sh_Ss03F0160836/Sh_So03I0173611/Sh_Ss03J0177783…	68
	79	GO:0006000	fructose metabolic process	44/41321	80/113381	0.55	1.50915	3.44969	0.000545411	0.00840208	0.0065115	Sh_So01C0045149/Sh_Ss01D0051443/Sh_So01E0057704/Sh_So01G0068591/Sh_So01G0068727/Sh_So01J0085105/Sh_So01K0090935/Sh_So02E0112054/Sh_So03A0144356/Sh_So03B0146878/Sh_So03B0148207/Sh_Ss03B0148429/Sh_So03C0152003/Sh_Ss03D0156178/Sh_Ss03D0156429/Sh_Ss03F0164592/Sh_Ss03F0164829/Sh_Ss03G0168987/Sh_So03I0176778/Sh_So03I0176852/Sh_So03I0177065/Sh_So03J0181378/Sh_So03J0181624/Sh_So03K0183534/Sh_So03K0185365…	44
	80	GO:0005746	mitochondrial respirasome	171/41321	383/113381	0.446475	1.22509	3.34134	0.000577873	0.00879089	0.00681282	Sh_So01A0030397/Sh_Ss01A0030801/Sh_So01A0030956/Sh_So01A0032877/Sh_So01B0036332/Sh_So01B0037541/Sh_So01B0037588/Sh_So01B0038256/Sh_So01B0038441/Sh_Ss01B0039948/Sh_Ss01C0041261/Sh_Ss01C0042137/Sh_Ss01C0042906/Sh_So01C0043840/Sh_So01C0046409/Sh_So01E0053736/Sh_Ss01E0055153/Sh_Ss01E0058214/Sh_Ss01E0058759/Sh_So01F0059431/Sh_So01F0059684/Sh_So01F0060161/Sh_So01F0061127/Sh_So01F0061155/Sh_So01G0065683…	171
	81	GO:0004177	aminopeptidase activity	116/41321	249/113381	0.465863	1.27829	3.32893	0.000645371	0.00954766	0.0073993	Sh_So01A0029770/Sh_Ss01A0029781/Sh_Ss01A0031665/Sh_Ss01A0031666/Sh_Ss01A0032246/Sh_So01B0035823/Sh_So01B0037972/Sh_Ss01C0042789/Sh_Ss01C0042790/Sh_Ss01C0043383/Sh_Ss01C0043384/Sh_So01E0053173/Sh_So01F0059311/Sh_So01F0059312/Sh_So01G0066237/Sh_Ss01H0070211/Sh_So01H0071845/Sh_So01H0071846/Sh_So01J0083239/Sh_So01J0083240/Sh_So01J0084286/Sh_So01K0087096/Sh_So02A0094007/Sh_So02A0094009/Sh_So02D0107804…	116
	82	GO:0004198	calcium-dependent cysteine-type endopeptidase activity	17/41321	24/113381	0.708333	1.9436	3.50087	0.000648964	0.00954766	0.0073993	Sh_So01B0039353/Sh_So01C0044579/Sh_So01C0044964/Sh_Ss01D0051141/Sh_So01F0063179/Sh_So01G0068533/Sh_Ss01G0068536/Sh_So01H0074251/Sh_So01H0074252/Sh_So01H0074253/Sh_So01H0074254/Sh_So01J0084662/Sh_So04A0186634/Sh_So04B0189815/Sh_So05A0220006/Sh_Ss06K0263249/Sh_So07E0276202	17
	83	GO:0002237	response to molecule of bacterial origin	190/41321	431/113381	0.440835	1.20961	3.30154	0.000651155	0.00954766	0.0073993	Sh_Ss01A0030909/Sh_So01A0031966/Sh_So01B0037694/Sh_Ss01C0042059/Sh_So01C0042365/Sh_Ss01C0043032/Sh_Ss01C0043432/Sh_So01D0047833/Sh_So01D0047835/Sh_So01E0054169/Sh_So01E0054183/Sh_So01E0055288/Sh_So01E0055307/Sh_Ss01E0057955/Sh_So01F0060263/Sh_So01G0066431/Sh_Ss01G0067222/Sh_So01H0074758/Sh_So01I0077825/Sh_So02B0099570/Sh_So02F0117004/Sh_So02F0118175/Sh_Ss02I0131449/Sh_So02I0134362/Sh_Ss02J0138701…	190
	84	GO:0001664	G protein-coupled receptor binding	50/41321	94/113381	0.531915	1.45953	3.37512	0.000674324	0.00966729	0.00749201	Sh_So01D0052020/Sh_Ss01D0052051/Sh_So01E0058357/Sh_So01G0069289/Sh_So01G0069291/Sh_So01H0075246/Sh_Ss02H0124357/Sh_Ss02I0130902/Sh_So03A0141542/Sh_Ss03D0153351/Sh_Ss03D0153857/Sh_Ss03E0158092/Sh_Ss03F0161449/Sh_So03F0161479/Sh_Ss03G0165956/Sh_Ss03G0166518/Sh_So03I0174634/Sh_Ss03K0183070/Sh_So04C0192977/Sh_Ss04E0199680/Sh_Ss04F0203244/Sh_Ss04G0206800/Sh_So04H0210155/Sh_Ss06A0233922/Sh_So06B0236983…	50
	85	GO:0001541	ovarian follicle development	27/41321	44/113381	0.613636	1.68376	3.4352	0.000675201	0.00966729	0.00749201	Sh_Ss01A0031163/Sh_Ss01C0042410/Sh_So01E0054579/Sh_So01F0060613/Sh_So01H0071427/Sh_So01J0082781/Sh_So02A0093352/Sh_So02B0097915/Sh_So02B0097916/Sh_Ss02C0102697/Sh_So02D0106607/Sh_So02D0106608/Sh_Ss02E0111038/Sh_So02F0115383/Sh_So02F0115457/Sh_Ss02H0124595/Sh_Ss02H0126268/Sh_Ss02H0126269/Sh_So02J0138059/Sh_So05B0223983/Sh_So05C0226305/Sh_So07E0278836/Sh_So08A0297991/Sh_So08B0300253/Sh_So08C0302468…	27
	86	GO:0004750	D-ribulose-phosphate 3-epimerase activity	19/41321	28/113381	0.678571	1.86194	3.45418	0.000725639	0.0102686	0.00795805	Sh_So01A0035005/Sh_So01C0046125/Sh_Ss01D0052103/Sh_So01D0052127/Sh_So01E0058440/Sh_So01G0069353/Sh_So01H0075283/Sh_So02A0094738/Sh_So02B0099543/Sh_So02C0103898/Sh_So02D0108055/Sh_So02E0112573/Sh_So02F0116949/Sh_So02F0116970/Sh_So02G0121702/Sh_Ss02I0133656/Sh_Ss02J0139457/Sh_Ss03J0180760/Sh_Ss07I0286522	19
	87	GO:0000722	telomere maintenance via recombination	20/41321	30/113381	0.666667	1.82927	3.43994	0.000745347	0.0103078	0.00798841	Sh_So04A0187594/Sh_So04B0191031/Sh_So04B0191032/Sh_So04B0191039/Sh_So04D0197682/Sh_So04E0201211/Sh_So04E0201212/Sh_Ss04F0204729/Sh_So04F0204962/Sh_Ss04H0211864/Sh_Ss04I0215329/Sh_So05B0223983/Sh_So05C0226305/Sh_So06B0234975/Sh_Ss06I0255768/Sh_So06J0259815/Sh_So07E0278836/Sh_So10D0008036/Sh_So10G0015669/Sh_Ss10G0015673	20
	88	GO:0003825	"alpha,alpha-trehalose-phosphate synthase (UDP-forming) activity"	20/41321	30/113381	0.666667	1.82927	3.43994	0.000745347	0.0103078	0.00798841	Sh_So01B0039881/Sh_So01C0045651/Sh_So01C0045657/Sh_Ss01D0051736/Sh_Ss01E0057969/Sh_So01G0068860/Sh_Ss01I0080251/Sh_So02A0094119/Sh_So02B0099034/Sh_So02C0103466/Sh_So02D0107536/Sh_So02E0111936/Sh_So02F0116327/Sh_So02G0121139/Sh_Ss02I0133086/Sh_Ss02J0138936/Sh_Ss03D0156082/Sh_So09C0317233/Sh_Ss09G0329062/Sh_Ss09H0332320	20
	89	GO:0000703	oxidized pyrimidine nucleobase lesion DNA N-glycosylase activity	9/41321	10/113381	0.9	2.46952	3.51909	0.000761787	0.0104168	0.00807287	Sh_Ss06K0263285/Sh_So08A0296521/Sh_So08D0303312/Sh_So08D0303367/Sh_So08E0305585/Sh_So08F0307836/Sh_Ss09E0321125/Sh_Ss09H0330068/Sh_Ss09I0333297	9
	90	GO:0005845	obsolete mRNA cap binding complex	48/41321	90/113381	0.533333	1.46342	3.33045	0.000790927	0.0106951	0.00828855	Sh_Ss01C0041995/Sh_Ss01C0043111/Sh_So01E0054099/Sh_So01F0059354/Sh_So01G0065518/Sh_So01G0066489/Sh_So01H0071123/Sh_So01I0076897/Sh_So01J0084819/Sh_So01K0088107/Sh_So03A0145088/Sh_Ss03D0156975/Sh_So03E0159996/Sh_So03E0160721/Sh_So03G0169522/Sh_So03H0173489/Sh_Ss03I0177641/Sh_So03J0182231/Sh_So03K0186089/Sh_So04B0189663/Sh_So04B0190926/Sh_So04B0191556/Sh_So04C0192952/Sh_Ss04E0201827/Sh_So04F0205264…	48
	91	GO:0000002	mitochondrial genome maintenance	81/41321	167/113381	0.48503	1.33088	3.24027	0.00093255	0.0124716	0.0096653	Sh_Ss01A0031264/Sh_Ss01A0031329/Sh_Ss01C0042469/Sh_Ss01C0042512/Sh_So01D0048337/Sh_So01D0048371/Sh_So01D0048373/Sh_So01E0054645/Sh_So01E0054653/Sh_So01E0054707/Sh_So01F0061814/Sh_So01G0065929/Sh_So01H0071477/Sh_So01H0071570/Sh_So01I0077344/Sh_So01J0082880/Sh_So01J0082973/Sh_So01J0082977/Sh_So01J0084034/Sh_So01K0088502/Sh_Ss02A0092631/Sh_So02F0117177/Sh_Ss02H0128104/Sh_Ss02J0139630/Sh_So03A0143746…	81
	92	GO:0000103	sulfate assimilation	36/41321	64/113381	0.5625	1.54345	3.29312	0.000973868	0.0128826	0.00998382	Sh_So01A0034790/Sh_So01A0034796/Sh_So01B0040491/Sh_So01C0045815/Sh_Ss01E0058044/Sh_So01E0058076/Sh_Ss01F0064164/Sh_So01I0080469/Sh_So02A0095390/Sh_So02B0100122/Sh_So02D0108702/Sh_So02E0113161/Sh_So02F0117580/Sh_So02F0117589/Sh_So02F0117590/Sh_So02G0122366/Sh_Ss02H0128584/Sh_Ss02I0134239/Sh_Ss02J0139987/Sh_So03B0148552/Sh_So03C0152356/Sh_Ss03D0156563/Sh_Ss03F0164978/Sh_So03G0169112/Sh_So03H0173096…	36
	93	GO:0000786	nucleosome	61/41321	121/113381	0.504132	1.38329	3.19441	0.0011544	0.0149801	0.0116094	Sh_So02A0094250/Sh_So02A0095120/Sh_So02C0103562/Sh_So02D0108347/Sh_So02E0112902/Sh_So02F0117300/Sh_So02G0122037/Sh_Ss02H0127399/Sh_Ss02H0127406/Sh_So02H0128284/Sh_Ss02I0131444/Sh_Ss02I0133219/Sh_Ss02J0139069/Sh_Ss02J0139071/Sh_Ss02J0139726/Sh_So03A0141550/Sh_So03B0148021/Sh_So03D0153362/Sh_So03F0161487/Sh_Ss03F0161489/Sh_Ss03F0161492/Sh_Ss03G0165964/Sh_So03G0168618/Sh_Ss03I0174167/Sh_Ss03I0174168…	61
	94	GO:0002576	platelet degranulation	26/41321	43/113381	0.604651	1.65911	3.27347	0.00115705	0.0149801	0.0116094	Sh_So01B0040522/Sh_Ss01E0058746/Sh_So01J0085167/Sh_So01K0092022/Sh_So02A0095101/Sh_So02E0112885/Sh_Ss02H0128272/Sh_Ss02J0139708/Sh_So03A0141542/Sh_Ss03D0153351/Sh_Ss03F0161449/Sh_So03F0161479/Sh_Ss03G0165956/Sh_Ss03K0183070/Sh_So08A0296448/Sh_So08C0300989/Sh_So08D0303666/Sh_So08E0305499/Sh_So09A0310550/Sh_So09B0313219/Sh_Ss09E0322493/Sh_So09F0324899/Sh_Ss09F0325600/Sh_Ss09H0330132/Sh_Ss09I0333368…	26
	95	GO:0002101	tRNA wobble cytosine modification	15/41321	21/113381	0.714286	1.95993	3.33141	0.00119286	0.015122	0.0117193	Sh_So04A0189568/Sh_So04A0189574/Sh_So04J0219636/Sh_So04J0219642/Sh_So09B0314753/Sh_So09B0314755/Sh_So09C0317757/Sh_So09C0317765/Sh_So09C0317766/Sh_So09C0317772/Sh_So09D0320518/Sh_So09F0326312/Sh_So09F0326317/Sh_Ss09H0332763/Sh_Ss09I0336059	15
	96	GO:0005953	CAAX-protein geranylgeranyltransferase complex	15/41321	21/113381	0.714286	1.95993	3.33141	0.00119286	0.015122	0.0117193	Sh_So02B0099601/Sh_So02C0103959/Sh_So02D0108136/Sh_So02F0117017/Sh_Ss02J0139523/Sh_So03A0141650/Sh_Ss03B0145691/Sh_So03C0149431/Sh_So03C0149434/Sh_Ss03D0153430/Sh_So03H0170314/Sh_So03I0174292/Sh_Ss03J0178498/Sh_Ss03J0181080/Sh_Ss03K0183163	15
	97	GO:0003858	3-hydroxybutyrate dehydrogenase activity	10/41321	12/113381	0.833333	2.28659	3.37513	0.00122165	0.0151709	0.0117572	Sh_So03H0169731/Sh_So04A0187854/Sh_So04C0194744/Sh_So04D0197950/Sh_Ss04E0201547/Sh_So04F0205042/Sh_So04G0208641/Sh_Ss04H0212187/Sh_Ss04I0215629/Sh_Indtig0347356	10
	98	GO:0004816	asparagine-tRNA ligase activity	10/41321	12/113381	0.833333	2.28659	3.37513	0.00122165	0.0151709	0.0117572	Sh_So02A0095279/Sh_So02C0104345/Sh_So02F0117469/Sh_So02F0117470/Sh_So02G0122194/Sh_Ss02H0128498/Sh_So02H0128516/Sh_Ss02I0134137/Sh_Ss02J0139871/Sh_So03A0143976	10
	99	GO:0000407	phagophore assembly site	72/41321	147/113381	0.489796	1.34395	3.15993	0.00124029	0.0152183	0.011794	Sh_So01A0034543/Sh_Ss01C0042740/Sh_Ss01C0043602/Sh_So01C0045471/Sh_So01E0057788/Sh_So01F0059427/Sh_So01H0071815/Sh_So01I0077590/Sh_Ss01I0080165/Sh_So01J0083158/Sh_So02A0095805/Sh_Ss02B0100445/Sh_So02D0109007/Sh_So02E0113476/Sh_So02F0117944/Sh_Ss02H0128966/Sh_Ss02I0134501/Sh_Ss02J0140290/Sh_So03A0144784/Sh_So03B0147731/Sh_Ss03B0148592/Sh_So03B0148658/Sh_So03B0148672/Sh_Ss03C0150879/Sh_So03C0152427…	72
	100	GO:0003713	transcription coactivator activity	164/41321	371/113381	0.442049	1.21294	3.11095	0.00125048	0.0152183	0.011794	Sh_Ss01A0030529/Sh_So01A0030677/Sh_Ss01A0031919/Sh_So01A0034978/Sh_So01B0036644/Sh_So01C0041697/Sh_Ss01C0043608/Sh_So01C0046107/Sh_So01D0047458/Sh_So01D0049132/Sh_So01D0049959/Sh_Ss01D0052074/Sh_Ss01E0055265/Sh_Ss01E0056675/Sh_So01E0056694/Sh_So01E0058418/Sh_So01F0060002/Sh_So01F0061238/Sh_So01F0061386/Sh_Ss01F0063875/Sh_So01G0066402/Sh_So01G0067710/Sh_So01G0067846/Sh_So01H0071960/Sh_So01I0076679…	164
	101	GO:0000012	single strand break repair	23/41321	37/113381	0.621622	1.70567	3.25096	0.00129893	0.0156195	0.0121049	Sh_So01A0031867/Sh_Ss01A0031877/Sh_So01D0049065/Sh_So01D0049072/Sh_Ss01E0055238/Sh_So01F0061208/Sh_So01G0066372/Sh_So01I0077782/Sh_So02B0100208/Sh_So02D0108755/Sh_So02F0117695/Sh_So02G0122489/Sh_Ss02I0134304/Sh_Ss02J0140074/Sh_So03A0143480/Sh_So03B0147290/Sh_Ss03D0155148/Sh_So03H0171723/Sh_So03H0171724/Sh_Ss03J0180094/Sh_Ss03J0180095/Sh_So03J0180111/Sh_So03J0180112	23
	102	GO:0000380	"alternative mRNA splicing, via spliceosome"	17/41321	25/113381	0.68	1.86586	3.27869	0.00133931	0.0156195	0.0121049	Sh_So03A0143599/Sh_So03A0144719/Sh_So03B0148551/Sh_So03C0151268/Sh_So03C0152355/Sh_So03D0155229/Sh_Ss03D0156562/Sh_So03E0159291/Sh_Ss03F0163482/Sh_Ss03F0164977/Sh_So03G0169111/Sh_So03H0173095/Sh_So03K0184568/Sh_So06C0237660/Sh_Ss06D0240318/Sh_So06G0248374/Sh_So06K0263782	17
	103	GO:0005787	signal peptidase complex	17/41321	25/113381	0.68	1.86586	3.27869	0.00133931	0.0156195	0.0121049	Sh_Ss01A0031108/Sh_Ss01C0042314/Sh_So01D0048077/Sh_So01E0054446/Sh_So01G0065839/Sh_So01H0071383/Sh_So01J0082723/Sh_So03A0141808/Sh_Ss03B0145855/Sh_Ss03D0153619/Sh_Ss03G0166156/Sh_Ss06B0235946/Sh_So06D0241308/Sh_So06E0243910/Sh_So06F0246698/Sh_Ss06G0249218/Sh_So06I0256839	17
	104	GO:0004482	mRNA 5'-cap (guanine-N7-)-methyltransferase activity	21/41321	33/113381	0.636364	1.74612	3.24614	0.0013646	0.0156195	0.0121049	Sh_Ss01C0041995/Sh_So01E0054099/Sh_So01G0065518/Sh_So01H0071123/Sh_So01I0076897/Sh_So01K0088107/Sh_So03E0159996/Sh_Ss06A0233772/Sh_So06B0236461/Sh_So06G0249887/Sh_So06G0250557/Sh_So06H0253787/Sh_So06I0257338/Sh_Ss06J0261904/Sh_So06K0265026/Sh_So07A0266953/Sh_So07B0269227/Sh_Ss07C0272129/Sh_Ss07D0274442/Sh_So07F0280016/Sh_Ss07I0287602	21
	105	GO:0004930	G protein-coupled receptor activity	31/41321	54/113381	0.574074	1.57521	3.20155	0.00136673	0.0156195	0.0121049	Sh_Ss01A0029646/Sh_Ss01B0035712/Sh_So01E0052980/Sh_So01E0053056/Sh_So01I0075983/Sh_So01J0081430/Sh_So01K0086999/Sh_So02A0095743/Sh_So02E0113414/Sh_So03A0144016/Sh_So03B0147742/Sh_Ss03D0155765/Sh_So03E0159658/Sh_So03E0159660/Sh_Ss03F0164030/Sh_So03G0168358/Sh_So03H0172301/Sh_Ss03I0176382/Sh_So03J0180849/Sh_So09C0315620/Sh_So09D0318562/Sh_So09F0324376/Sh_So09F0324409/Sh_So09G0327763/Sh_Ss09H0330947…	31
	106	GO:0004015	adenosylmethionine-8-amino-7-oxononanoate transaminase activity	18/41321	27/113381	0.666667	1.82927	3.26337	0.00137328	0.0156195	0.0121049	Sh_So01A0034792/Sh_Ss01D0051834/Sh_Ss01E0058041/Sh_Ss01E0058042/Sh_So01E0058074/Sh_So01F0063691/Sh_So01H0074992/Sh_So01I0080467/Sh_So01J0085927/Sh_Ss02H0124154/Sh_Ss02I0130552/Sh_So07G0282289/Sh_So08A0297557/Sh_So08A0297560/Sh_So08B0299748/Sh_So08B0299776/Sh_So08C0302041/Sh_So08E0306556	18
	107	GO:0005539	glycosaminoglycan binding	18/41321	27/113381	0.666667	1.82927	3.26337	0.00137328	0.0156195	0.0121049	Sh_So02I0133990/Sh_So04A0189019/Sh_So04B0192509/Sh_So04H0213415/Sh_So04I0216777/Sh_So04J0219054/Sh_So09A0311725/Sh_So09C0317461/Sh_So09E0323486/Sh_So09F0325936/Sh_Ss09G0329221/Sh_Ss09H0332482/Sh_Ss09I0335706/Sh_Ss10B0003396/Sh_Ss10D0007902/Sh_So10F0012958/Sh_So10H0018365/Sh_So10J0023456	18
	108	GO:0000966	RNA 5'-end processing	73/41321	150/113381	0.486667	1.33537	3.11237	0.00143773	0.0162011	0.0125556	Sh_So01A0034900/Sh_So01G0064799/Sh_So01G0068308/Sh_So01H0074621/Sh_So01I0081052/Sh_So02A0096671/Sh_Ss02B0101133/Sh_So02E0114312/Sh_So02F0118684/Sh_So02G0123391/Sh_So02G0123602/Sh_So02I0135358/Sh_Ss02J0140995/Sh_So03A0142167/Sh_So03A0143783/Sh_So03C0149844/Sh_Ss03D0153824/Sh_Ss03D0153825/Sh_So03D0153947/Sh_So03F0162267/Sh_Ss03G0166438/Sh_So03G0167161/Sh_So03H0173479/Sh_Ss03I0174609/Sh_Ss03I0177631…	73
	109	GO:0002274	myeloid leukocyte activation	48/41321	92/113381	0.521739	1.4316	3.13611	0.00147467	0.0162458	0.0125903	Sh_Ss01F0060794/Sh_So01H0071621/Sh_So01I0077446/Sh_So01I0077624/Sh_So03A0141324/Sh_So03A0141542/Sh_So03A0143625/Sh_Ss03B0147368/Sh_So03C0152173/Sh_Ss03D0153126/Sh_Ss03D0153351/Sh_Ss03E0157281/Sh_Ss03F0161449/Sh_So03F0161479/Sh_Ss03F0163505/Sh_Ss03F0164714/Sh_Ss03G0165724/Sh_Ss03G0165956/Sh_So03H0172931/Sh_Ss03I0173877/Sh_So03I0175891/Sh_Ss03I0176946/Sh_So03J0178110/Sh_So03J0178115/Sh_Ss03K0183070…	48
	110	GO:0002275	myeloid cell activation involved in immune response	48/41321	92/113381	0.521739	1.4316	3.13611	0.00147467	0.0162458	0.0125903	Sh_Ss01F0060794/Sh_So01H0071621/Sh_So01I0077446/Sh_So01I0077624/Sh_So03A0141324/Sh_So03A0141542/Sh_So03A0143625/Sh_Ss03B0147368/Sh_So03C0152173/Sh_Ss03D0153126/Sh_Ss03D0153351/Sh_Ss03E0157281/Sh_Ss03F0161449/Sh_So03F0161479/Sh_Ss03F0163505/Sh_Ss03F0164714/Sh_Ss03G0165724/Sh_Ss03G0165956/Sh_So03H0172931/Sh_Ss03I0173877/Sh_So03I0175891/Sh_Ss03I0176946/Sh_So03J0178110/Sh_So03J0178115/Sh_Ss03K0183070…	48
	111	GO:0002263	cell activation involved in immune response	61/41321	122/113381	0.5	1.37195	3.11271	0.00149509	0.0162458	0.0125903	Sh_So01C0045310/Sh_Ss01D0051475/Sh_Ss01F0060794/Sh_So01H0071621/Sh_So01H0074525/Sh_So01I0077446/Sh_So01I0077624/Sh_So01J0085340/Sh_So01K0091026/Sh_So01K0091057/Sh_So02F0115347/Sh_Ss02H0126224/Sh_So03A0141324/Sh_So03A0141542/Sh_So03A0143625/Sh_Ss03B0147368/Sh_So03B0148493/Sh_So03C0152173/Sh_Ss03D0153126/Sh_Ss03D0153351/Sh_Ss03E0157281/Sh_Ss03E0160248/Sh_Ss03F0161449/Sh_So03F0161479/Sh_Ss03F0163505…	61
	112	GO:0002366	leukocyte activation involved in immune response	61/41321	122/113381	0.5	1.37195	3.11271	0.00149509	0.0162458	0.0125903	Sh_So01C0045310/Sh_Ss01D0051475/Sh_Ss01F0060794/Sh_So01H0071621/Sh_So01H0074525/Sh_So01I0077446/Sh_So01I0077624/Sh_So01J0085340/Sh_So01K0091026/Sh_So01K0091057/Sh_So02F0115347/Sh_Ss02H0126224/Sh_So03A0141324/Sh_So03A0141542/Sh_So03A0143625/Sh_Ss03B0147368/Sh_So03B0148493/Sh_So03C0152173/Sh_Ss03D0153126/Sh_Ss03D0153351/Sh_Ss03E0157281/Sh_Ss03E0160248/Sh_Ss03F0161449/Sh_So03F0161479/Sh_Ss03F0163505…	61
	113	GO:0004604	phosphoadenylyl-sulfate reductase (thioredoxin) activity	11/41321	14/113381	0.785714	2.15593	3.27535	0.00162701	0.0175227	0.0135799	Sh_So02A0095390/Sh_So02B0100122/Sh_So02D0108702/Sh_So02E0113161/Sh_So02F0117580/Sh_So02F0117589/Sh_So02F0117590/Sh_So02G0122366/Sh_Ss02H0128584/Sh_Ss02I0134239/Sh_Ss02J0139987	11
	114	GO:0000036	acyl carrier activity	27/41321	46/113381	0.586957	1.61055	3.13637	0.00175045	0.0186868	0.014482	Sh_So01H0070059/Sh_So01K0086753/Sh_So01K0086777/Sh_Ss01K0088721/Sh_So01K0088758/Sh_So02A0095033/Sh_So02E0110675/Sh_So02E0112835/Sh_So02G0119945/Sh_Ss02H0123782/Sh_Ss02H0125900/Sh_Ss02I0130394/Sh_So03K0185085/Sh_So05C0226171/Sh_So07C0270682/Sh_So07C0273374/Sh_Ss07D0275515/Sh_So07G0283150/Sh_So07H0285186/Sh_So07H0285192/Sh_Ss07I0286808/Sh_Ss07J0289966/Sh_So07K0293688/Sh_So08C0301843/Sh_So08D0304119…	27
	115	GO:0002790	peptide secretion	45/41321	86/113381	0.523256	1.43577	3.06128	0.00188992	0.0195724	0.0151683	Sh_So01C0045326/Sh_Ss01D0051493/Sh_So01H0074542/Sh_Ss01J0085432/Sh_So01K0090328/Sh_So02C0102205/Sh_So02F0115027/Sh_Ss02H0125657/Sh_Ss02I0131871/Sh_So02J0137296/Sh_So03A0141255/Sh_So03A0142538/Sh_So03C0149111/Sh_So03C0150124/Sh_Ss03D0153043/Sh_So03E0157205/Sh_Ss03F0161015/Sh_Ss03G0165638/Sh_Ss03G0166810/Sh_So03I0173797/Sh_So03I0174947/Sh_So03I0174961/Sh_So03J0178031/Sh_So03J0179085/Sh_So03K0182592…	45
	116	GO:0005765	lysosomal membrane	95/41321	204/113381	0.465686	1.2778	3.00729	0.00189453	0.0195724	0.0151683	Sh_Ss01A0029851/Sh_Ss01A0030778/Sh_So01B0036675/Sh_Ss01C0041228/Sh_Ss01C0041895/Sh_Ss01D0051534/Sh_So01E0053268/Sh_So01E0054021/Sh_So01F0060050/Sh_So01G0065364/Sh_So01H0074598/Sh_Ss01I0076721/Sh_Ss01I0076838/Sh_Ss01I0080151/Sh_So01J0082243/Sh_So01K0087570/Sh_So01K0087910/Sh_So02B0097524/Sh_Ss02D0106066/Sh_So02F0116343/Sh_So02G0121164/Sh_Ss02H0125871/Sh_So02H0127286/Sh_Ss02I0131995/Sh_Ss02I0133141…	95
	117	GO:0005247	voltage-gated chloride channel activity	32/41321	57/113381	0.561404	1.54044	3.09051	0.00190552	0.0195724	0.0151683	Sh_Ss01C0046542/Sh_Ss01E0058979/Sh_So04B0191343/Sh_So04B0191344/Sh_So04C0194711/Sh_So04D0197915/Sh_Ss04E0201520/Sh_So04F0205001/Sh_So04G0208546/Sh_Ss04H0212130/Sh_So04H0212139/Sh_So04I0215595/Sh_So06A0233186/Sh_Ss06B0235910/Sh_So06C0238516/Sh_So06E0243879/Sh_So06F0246655/Sh_So06F0247936/Sh_Ss06H0254951/Sh_Ss06I0258353/Sh_So06J0261302/Sh_Ss06J0262587/Sh_So10A0001949/Sh_So10B0004365/Sh_Ss10E0011673…	32
	118	GO:0002697	regulation of immune effector process	90/41321	192/113381	0.46875	1.28621	3.00562	0.00192308	0.0195724	0.0151683	Sh_Ss01C0043111/Sh_So01C0045310/Sh_So01D0046797/Sh_Ss01D0051475/Sh_So01G0066489/Sh_So01H0074525/Sh_So01J0084079/Sh_So01J0085340/Sh_So01K0091026/Sh_So01K0091057/Sh_So02B0099371/Sh_Ss02D0107898/Sh_So02E0112297/Sh_Ss02J0140039/Sh_So03A0141324/Sh_So03A0144719/Sh_So03B0148551/Sh_So03B0148723/Sh_So03C0152355/Sh_Ss03D0153126/Sh_Ss03D0156562/Sh_Ss03E0157281/Sh_So03E0160462/Sh_Ss03F0164977/Sh_Ss03G0165724…	90
	119	GO:0000295	adenine nucleotide transmembrane transporter activity	80/41321	168/113381	0.47619	1.30662	3.01174	0.0019299	0.0195724	0.0151683	Sh_So01A0034446/Sh_So01A0035329/Sh_So01A0035343/Sh_So01A0035346/Sh_So01B0039641/Sh_So01C0046480/Sh_So01D0052569/Sh_So01H0074500/Sh_So01J0086531/Sh_So01J0086532/Sh_So01K0091441/Sh_So02J0136043/Sh_Ss02J0137104/Sh_So02J0137368/Sh_So03A0143184/Sh_So03A0143653/Sh_Ss03D0153855/Sh_So03D0154552/Sh_Ss03D0155307/Sh_Ss03E0158089/Sh_So03E0158182/Sh_So03F0162211/Sh_Ss03G0166515/Sh_So03G0167948/Sh_Ss03I0174632…	80
	120	GO:0005346	purine ribonucleotide transmembrane transporter activity	80/41321	168/113381	0.47619	1.30662	3.01174	0.0019299	0.0195724	0.0151683	Sh_So01A0034446/Sh_So01A0035329/Sh_So01A0035343/Sh_So01A0035346/Sh_So01B0039641/Sh_So01C0046480/Sh_So01D0052569/Sh_So01H0074500/Sh_So01J0086531/Sh_So01J0086532/Sh_So01K0091441/Sh_So02J0136043/Sh_Ss02J0137104/Sh_So02J0137368/Sh_So03A0143184/Sh_So03A0143653/Sh_Ss03D0153855/Sh_So03D0154552/Sh_Ss03D0155307/Sh_Ss03E0158089/Sh_So03E0158182/Sh_So03F0162211/Sh_Ss03G0166515/Sh_So03G0167948/Sh_Ss03I0174632…	80
	121	GO:0004345	glucose-6-phosphate dehydrogenase activity	25/41321	42/113381	0.595238	1.63328	3.10839	0.00195667	0.0196799	0.0152516	Sh_Ss01D0050345/Sh_Ss01D0050369/Sh_So01E0056797/Sh_So01G0067962/Sh_So01H0073433/Sh_So01I0079136/Sh_So04A0188013/Sh_So04C0194914/Sh_So04D0198147/Sh_So04D0198149/Sh_Ss04E0201763/Sh_So04F0205189/Sh_So04G0208804/Sh_So04I0215788/Sh_So06A0232336/Sh_Ss06B0235310/Sh_Ss06B0236195/Sh_So06C0238853/Sh_Ss06E0243229/Sh_Ss06E0244199/Sh_So06F0246946/Sh_Ss06I0256039/Sh_Ss06I0257027/Sh_So06J0260399/Sh_So10G0016216	25
	122	GO:0005801	cis-Golgi network	48/41321	93/113381	0.516129	1.41621	3.04067	0.00197938	0.0197451	0.0153022	Sh_Ss01A0031114/Sh_So01A0033387/Sh_So01A0035396/Sh_So01B0037117/Sh_So01B0038967/Sh_Ss01C0042320/Sh_So01F0060528/Sh_So01G0065845/Sh_So01H0075266/Sh_So01J0082730/Sh_So01J0086595/Sh_Ss02A0094182/Sh_So02A0096246/Sh_Ss02B0100841/Sh_So02D0107572/Sh_So02D0109414/Sh_So02E0113934/Sh_So02F0116385/Sh_So02G0121217/Sh_So02G0123147/Sh_Ss02H0124796/Sh_So02H0127328/Sh_So02I0133158/Sh_So02J0140646/Sh_So03B0146084…	48
	123	GO:0000060	"obsolete protein import into nucleus, translocation"	44/41321	84/113381	0.52381	1.43728	3.036	0.00205307	0.0203137	0.0157428	Sh_Ss01A0030908/Sh_So01A0034472/Sh_So01B0039674/Sh_Ss01C0042058/Sh_So01C0045315/Sh_So01D0047831/Sh_Ss01D0051478/Sh_So01E0054166/Sh_So01E0054167/Sh_So01E0054181/Sh_So01F0060260/Sh_So01F0060261/Sh_So01G0065587/Sh_So01I0076962/Sh_So01J0085344/Sh_So01J0085393/Sh_So01K0091029/Sh_So01K0091062/Sh_So02A0095838/Sh_So02C0104748/Sh_So02D0109035/Sh_So02D0109036/Sh_Ss02F0117984/Sh_So02G0122744/Sh_Ss02H0124189…	44
	124	GO:0001776	leukocyte homeostasis	13/41321	18/113381	0.722222	1.98171	3.15421	0.00220215	0.0207753	0.0161006	Sh_So03A0143746/Sh_So03C0151425/Sh_Ss03D0155425/Sh_So03E0159430/Sh_Ss03F0163634/Sh_Ss03I0176089/Sh_Ss03J0180487/Sh_So09A0311623/Sh_So09B0314288/Sh_So09E0323421/Sh_So09F0325802/Sh_Ss09H0332381/Sh_Ss09I0335613	13
	125	GO:0001941	postsynaptic membrane organization	13/41321	18/113381	0.722222	1.98171	3.15421	0.00220215	0.0207753	0.0161006	Sh_So03A0143746/Sh_So03C0151425/Sh_Ss03D0155425/Sh_So03E0159430/Sh_Ss03F0163634/Sh_Ss03I0176089/Sh_Ss03J0180487/Sh_So09A0311623/Sh_So09B0314288/Sh_So09E0323421/Sh_So09F0325802/Sh_Ss09H0332381/Sh_Ss09I0335613	13
	126	GO:0001960	negative regulation of cytokine-mediated signaling pathway	13/41321	18/113381	0.722222	1.98171	3.15421	0.00220215	0.0207753	0.0161006	Sh_So03A0143746/Sh_So03C0151425/Sh_Ss03D0155425/Sh_So03E0159430/Sh_Ss03F0163634/Sh_Ss03I0176089/Sh_Ss03J0180487/Sh_So09A0311623/Sh_So09B0314288/Sh_So09E0323421/Sh_So09F0325802/Sh_Ss09H0332381/Sh_Ss09I0335613	13
	127	GO:0002260	lymphocyte homeostasis	13/41321	18/113381	0.722222	1.98171	3.15421	0.00220215	0.0207753	0.0161006	Sh_So03A0143746/Sh_So03C0151425/Sh_Ss03D0155425/Sh_So03E0159430/Sh_Ss03F0163634/Sh_Ss03I0176089/Sh_Ss03J0180487/Sh_So09A0311623/Sh_So09B0314288/Sh_So09E0323421/Sh_So09F0325802/Sh_Ss09H0332381/Sh_Ss09I0335613	13
	128	GO:0005126	cytokine receptor binding	13/41321	18/113381	0.722222	1.98171	3.15421	0.00220215	0.0207753	0.0161006	Sh_So03A0143746/Sh_So03C0151425/Sh_Ss03D0155425/Sh_So03E0159430/Sh_Ss03F0163634/Sh_Ss03I0176089/Sh_Ss03J0180487/Sh_So09A0311623/Sh_So09B0314288/Sh_So09E0323421/Sh_So09F0325802/Sh_Ss09H0332381/Sh_Ss09I0335613	13
	129	GO:0005133	type II interferon receptor binding	13/41321	18/113381	0.722222	1.98171	3.15421	0.00220215	0.0207753	0.0161006	Sh_So03A0143746/Sh_So03C0151425/Sh_Ss03D0155425/Sh_So03E0159430/Sh_Ss03F0163634/Sh_Ss03I0176089/Sh_Ss03J0180487/Sh_So09A0311623/Sh_So09B0314288/Sh_So09E0323421/Sh_So09F0325802/Sh_Ss09H0332381/Sh_Ss09I0335613	13
	130	GO:0004396	hexokinase activity	53/41321	105/113381	0.504762	1.38502	2.98893	0.00225986	0.0211558	0.0163954	Sh_So01J0082407/Sh_So02E0112054/Sh_So03A0141360/Sh_So03A0143815/Sh_Ss03B0147460/Sh_Ss03B0147531/Sh_Ss03B0148429/Sh_So03B0148729/Sh_So03C0149218/Sh_So03C0151389/Sh_So03C0151473/Sh_Ss03D0153156/Sh_Ss03D0155490/Sh_Ss03D0156429/Sh_So03D0156755/Sh_So03E0157341/Sh_Ss03F0161251/Sh_Ss03F0163599/Sh_Ss03F0163695/Sh_Ss03F0164829/Sh_Ss03G0165766/Sh_So03G0168124/Sh_Ss03G0168987/Sh_So03H0169989/Sh_So03H0172002…	53
	131	GO:0006021	inositol biosynthetic process	21/41321	34/113381	0.617647	1.69477	3.06817	0.0023486	0.0218186	0.0169091	Sh_Ss01A0031475/Sh_So01A0034850/Sh_So01B0040104/Sh_So01C0042618/Sh_Ss01C0042621/Sh_So01C0045925/Sh_So01D0048605/Sh_So01E0054770/Sh_Ss01E0058210/Sh_So01E0058224/Sh_So01F0060835/Sh_So01G0069160/Sh_So01H0071648/Sh_Ss01H0075090/Sh_So01H0075097/Sh_So01I0077479/Sh_So01I0080540/Sh_So01I0080544/Sh_So01J0083085/Sh_So01K0088784/Sh_So06J0259805	21
	132	GO:0004532	RNA exonuclease activity	123/41321	274/113381	0.448905	1.23175	2.90847	0.00245582	0.0226419	0.0175472	Sh_Ss01A0030012/Sh_So01A0035221/Sh_So01B0037895/Sh_So01B0039606/Sh_Ss01C0041375/Sh_So01C0046223/Sh_So01D0047189/Sh_So01D0048951/Sh_So01D0049391/Sh_So01D0052204/Sh_Ss01D0052457/Sh_Ss01E0058517/Sh_Ss01E0058765/Sh_So01F0059543/Sh_So01F0061509/Sh_So01F0064223/Sh_So01G0064799/Sh_So01G0069471/Sh_Ss01G0069698/Sh_So01H0074621/Sh_So01I0081052/Sh_So01J0082474/Sh_So01J0086260/Sh_So01J0086261/Sh_So01K0092038…	123
	133	GO:0000820	regulation of glutamine family amino acid metabolic process	15/41321	22/113381	0.681818	1.87085	3.09337	0.00248615	0.0226477	0.0175517	Sh_So01A0033687/Sh_So01A0033692/Sh_So01B0039088/Sh_So01F0062860/Sh_So01H0073760/Sh_So01H0073873/Sh_So01I0079612/Sh_So06B0237329/Sh_So09B0312484/Sh_So09C0315384/Sh_So09D0318358/Sh_So09E0322015/Sh_So09F0324222/Sh_Ss09H0330768/Sh_Sotig0339340	15
	134	GO:0004615	phosphomannomutase activity	19/41321	30/113381	0.633333	1.73781	3.06054	0.00249367	0.0226477	0.0175517	Sh_So02A0093634/Sh_So02A0093782/Sh_So02A0093783/Sh_So02B0098620/Sh_So02B0098621/Sh_So02D0106965/Sh_So02D0107208/Sh_So02E0111525/Sh_Ss02F0114643/Sh_Ss02F0115830/Sh_So02F0115906/Sh_So02H0126833/Sh_So04D0196308/Sh_So06D0242767/Sh_So06E0245600/Sh_Ss06H0254921/Sh_Ss06I0258649/Sh_So06J0259908/Sh_So06J0262891	19
	135	GO:0000045	autophagosome assembly	105/41321	230/113381	0.456522	1.25265	2.90447	0.00254782	0.0229681	0.0178	Sh_So01A0034543/Sh_So01B0038560/Sh_Ss01C0042740/Sh_Ss01C0043602/Sh_So01C0045471/Sh_So01D0049983/Sh_So01E0057788/Sh_So01G0067551/Sh_So01H0071815/Sh_So01I0076610/Sh_So01I0077590/Sh_Ss01I0080165/Sh_So01J0082182/Sh_So01J0082184/Sh_So01J0083158/Sh_So01J0086397/Sh_So01K0087677/Sh_So01K0089877/Sh_So02A0093806/Sh_So02B0098597/Sh_So02E0111567/Sh_So02F0115882/Sh_Ss02H0126873/Sh_So02I0132747/Sh_So02J0136893…	105
	136	GO:0005049	nuclear export signal receptor activity	33/41321	60/113381	0.55	1.50915	2.98725	0.00257263	0.0230213	0.0178412	Sh_Ss01A0029433/Sh_So01B0035518/Sh_Ss01C0040837/Sh_So01D0046623/Sh_So01E0052783/Sh_So01F0059060/Sh_So01G0064503/Sh_So01I0075828/Sh_So01K0086739/Sh_So01K0086765/Sh_Ss02D0106641/Sh_So02D0109272/Sh_So02E0111068/Sh_Ss02E0113790/Sh_Ss02H0126315/Sh_Ss02H0129310/Sh_Ss02I0132393/Sh_Ss02J0140447/Sh_So03A0142590/Sh_So03B0146549/Sh_So03C0150189/Sh_So03E0158471/Sh_So03J0179123/Sh_So08F0308318/Sh_So09A0311437…	33
	137	GO:0005253	monoatomic anion channel activity	71/41321	148/113381	0.47973	1.31633	2.91606	0.00263953	0.0234475	0.0181715	Sh_Ss01C0046542/Sh_So01D0052365/Sh_Ss01E0058979/Sh_Ss01H0072568/Sh_So01J0086438/Sh_So02E0111754/Sh_So02F0116173/Sh_So02I0132934/Sh_Ss02J0138810/Sh_So03A0143675/Sh_Ss03B0147421/Sh_Ss03D0155343/Sh_Ss03F0160816/Sh_Ss03F0163561/Sh_So03G0167969/Sh_So03H0171870/Sh_So03J0179366/Sh_So03J0180392/Sh_So03K0184031/Sh_So04A0189594/Sh_So04B0191343/Sh_So04B0191344/Sh_So04C0194711/Sh_So04D0197915/Sh_Ss04D0199644…	71
	138	GO:0005786	"signal recognition particle, endoplasmic reticulum targeting"	27/41321	47/113381	0.574468	1.57629	2.99236	0.00269502	0.023767	0.0184191	Sh_So02D0107002/Sh_So02J0137878/Sh_So03B0148401/Sh_Ss03E0160171/Sh_Ss03G0168958/Sh_So03K0183518/Sh_Ss06A0234447/Sh_So06B0235536/Sh_Ss06B0235980/Sh_So06E0243947/Sh_So06E0245240/Sh_So06F0246732/Sh_So06G0250543/Sh_So06H0254385/Sh_So06I0256872/Sh_So06K0264501/Sh_Ss07C0272593/Sh_So07D0274956/Sh_Ss07E0278195/Sh_Ss07J0291255/Sh_Ss10B0003633/Sh_So10C0006033/Sh_So10D0008101/Sh_Ss10I0020490/Sh_So10J0023623…	27
	139	GO:0000488	"maturation of LSU-rRNA from tetracistronic rRNA transcript (SSU-rRNA, LSU-rRNA, 4.5S-rRNA, 5S-rRNA)"	9/41321	11/113381	0.818182	2.24502	3.127	0.00282252	0.0243617	0.01888	Sh_So01B0040337/Sh_So01C0046249/Sh_Ss01D0052229/Sh_Ss01E0058537/Sh_So01E0058545/Sh_So01F0064003/Sh_So01H0075384/Sh_So01H0075388/Sh_So08E0306741	9
	140	GO:0000489	"maturation of SSU-rRNA from tetracistronic rRNA transcript (SSU-rRNA, LSU-rRNA, 4.5S-rRNA, 5S-rRNA)"	9/41321	11/113381	0.818182	2.24502	3.127	0.00282252	0.0243617	0.01888	Sh_So01B0040337/Sh_So01C0046249/Sh_Ss01D0052229/Sh_Ss01E0058537/Sh_So01E0058545/Sh_So01F0064003/Sh_So01H0075384/Sh_So01H0075388/Sh_So08E0306741	9
	141	GO:0005274	allantoin:proton symporter activity	9/41321	11/113381	0.818182	2.24502	3.127	0.00282252	0.0243617	0.01888	Sh_Ss02H0123901/Sh_So08A0297051/Sh_So08A0297196/Sh_So08A0297200/Sh_So08B0299449/Sh_So08C0301701/Sh_So08D0303997/Sh_So08D0304003/Sh_So08E0306223	9
	142	GO:0005741	mitochondrial outer membrane	124/41321	278/113381	0.446043	1.2239	2.8304	0.00309831	0.0265538	0.0205788	Sh_Ss01B0039948/Sh_So01D0047433/Sh_Ss01D0052055/Sh_So01F0063052/Sh_So01G0068424/Sh_So01I0079768/Sh_So02A0094222/Sh_So02A0094731/Sh_So02A0095200/Sh_So02A0095538/Sh_So02B0099536/Sh_So02B0099953/Sh_So02C0103546/Sh_So02C0103888/Sh_So02C0104269/Sh_So02D0107429/Sh_So02D0107644/Sh_So02D0108066/Sh_So02E0111754/Sh_So02F0116172/Sh_So02F0116173/Sh_So02F0116414/Sh_So02F0116939/Sh_So02F0117388/Sh_So02G0121267…	124
	143	GO:0005732	sno(s)RNA-containing ribonucleoprotein complex	74/41321	156/113381	0.474359	1.3016	2.85447	0.00314195	0.0267395	0.0207228	Sh_Ss01A0031221/Sh_So01A0033716/Sh_So01B0037190/Sh_Ss01C0042421/Sh_So01C0044710/Sh_So01D0048175/Sh_So01D0048215/Sh_So01D0048216/Sh_So01D0050805/Sh_So01E0054598/Sh_Ss01E0057071/Sh_Ss01E0057102/Sh_Ss01E0057103/Sh_So01H0071445/Sh_So01J0082798/Sh_So01J0082804/Sh_So01J0084827/Sh_So01K0088459/Sh_So02A0096671/Sh_Ss02B0101133/Sh_So02E0114312/Sh_So02F0118684/Sh_So02G0123602/Sh_So02I0135358/Sh_Ss02J0140995…	74
	144	GO:0003899	DNA-directed 5'-3' RNA polymerase activity	128/41321	289/113381	0.442907	1.21529	2.77506	0.00362892	0.0305771	0.0236969	Sh_Ss01A0031481/Sh_So01A0031798/Sh_Ss01C0041370/Sh_Ss01C0042627/Sh_Ss01C0042902/Sh_So01C0044212/Sh_So01C0046165/Sh_So01D0049023/Sh_So01D0050152/Sh_Ss01E0055149/Sh_So01F0059538/Sh_So01F0060841/Sh_So01F0061123/Sh_So01F0061150/Sh_So01I0077484/Sh_So01I0077681/Sh_So01I0077696/Sh_So01I0078265/Sh_Ss01J0081964/Sh_So01J0082207/Sh_So01K0089074/Sh_So02A0093502/Sh_So02F0115642/Sh_So02G0120382/Sh_So02G0120431…	128
	145	GO:0005666	RNA polymerase III complex	130/41321	294/113381	0.442177	1.21329	2.773	0.00364313	0.0305771	0.0236969	Sh_Ss01A0031481/Sh_Ss01C0040936/Sh_Ss01C0040947/Sh_Ss01C0042627/Sh_So01C0046165/Sh_So01D0049701/Sh_So01F0060841/Sh_So01I0077484/Sh_Ss01J0081791/Sh_So02A0093502/Sh_So02B0100006/Sh_So02C0104296/Sh_So02D0108547/Sh_So02F0114418/Sh_So02F0115642/Sh_So02F0117402/Sh_So02F0118380/Sh_So02G0120382/Sh_So02G0120431/Sh_So02G0122152/Sh_So02G0122160/Sh_Ss02H0126925/Sh_So02I0130176/Sh_So02I0132499/Sh_So02J0138185…	130
	146	GO:0005254	chloride channel activity	32/41321	59/113381	0.542373	1.48822	2.84048	0.00396786	0.0330746	0.0256323	Sh_Ss01C0046542/Sh_Ss01E0058979/Sh_So04B0191343/Sh_So04B0191344/Sh_So04C0194711/Sh_So04D0197915/Sh_Ss04E0201520/Sh_So04F0205001/Sh_So04G0208546/Sh_Ss04H0212130/Sh_So04H0212139/Sh_So04I0215595/Sh_So06A0233186/Sh_Ss06B0235910/Sh_So06C0238516/Sh_So06E0243879/Sh_So06F0246655/Sh_So06F0247936/Sh_Ss06H0254951/Sh_Ss06I0258353/Sh_So06J0261302/Sh_Ss06J0262587/Sh_So10A0001949/Sh_So10B0004365/Sh_Ss10E0011673…	32
	147	GO:0004550	nucleoside diphosphate kinase activity	27/41321	48/113381	0.5625	1.54345	2.85172	0.0040388	0.0334369	0.0259131	Sh_So01C0044021/Sh_So01D0049963/Sh_Ss01G0066534/Sh_So02B0100059/Sh_So02C0104373/Sh_So02E0113100/Sh_So02F0117494/Sh_So02G0122224/Sh_Ss02H0124060/Sh_Ss02H0124062/Sh_Ss02H0124064/Sh_Ss02H0124065/Sh_Ss02H0124067/Sh_Ss02H0128543/Sh_Ss02I0130470/Sh_Ss02I0130472/Sh_So04A0189441/Sh_Ss04H0212169/Sh_So04J0219509/Sh_So06F0246279/Sh_So08A0297464/Sh_So08C0301915/Sh_So09B0314883/Sh_So09E0323806/Sh_So09F0326386…	27
	148	GO:0003906	DNA-(apurinic or apyrimidinic site) endonuclease activity	31/41321	57/113381	0.54386	1.4923	2.81523	0.00429839	0.0353456	0.0273923	Sh_So01D0049736/Sh_So01H0072167/Sh_So02A0095007/Sh_So02F0117184/Sh_Ss02J0139646/Sh_So04A0187586/Sh_So04B0191026/Sh_So04C0194425/Sh_So04D0197659/Sh_So04D0197672/Sh_Ss04E0201204/Sh_Ss04F0204716/Sh_So04F0204966/Sh_Ss04H0211855/Sh_Ss04I0215320/Sh_So05E0231589/Sh_Ss06K0263285/Sh_So07C0272269/Sh_So08A0296521/Sh_So08B0299223/Sh_So08D0303312/Sh_So08D0303367/Sh_So08E0305585/Sh_So08E0305936/Sh_So08F0307836…	31
	149	GO:0004534	5'-3' RNA exonuclease activity	35/41321	66/113381	0.530303	1.4551	2.80055	0.00433409	0.0353999	0.0274344	Sh_Ss01A0030012/Sh_Ss01C0041375/Sh_So01D0047189/Sh_So01F0059543/Sh_So01G0064799/Sh_So01H0074621/Sh_So01I0081052/Sh_So03A0142167/Sh_So03A0143783/Sh_So03C0149844/Sh_Ss03D0153824/Sh_Ss03D0153825/Sh_So03D0153947/Sh_So03F0162267/Sh_Ss03G0166438/Sh_So03G0167161/Sh_Ss03I0174609/Sh_So03K0183472/Sh_So04B0190137/Sh_So05E0230223/Sh_Ss06I0255438/Sh_Ss06I0255439/Sh_Ss06J0259268/Sh_So07A0266980/Sh_So07B0269234…	35
	150	GO:0004645	"1,4-alpha-oligoglucan phosphorylase activity"	17/41321	27/113381	0.62963	1.72765	2.86345	0.00457258	0.0370988	0.0287511	Sh_So01E0053809/Sh_Ss01E0053819/Sh_So01F0059843/Sh_So01G0065153/Sh_So01I0076525/Sh_So01K0087526/Sh_So03A0144354/Sh_So03C0151999/Sh_Ss03D0156176/Sh_Ss03F0164493/Sh_So03G0168708/Sh_So03H0172724/Sh_So03J0181360/Sh_So03J0181361/Sh_So03J0181376/Sh_Ss03K0185362/Sh_Ss05A0222536	17
	151	GO:0002521	leukocyte differentiation	13/41321	19/113381	0.684211	1.87741	2.89636	0.00464861	0.037273	0.0288861	Sh_So03A0143746/Sh_So03C0151425/Sh_Ss03D0155425/Sh_So03E0159430/Sh_Ss03F0163634/Sh_Ss03I0176089/Sh_Ss03J0180487/Sh_So09A0311623/Sh_So09B0314288/Sh_So09E0323421/Sh_So09F0325802/Sh_Ss09H0332381/Sh_Ss09I0335613	13
	152	GO:0004470	malic enzyme activity	30/41321	55/113381	0.545455	1.49668	2.78995	0.0046553	0.037273	0.0288861	Sh_So01D0048955/Sh_So01G0066294/Sh_So01H0071890/Sh_So01K0089029/Sh_So02C0104402/Sh_So03A0141366/Sh_So03A0141367/Sh_So03C0149227/Sh_Ss03D0153161/Sh_So03D0153162/Sh_Ss03E0157345/Sh_Ss03E0157346/Sh_Ss03F0161257/Sh_Ss03F0161258/Sh_Ss03G0165772/Sh_So03H0169996/Sh_So03H0169997/Sh_So03I0173937/Sh_So03I0173938/Sh_So03I0173941/Sh_So03I0173942/Sh_So03J0178161/Sh_So03K0182877/Sh_So09A0310670/Sh_So09B0313290…	30
	153	GO:0000702	oxidized base lesion DNA N-glycosylase activity	14/41321	21/113381	0.666667	1.82927	2.87795	0.00474207	0.0377196	0.0292321	Sh_So04A0187793/Sh_So04C0194679/Sh_So04D0197876/Sh_So04G0208510/Sh_Ss04H0212099/Sh_Ss06K0263285/Sh_So08A0296521/Sh_So08D0303312/Sh_So08D0303367/Sh_So08E0305585/Sh_So08F0307836/Sh_Ss09E0321125/Sh_Ss09H0330068/Sh_Ss09I0333297	14
	154	GO:0001678	intracellular glucose homeostasis	92/41321	202/113381	0.455446	1.2497	2.68979	0.00486114	0.0384156	0.0297716	Sh_Ss01A0029976/Sh_So01B0039223/Sh_Ss01C0041357/Sh_So01D0047177/Sh_Ss01D0051006/Sh_So01F0059525/Sh_So01F0063040/Sh_So01H0070538/Sh_So01H0075098/Sh_So01I0076254/Sh_So01J0082386/Sh_So01J0082407/Sh_So01J0086328/Sh_So01K0090611/Sh_Ss02H0124435/Sh_Ss02I0130838/Sh_So03A0141360/Sh_So03A0143815/Sh_Ss03B0147460/Sh_Ss03B0147531/Sh_So03B0148729/Sh_So03C0149218/Sh_So03C0151389/Sh_So03C0151473/Sh_Ss03D0153156…	92
	155	GO:0005736	RNA polymerase I complex	71/41321	151/113381	0.470199	1.29018	2.70199	0.00490247	0.0384923	0.029831	Sh_Ss01A0031481/Sh_So01A0031798/Sh_Ss01C0040936/Sh_Ss01C0040947/Sh_Ss01C0042627/Sh_Ss01C0042902/Sh_So01D0049023/Sh_Ss01E0055149/Sh_So01F0060841/Sh_So01F0061123/Sh_So01F0061150/Sh_So01I0077484/Sh_So01I0077681/Sh_So01I0077696/Sh_Ss01J0081791/Sh_So01K0089074/Sh_So02A0093502/Sh_So02F0114418/Sh_So02F0115642/Sh_So02G0120382/Sh_So02G0120431/Sh_Ss02H0123919/Sh_Ss02H0126925/Sh_Ss02I0130415/Sh_So02I0132499…	71
	156	GO:0005496	steroid binding	32/41321	60/113381	0.533333	1.46342	2.71894	0.00556241	0.0428174	0.0331829	Sh_So01B0039544/Sh_Ss01E0057605/Sh_So01F0063367/Sh_Ss03B0147435/Sh_So03C0150025/Sh_So03C0151363/Sh_Ss03D0155356/Sh_So03E0158309/Sh_So03E0159365/Sh_Ss03F0163571/Sh_So03G0167982/Sh_So03H0170812/Sh_So03H0171889/Sh_So03I0175977/Sh_So03J0180403/Sh_Ss03J0180416/Sh_So06A0234042/Sh_Ss06A0234474/Sh_So06B0236685/Sh_So06C0239739/Sh_So06D0242332/Sh_Ss06F0247418/Sh_So06F0247813/Sh_So06G0250566/Sh_So06H0254409…	32
	157	GO:0005504	fatty acid binding	32/41321	60/113381	0.533333	1.46342	2.71894	0.00556241	0.0428174	0.0331829	Sh_So01F0059426/Sh_So02A0093338/Sh_So02C0104713/Sh_Ss02D0106570/Sh_Ss02E0110977/Sh_So02E0113475/Sh_So02F0115405/Sh_So02F0115408/Sh_So02G0122709/Sh_Ss02H0126251/Sh_Ss02I0132345/Sh_So02J0138034/Sh_So03C0150767/Sh_So03E0157252/Sh_So03E0157258/Sh_So04B0192555/Sh_Ss04C0195828/Sh_Ss04D0199233/Sh_Ss04E0202744/Sh_Ss04F0206248/Sh_Ss04G0209726/Sh_So04H0213475/Sh_So04I0215003/Sh_So04I0216832/Sh_So04J0218078…	32
	158	GO:0006089	lactate metabolic process	32/41321	60/113381	0.533333	1.46342	2.71894	0.00556241	0.0428174	0.0331829	Sh_So02A0092914/Sh_So02A0092917/Sh_So02C0102196/Sh_So02D0106191/Sh_So02G0119766/Sh_Ss02H0125664/Sh_Ss02I0131878/Sh_So04A0187412/Sh_So04B0190762/Sh_Ss04C0194145/Sh_So04D0197415/Sh_So04E0200948/Sh_Ss04H0211609/Sh_So07B0269280/Sh_Ss07D0274507/Sh_Ss07D0274509/Sh_So07E0277836/Sh_So07F0280095/Sh_So07I0287669/Sh_So07J0290826/Sh_So08A0297844/Sh_So09A0310306/Sh_So09B0313038/Sh_So09D0318674/Sh_Ss09G0327992…	32
	159	GO:0002443	leukocyte mediated immunity	54/41321	111/113381	0.486486	1.33487	2.67296	0.00559406	0.0428174	0.0331829	Sh_So01C0045310/Sh_Ss01D0051475/Sh_Ss01F0060794/Sh_So01H0071621/Sh_So01H0074525/Sh_So01I0077446/Sh_So01I0077624/Sh_So01J0085340/Sh_So01K0091026/Sh_So01K0091057/Sh_So02F0115347/Sh_Ss02H0126224/Sh_So03A0141542/Sh_So03A0143625/Sh_Ss03B0147368/Sh_So03B0148493/Sh_So03C0152173/Sh_Ss03D0153351/Sh_Ss03E0160248/Sh_Ss03F0161449/Sh_So03F0161479/Sh_Ss03F0163505/Sh_Ss03F0164714/Sh_Ss03G0165956/Sh_So03G0169050…	54
	160	GO:0000162	tryptophan biosynthetic process	80/41321	174/113381	0.45977	1.26157	2.61473	0.00612064	0.0465551	0.0360796	Sh_Ss01A0029975/Sh_Ss01A0030757/Sh_So01A0033246/Sh_So01A0034452/Sh_Ss01C0041091/Sh_Ss01C0041356/Sh_So01C0045291/Sh_So01D0047176/Sh_So01E0053117/Sh_So01E0053437/Sh_So01E0053441/Sh_So01E0053442/Sh_So01E0053443/Sh_So01E0054010/Sh_Ss01E0056752/Sh_So01G0064748/Sh_So01G0065481/Sh_So01H0070536/Sh_So01I0076253/Sh_Ss01I0076828/Sh_So01I0080114/Sh_So01J0082302/Sh_So01J0085325/Sh_So01K0087999/Sh_So01K0088000…	80
	161	GO:0002283	neutrophil activation involved in immune response	41/41321	81/113381	0.506173	1.38889	2.65132	0.00629116	0.0467623	0.0362401	Sh_Ss01F0060794/Sh_So01H0071621/Sh_So01I0077446/Sh_So01I0077624/Sh_So03A0141542/Sh_So03A0143625/Sh_Ss03B0147368/Sh_So03C0152173/Sh_Ss03D0153351/Sh_Ss03F0161449/Sh_So03F0161479/Sh_Ss03F0163505/Sh_Ss03F0164714/Sh_Ss03G0165956/Sh_So03H0172931/Sh_So03I0175891/Sh_Ss03I0176946/Sh_Ss03K0183070/Sh_So04C0194097/Sh_So05B0223922/Sh_So05C0226225/Sh_Ss07J0289931/Sh_So08A0296448/Sh_So08C0300989/Sh_So08D0303666…	41
	162	GO:0002444	myeloid leukocyte mediated immunity	41/41321	81/113381	0.506173	1.38889	2.65132	0.00629116	0.0467623	0.0362401	Sh_Ss01F0060794/Sh_So01H0071621/Sh_So01I0077446/Sh_So01I0077624/Sh_So03A0141542/Sh_So03A0143625/Sh_Ss03B0147368/Sh_So03C0152173/Sh_Ss03D0153351/Sh_Ss03F0161449/Sh_So03F0161479/Sh_Ss03F0163505/Sh_Ss03F0164714/Sh_Ss03G0165956/Sh_So03H0172931/Sh_So03I0175891/Sh_Ss03I0176946/Sh_Ss03K0183070/Sh_So04C0194097/Sh_So05B0223922/Sh_So05C0226225/Sh_Ss07J0289931/Sh_So08A0296448/Sh_So08C0300989/Sh_So08D0303666…	41
	163	GO:0002446	neutrophil mediated immunity	41/41321	81/113381	0.506173	1.38889	2.65132	0.00629116	0.0467623	0.0362401	Sh_Ss01F0060794/Sh_So01H0071621/Sh_So01I0077446/Sh_So01I0077624/Sh_So03A0141542/Sh_So03A0143625/Sh_Ss03B0147368/Sh_So03C0152173/Sh_Ss03D0153351/Sh_Ss03F0161449/Sh_So03F0161479/Sh_Ss03F0163505/Sh_Ss03F0164714/Sh_Ss03G0165956/Sh_So03H0172931/Sh_So03I0175891/Sh_Ss03I0176946/Sh_Ss03K0183070/Sh_So04C0194097/Sh_So05B0223922/Sh_So05C0226225/Sh_Ss07J0289931/Sh_So08A0296448/Sh_So08C0300989/Sh_So08D0303666…	41
	164	GO:0000374	Group III intron splicing	8/41321	10/113381	0.8	2.19513	2.862	0.00641684	0.0467623	0.0362401	Sh_So01A0034883/Sh_So01B0036265/Sh_So01C0045968/Sh_Ss01D0051964/Sh_So01E0058277/Sh_Ss01E0058297/Sh_So01G0069202/Sh_So01J0083766	8
	165	GO:0004163	diphosphomevalonate decarboxylase activity	8/41321	10/113381	0.8	2.19513	2.862	0.00641684	0.0467623	0.0362401	Sh_So03J0178801/Sh_So04A0189175/Sh_Ss04D0199356/Sh_Ss04E0202898/Sh_So04F0206396/Sh_Ss04G0209838/Sh_So10L0028527/Sh_Indtig0348552	8
	166	GO:0004585	ornithine carbamoyltransferase activity	8/41321	10/113381	0.8	2.19513	2.862	0.00641684	0.0467623	0.0362401	Sh_So04B0192038/Sh_Ss04D0198722/Sh_Ss04E0202244/Sh_Ss04F0205737/Sh_Ss04G0209295/Sh_Ss04H0213021/Sh_So04I0216359/Sh_So04J0218668	8
	167	GO:0004824	lysine-tRNA ligase activity	8/41321	10/113381	0.8	2.19513	2.862	0.00641684	0.0467623	0.0362401	Sh_Ss01A0031477/Sh_So01C0042620/Sh_Ss01C0042623/Sh_So01D0048607/Sh_So01E0054772/Sh_So01F0060837/Sh_So01G0066032/Sh_So01H0071650	8
	168	GO:0005980	glycogen catabolic process	20/41321	34/113381	0.588235	1.61406	2.71178	0.0065173	0.0472117	0.0365884	Sh_So01E0053809/Sh_Ss01E0053819/Sh_So01F0059843/Sh_So01G0065153/Sh_So01I0076525/Sh_So01K0087526/Sh_So03A0144354/Sh_So03C0151999/Sh_Ss03D0156176/Sh_Ss03F0164493/Sh_So03G0168708/Sh_So03H0172724/Sh_So03J0181360/Sh_So03J0181361/Sh_So03J0181376/Sh_Ss03K0185362/Sh_So04A0186890/Sh_So04B0190269/Sh_Ss04F0203966/Sh_Ss05A0222536	20
	169	GO:0000054	ribosomal subunit export from nucleus	76/41321	165/113381	0.460606	1.26386	2.56844	0.00699848	0.0503973	0.0390572	Sh_Ss01A0029433/Sh_So01B0035518/Sh_Ss01C0040837/Sh_So01C0045193/Sh_So01D0046623/Sh_So01E0052783/Sh_So01F0059060/Sh_So01G0064503/Sh_So01I0075828/Sh_Ss01J0081660/Sh_So01K0086739/Sh_So01K0086765/Sh_So02B0098656/Sh_Ss02D0106641/Sh_So02E0111068/Sh_Ss02H0124604/Sh_Ss02H0126315/Sh_Ss02I0131047/Sh_Ss02I0132393/Sh_So02J0136218/Sh_So03A0143188/Sh_So03A0143594/Sh_So03A0143929/Sh_Ss03B0145464/Sh_So03B0146322…	76
	170	GO:0000123	histone acetyltransferase complex	118/41321	269/113381	0.438662	1.20365	2.53225	0.0072538	0.0517194	0.0400818	Sh_Ss01A0029936/Sh_Ss01A0030465/Sh_Ss01A0030705/Sh_So01B0036407/Sh_So01B0038834/Sh_So01B0040522/Sh_Ss01C0041312/Sh_Ss01C0041617/Sh_Ss01C0041929/Sh_Ss01C0043382/Sh_So01C0044443/Sh_So01D0047148/Sh_So01D0047669/Sh_Ss01D0050387/Sh_So01E0053760/Sh_So01E0055906/Sh_Ss01E0058746/Sh_So01F0059486/Sh_So01F0059827/Sh_So01F0060002/Sh_So01F0060094/Sh_So01G0064920/Sh_So01G0065399/Sh_So01G0067980/Sh_So01H0070501…	118
	171	GO:0000957	mitochondrial RNA catabolic process	18/41321	30/113381	0.6	1.64634	2.68113	0.00732247	0.0517194	0.0400818	Sh_Ss01A0030572/Sh_So01B0036563/Sh_So01C0041125/Sh_Ss01C0041765/Sh_So01D0047535/Sh_So01F0059955/Sh_So04A0188130/Sh_So04B0191591/Sh_So04C0195007/Sh_Ss04E0201856/Sh_So04F0203513/Sh_So04G0208904/Sh_So04H0212540/Sh_So06A0233304/Sh_Ss06B0236029/Sh_Ss06E0244008/Sh_Ss06H0253437/Sh_Ss06J0261476	18
	172	GO:0005742	mitochondrial outer membrane translocase complex	18/41321	30/113381	0.6	1.64634	2.68113	0.00732247	0.0517194	0.0400818	Sh_So01F0063052/Sh_So01G0068424/Sh_So01I0079768/Sh_So03B0146296/Sh_So03D0153922/Sh_So03E0158144/Sh_Ss03F0165034/Sh_So03G0169153/Sh_So03H0170729/Sh_So03H0173140/Sh_So03I0174681/Sh_So03I0177309/Sh_Ss03J0181778/Sh_So03J0181798/Sh_So03K0183510/Sh_So03K0185720/Sh_So06E0243279/Sh_So10I0021434	18
	173	GO:0005942	phosphatidylinositol 3-kinase complex	66/41321	141/113381	0.468085	1.28438	2.5587	0.00735206	0.0517194	0.0400818	Sh_So01A0033302/Sh_Ss01C0043602/Sh_So01G0068111/Sh_So01I0079233/Sh_So02B0099071/Sh_So02D0107560/Sh_So03A0144784/Sh_Ss03B0148592/Sh_So03C0152427/Sh_So03D0155130/Sh_Ss03D0156314/Sh_Ss03F0163397/Sh_Ss03F0164641/Sh_So03G0167831/Sh_So03G0168855/Sh_So03H0172893/Sh_Ss03H0173163/Sh_Ss03I0176913/Sh_Ss03J0180069/Sh_So03J0181551/Sh_So03J0181561/Sh_So03J0181827/Sh_So03K0185738/Sh_Ss04D0199361/Sh_Ss04F0206401…	66
	174	GO:0000815	ESCRT III complex	38/41321	75/113381	0.506667	1.39025	2.56006	0.00815935	0.0570686	0.0442273	Sh_So01A0032002/Sh_Ss01C0042430/Sh_Ss01C0043076/Sh_So01D0049182/Sh_So01D0049210/Sh_So01F0061289/Sh_So01G0068393/Sh_So01I0077845/Sh_Ss01J0083415/Sh_So01J0083860/Sh_So02A0093122/Sh_Ss02A0095238/Sh_So02B0099997/Sh_So02C0104311/Sh_So02D0108554/Sh_So02E0113042/Sh_So02G0122168/Sh_Ss02H0128448/Sh_Ss02J0139847/Sh_So03B0147987/Sh_Ss03G0166651/Sh_So03H0170780/Sh_So03H0172588/Sh_So03J0178935/Sh_Ss03J0181185…	38
	175	GO:0003881	CDP-diacylglycerol-inositol 3-phosphatidyltransferase activity	10/41321	14/113381	0.714286	1.95993	2.72	0.00837531	0.0582443	0.0451385	Sh_So03B0145122/Sh_So06A0232892/Sh_So06B0235686/Sh_So06C0238311/Sh_Ss06E0243612/Sh_So06H0253013/Sh_Ss06K0264271/Sh_So10J0024449/Sh_So10K0026649/Sh_Indtig0337744	10
	176	GO:0000033	"alpha-1,3-mannosyltransferase activity"	13/41321	20/113381	0.65	1.78354	2.65369	0.00886929	0.0605347	0.0469136	Sh_So03A0141502/Sh_Ss03D0153314/Sh_Ss03G0165919/Sh_So03H0170144/Sh_So03I0174109/Sh_So03J0178306/Sh_So06D0242106/Sh_So06E0245032/Sh_Ss06F0247597/Sh_Ss06G0250339/Sh_So06H0254147/Sh_Ss06I0257758/Sh_So06K0265390	13
	177	GO:0003400	regulation of COPII vesicle coating	12/41321	18/113381	0.666667	1.82927	2.66443	0.00891588	0.0605347	0.0469136	Sh_So01K0090328/Sh_So02C0102205/Sh_So02F0115027/Sh_Ss02H0125657/Sh_Ss02I0131871/Sh_So02J0137296/Sh_So05A0221754/Sh_So05E0230651/Sh_So07C0271009/Sh_Ss07I0286318/Sh_Ss07J0289474/Sh_Sotig0336526	12
	178	GO:0004106	chorismate mutase activity	12/41321	18/113381	0.666667	1.82927	2.66443	0.00891588	0.0605347	0.0469136	Sh_So03C0151609/Sh_Ss03D0155641/Sh_So03E0159568/Sh_So03H0172157/Sh_So03I0176263/Sh_So03J0180732/Sh_So03K0184904/Sh_So04A0186895/Sh_So04B0190274/Sh_So04C0193608/Sh_So04D0196808/Sh_So04E0200339	12
	179	GO:0004159	dihydropyrimidine dehydrogenase (NAD+) activity	12/41321	18/113381	0.666667	1.82927	2.66443	0.00891588	0.0605347	0.0469136	Sh_So04A0187513/Sh_So04B0191035/Sh_So04D0197492/Sh_So04D0197563/Sh_So04D0197564/Sh_Ss04E0201097/Sh_Ss04E0201098/Sh_Ss04F0204603/Sh_Ss04G0209932/Sh_Ss04H0211770/Sh_So04I0215239/Sh_So04J0218258	12
	180	GO:0004300	enoyl-CoA hydratase activity	40/41321	80/113381	0.5	1.37195	2.52013	0.00895337	0.0605347	0.0469136	Sh_Ss02E0110812/Sh_So03A0142561/Sh_So03A0142562/Sh_So03C0150166/Sh_Ss03D0153058/Sh_Ss03F0161031/Sh_Ss03F0162463/Sh_Ss03G0165654/Sh_So03G0166860/Sh_So03H0171005/Sh_Ss03I0173830/Sh_So03I0175041/Sh_So03J0178046/Sh_So04A0188306/Sh_So04A0188307/Sh_So04A0188323/Sh_So04A0188324/Sh_So04B0190700/Sh_So04B0190702/Sh_Ss04C0194077/Sh_Ss04C0194078/Sh_So04F0205459/Sh_So04F0205460/Sh_So04F0205461/Sh_So04G0208008…	40
	181	GO:0000098	sulfur amino acid catabolic process	26/41321	48/113381	0.541667	1.48628	2.55175	0.00915347	0.0615457	0.047697	Sh_So01D0048876/Sh_So01F0061000/Sh_So01G0066207/Sh_So03A0143586/Sh_Ss03B0147332/Sh_So03D0155215/Sh_Ss03F0163463/Sh_Ss03G0167883/Sh_So03H0171773/Sh_Ss03K0184547/Sh_So04B0192526/Sh_Ss04C0195789/Sh_Ss04D0199201/Sh_Ss04E0202713/Sh_Ss04F0206218/Sh_Ss04G0209694/Sh_So04H0213441/Sh_So04H0213443/Sh_So04J0219080/Sh_So06A0234957/Sh_So06E0245699/Sh_Ss06F0248335/Sh_So06G0251068/Sh_So06I0258828/Sh_Ss06J0262972…	26
	182	GO:0002020	protease binding	81/41321	179/113381	0.452514	1.24166	2.45022	0.00948356	0.0632411	0.049011	Sh_So01A0033158/Sh_So01H0073329/Sh_So02A0094165/Sh_So02B0099084/Sh_So02E0111953/Sh_So02F0116370/Sh_Ss02I0133114/Sh_Ss02J0138955/Sh_So03A0142277/Sh_So03A0143785/Sh_So03A0144478/Sh_Ss03B0147084/Sh_Ss03B0147085/Sh_Ss03B0147504/Sh_So03C0149908/Sh_So03C0152147/Sh_Ss03D0153890/Sh_Ss03D0155464/Sh_Ss03D0156311/Sh_Ss03E0159743/Sh_Ss03F0163669/Sh_Ss03F0164192/Sh_Ss03F0164638/Sh_Ss03G0166556/Sh_Ss03G0166557…	81
	183	GO:0005262	calcium channel activity	58/41321	123/113381	0.471545	1.29388	2.46938	0.00950955	0.0632411	0.049011	Sh_Ss01A0030727/Sh_Ss01D0047681/Sh_Ss01D0052211/Sh_So01E0053808/Sh_Ss01E0053818/Sh_Ss01E0058522/Sh_So01F0059842/Sh_So01F0060122/Sh_So01G0065152/Sh_So01G0065451/Sh_So01H0071094/Sh_So01I0076524/Sh_So01J0083719/Sh_So01K0087525/Sh_So01K0089790/Sh_So03B0147907/Sh_So03C0151873/Sh_Ss03D0153523/Sh_Ss03D0153524/Sh_Ss03F0163381/Sh_Ss03F0164266/Sh_So03G0167812/Sh_So03H0171696/Sh_Ss03I0175720/Sh_So03I0176532…	58
	184	GO:0002238	response to molecule of fungal origin	65/41321	140/113381	0.464286	1.27396	2.45613	0.0096568	0.0638713	0.0494994	Sh_So01A0034181/Sh_So01A0034455/Sh_So01C0044966/Sh_So01C0045294/Sh_Ss01D0051153/Sh_Ss01G0068547/Sh_So01G0068554/Sh_So01G0068555/Sh_So01H0074263/Sh_So01H0074506/Sh_So01J0085327/Sh_So01K0090329/Sh_So01K0091004/Sh_So01K0091044/Sh_Ss02A0094464/Sh_So02A0096711/Sh_So02B0099570/Sh_So02C0105451/Sh_So02D0107864/Sh_So02F0117004/Sh_So02F0118720/Sh_Ss02J0139245/Sh_Ss02J0139552/Sh_So03E0159880/Sh_Ss03F0164327…	65
	185	GO:0005849	mRNA cleavage factor complex	60/41321	128/113381	0.46875	1.28621	2.45339	0.00985417	0.0647153	0.0501534	Sh_Ss01A0029608/Sh_Ss01A0029609/Sh_Ss01A0031080/Sh_So01B0035660/Sh_Ss01B0037746/Sh_So01C0042286/Sh_Ss01C0043096/Sh_So01D0046788/Sh_So01E0052949/Sh_Ss01E0054394/Sh_Ss01E0054395/Sh_Ss01E0054396/Sh_So01G0064654/Sh_So01H0072494/Sh_Ss01J0083390/Sh_So02C0103811/Sh_Ss02D0106804/Sh_So02F0115658/Sh_So02G0122077/Sh_Ss02H0126495/Sh_So03A0144921/Sh_So03B0148766/Sh_Ss03C0150876/Sh_So03D0154792/Sh_So03E0160484…	60
	186	GO:0000290	deadenylation-dependent decapping of nuclear-transcribed mRNA	29/41321	55/113381	0.527273	1.44679	2.50971	0.00990669	0.0647153	0.0501534	Sh_So03A0143942/Sh_Ss03B0145217/Sh_So03B0147678/Sh_Ss03D0152924/Sh_Ss03D0155678/Sh_Ss03E0157094/Sh_So03E0159599/Sh_Ss03F0160886/Sh_Ss03F0160887/Sh_Ss03F0163958/Sh_So03H0172199/Sh_Ss03I0173653/Sh_So03I0176286/Sh_Ss03J0180771/Sh_So03K0184951/Sh_So04B0190785/Sh_So04C0194256/Sh_Ss04E0201072/Sh_Ss04F0204540/Sh_So04G0208117/Sh_Ss04H0211080/Sh_Ss04I0215188/Sh_So06D0241303/Sh_So09E0323327/Sh_Ss09G0329002…	29
	187	GO:0000245	spliceosomal complex assembly	91/41321	204/113381	0.446078	1.224	2.42486	0.00996795	0.0647153	0.0501534	Sh_Ss01A0031017/Sh_So01A0033393/Sh_So01B0036986/Sh_So01B0038706/Sh_So01B0038972/Sh_So01B0039366/Sh_Ss01C0042189/Sh_So01C0044606/Sh_So01D0047977/Sh_Ss01D0048656/Sh_Ss01D0051158/Sh_Ss01D0051795/Sh_So01E0057871/Sh_Ss01E0058005/Sh_So01F0062707/Sh_So01H0073265/Sh_So01H0073266/Sh_So01H0074948/Sh_So01I0077093/Sh_So01I0079400/Sh_So01J0084721/Sh_So01J0084722/Sh_Ss02A0096260/Sh_So02A0096274/Sh_So02D0109409…	91
	188	GO:0000451	rRNA 2'-O-methylation	20/41321	35/113381	0.571429	1.56795	2.54475	0.0100503	0.0647153	0.0501534	Sh_Ss01A0035473/Sh_Ss01C0043391/Sh_So01E0055602/Sh_Ss01F0064442/Sh_Ss01G0069895/Sh_So01H0075796/Sh_So01K0089371/Sh_So01K0092247/Sh_Ss03B0147524/Sh_So03C0151467/Sh_Ss03D0155484/Sh_So03E0159459/Sh_Ss03F0163689/Sh_So03G0168118/Sh_So03H0171498/Sh_So03H0171499/Sh_So03H0171998/Sh_Ss03I0176150/Sh_Ss03J0180582/Sh_So09E0322974	20
	189	GO:0000453	obsolete enzyme-directed rRNA 2'-O-methylation	20/41321	35/113381	0.571429	1.56795	2.54475	0.0100503	0.0647153	0.0501534	Sh_Ss01A0035473/Sh_Ss01C0043391/Sh_So01E0055602/Sh_Ss01F0064442/Sh_Ss01G0069895/Sh_So01H0075796/Sh_So01K0089371/Sh_So01K0092247/Sh_Ss03B0147524/Sh_So03C0151467/Sh_Ss03D0155484/Sh_So03E0159459/Sh_Ss03F0163689/Sh_So03G0168118/Sh_So03H0171498/Sh_So03H0171499/Sh_So03H0171998/Sh_Ss03I0176150/Sh_Ss03J0180582/Sh_So09E0322974	20
	190	GO:0004659	prenyltransferase activity	88/41321	197/113381	0.446701	1.2257	2.40098	0.0106496	0.0682133	0.0528643	Sh_So01A0034877/Sh_So01B0036089/Sh_Ss01C0041277/Sh_Ss01D0051930/Sh_Ss01D0052092/Sh_Ss01D0052107/Sh_So01F0063761/Sh_So01G0069333/Sh_So01G0069338/Sh_So01I0080569/Sh_So02B0099601/Sh_Ss02B0099853/Sh_So02C0103959/Sh_Ss02D0106746/Sh_So02D0108136/Sh_So02F0117017/Sh_So02H0126463/Sh_Ss02H0126466/Sh_Ss02J0139523/Sh_So03A0141091/Sh_So03A0141650/Sh_So03A0142711/Sh_So03A0143624/Sh_So03A0143666/Sh_So03A0143780…	88
	191	GO:0000244	spliceosomal tri-snRNP complex assembly	31/41321	60/113381	0.516667	1.41769	2.45062	0.0113178	0.0721137	0.0558871	Sh_So01A0033393/Sh_So01B0038706/Sh_So01B0038972/Sh_So01C0044606/Sh_Ss01D0048656/Sh_So01F0062707/Sh_So01I0079400/Sh_So01J0084721/Sh_So01J0084722/Sh_Ss02A0096260/Sh_So02A0096274/Sh_So02D0109409/Sh_So02E0113939/Sh_So02F0118381/Sh_Ss02G0123152/Sh_Ss02H0123948/Sh_Ss02I0130335/Sh_Ss02I0134908/Sh_So02J0140651/Sh_So03J0181588/Sh_Ss04F0203725/Sh_So04F0206417/Sh_Ss07F0280436/Sh_So07H0284609/Sh_So07I0288798…	31
	192	GO:0002696	positive regulation of leukocyte activation	34/41321	67/113381	0.507463	1.39243	2.43313	0.0115786	0.0733912	0.0568772	Sh_So01C0045310/Sh_Ss01D0051475/Sh_So01H0074525/Sh_So01J0085340/Sh_So01K0091026/Sh_So01K0091057/Sh_So03A0143746/Sh_So03B0148723/Sh_So03C0151425/Sh_Ss03D0155425/Sh_So03E0159430/Sh_So03E0160462/Sh_Ss03F0163634/Sh_Ss03I0176089/Sh_Ss03J0180487/Sh_So03J0181924/Sh_So03J0181927/Sh_So03K0185845/Sh_So09A0311623/Sh_So09B0314288/Sh_So09C0315532/Sh_So09C0315560/Sh_Ss09E0322628/Sh_So09E0323421/Sh_So09F0325110…	34
	193	GO:0000256	allantoin catabolic process	23/41321	42/113381	0.547619	1.50262	2.46705	0.0117209	0.0735273	0.0569826	Sh_So01G0066495/Sh_Ss02H0124399/Sh_Ss02H0128572/Sh_Ss02H0128626/Sh_Ss02I0134192/Sh_So02J0136014/Sh_Ss02J0139940/Sh_So03A0142591/Sh_So06C0240180/Sh_So06D0242758/Sh_So06E0245590/Sh_Ss06H0254913/Sh_So07B0269629/Sh_So08B0300063/Sh_So08C0302273/Sh_So10A0002003/Sh_So10C0006740/Sh_Ss10D0009042/Sh_Ss10E0011723/Sh_So10G0017137/Sh_So10H0019541/Sh_Ss10K0026619/Sh_Ss10L0028912	23
	194	GO:0004445	inositol-polyphosphate 5-phosphatase activity	23/41321	42/113381	0.547619	1.50262	2.46705	0.0117209	0.0735273	0.0569826	Sh_Ss01K0089635/Sh_So02E0111351/Sh_Ss02F0115755/Sh_So03A0143682/Sh_So03C0151357/Sh_So03E0159359/Sh_Ss03F0163567/Sh_So03I0175971/Sh_So09A0311658/Sh_So09A0311661/Sh_So09A0311670/Sh_So09B0314317/Sh_So09B0314319/Sh_So09C0317330/Sh_So09D0320164/Sh_So09E0323451/Sh_So09E0323453/Sh_Ss09G0329161/Sh_Ss09G0329162/Sh_Ss09H0332410/Sh_Ss09H0332411/Sh_Ss09I0335643/Sh_Ss09I0335644	23
	195	GO:0004748	"ribonucleoside-diphosphate reductase activity, thioredoxin disulfide as acceptor"	17/41321	29/113381	0.586207	1.6085	2.4817	0.0123763	0.0772408	0.0598606	Sh_Ss01C0040888/Sh_Ss01C0040889/Sh_Ss04D0199404/Sh_Ss04E0202946/Sh_Ss04F0206440/Sh_Ss04G0209878/Sh_Ss04H0213629/Sh_So06E0245315/Sh_So06H0254442/Sh_So06J0262448/Sh_Ss10A0000590/Sh_Ss10B0003156/Sh_So10C0005494/Sh_So10F0012742/Sh_So10G0015101/Sh_Ss10K0025259/Sh_So10L0028479	17
	196	GO:0000990	"obsolete transcription factor activity, core RNA polymerase binding"	73/41321	161/113381	0.453416	1.24413	2.34738	0.0125226	0.0773748	0.0599644	Sh_So01A0034955/Sh_So01A0034958/Sh_So01B0039558/Sh_So01B0040203/Sh_Ss01D0051885/Sh_So01E0054355/Sh_Ss01E0057619/Sh_So01F0063387/Sh_So01G0069133/Sh_So01G0069300/Sh_So01I0080776/Sh_Ss01J0083314/Sh_So01K0090881/Sh_Ss02H0123793/Sh_Ss02H0123794/Sh_Ss02H0123802/Sh_Ss02J0140039/Sh_So04A0189495/Sh_So04A0189518/Sh_So04J0219563/Sh_So04J0219586/Sh_Ss06A0234310/Sh_So06D0242191/Sh_So06F0247692/Sh_So06J0262283…	73
	197	GO:0005484	SNAP receptor activity	94/41321	213/113381	0.441315	1.21093	2.33327	0.0125455	0.0773748	0.0599644	Sh_Ss01A0030037/Sh_Ss01A0031114/Sh_So01A0033409/Sh_So01B0037117/Sh_So01B0039989/Sh_So01B0039998/Sh_Ss01C0041411/Sh_Ss01C0042320/Sh_So01D0047225/Sh_So01E0053504/Sh_So01F0060528/Sh_Ss01F0062725/Sh_So01G0064956/Sh_So01G0065845/Sh_So01H0072630/Sh_So01H0073611/Sh_So01J0082730/Sh_So01J0085813/Sh_So01K0091394/Sh_Ss02A0094182/Sh_So02A0096045/Sh_So02B0098080/Sh_Ss02B0100878/Sh_So02D0106431/Sh_So02D0107572…	94
	198	GO:0001817	regulation of cytokine production	102/41321	233/113381	0.437768	1.2012	2.32798	0.0125885	0.0773748	0.0599644	Sh_Ss01A0030544/Sh_So01A0034548/Sh_So01B0036514/Sh_Ss01B0037741/Sh_So01B0039746/Sh_Ss01C0041716/Sh_Ss01C0043092/Sh_So01C0046165/Sh_So01D0049229/Sh_Ss01D0051549/Sh_So01F0059913/Sh_Ss01F0063477/Sh_Ss01J0083408/Sh_So01J0084079/Sh_So01J0085486/Sh_So01K0089166/Sh_So03A0144574/Sh_So03A0144719/Sh_So03A0144812/Sh_Ss03B0145994/Sh_Ss03B0145995/Sh_So03B0148403/Sh_So03B0148551/Sh_Ss03B0148617/Sh_So03C0152355…	102
	199	GO:0005685	U1 snRNP	52/41321	110/113381	0.472727	1.29712	2.36089	0.0127655	0.0780685	0.060502	Sh_So01B0038826/Sh_So01B0039366/Sh_Ss01D0051158/Sh_Ss01D0051795/Sh_So01E0057871/Sh_Ss01E0058005/Sh_So01G0067972/Sh_So01H0073265/Sh_So01H0073266/Sh_So01H0074948/Sh_Ss01J0081673/Sh_Ss02G0122981/Sh_So03A0141442/Sh_Ss03A0142731/Sh_Ss03A0142732/Sh_Ss03B0145477/Sh_So03B0146690/Sh_So03C0149326/Sh_Ss03C0150335/Sh_So03D0153260/Sh_So03D0154374/Sh_So03E0157427/Sh_Ss03F0161353/Sh_Ss03G0165860/Sh_So03I0175129…	52
	200	GO:0006108	malate metabolic process	54/41321	115/113381	0.469565	1.28844	2.34351	0.0132448	0.0805946	0.0624597	Sh_So01A0033827/Sh_So01B0039149/Sh_So01C0045211/Sh_So01C0045212/Sh_So01D0048955/Sh_So01D0049170/Sh_Ss01D0050874/Sh_Ss01D0050875/Sh_So01E0055319/Sh_So01E0057153/Sh_So01E0057154/Sh_So01F0061280/Sh_So01G0066294/Sh_So01H0071890/Sh_So01H0072002/Sh_So01K0089029/Sh_So01K0089150/Sh_So02C0104402/Sh_So03A0141366/Sh_So03A0141367/Sh_So03C0149227/Sh_Ss03D0153161/Sh_So03D0153162/Sh_Ss03E0157345/Sh_Ss03E0157346…	54
	201	GO:0000422	autophagy of mitochondrion	63/41321	137/113381	0.459854	1.2618	2.32179	0.0136399	0.082501	0.0639371	Sh_So01A0034543/Sh_So01B0038560/Sh_Ss01C0042740/Sh_So01C0045471/Sh_So01D0049983/Sh_So01E0057788/Sh_So01G0067551/Sh_So01H0071815/Sh_So01I0077590/Sh_Ss01I0080165/Sh_So01J0083158/Sh_So01K0089877/Sh_So02A0093806/Sh_So02A0095200/Sh_So02B0098597/Sh_So02B0099953/Sh_So02C0104269/Sh_So02E0111567/Sh_So02F0115882/Sh_So02F0117388/Sh_Ss02H0126873/Sh_Ss02H0128416/Sh_So02I0132747/Sh_Ss02I0134071/Sh_So03B0148658…	63
	202	GO:0002181	cytoplasmic translation	177/41321	424/113381	0.417453	1.14545	2.27223	0.0136937	0.082501	0.0639371	Sh_So01A0031646/Sh_Ss01B0037722/Sh_So01B0039735/Sh_Ss01C0043084/Sh_So01C0045834/Sh_Ss01D0051176/Sh_Ss01D0052290/Sh_So01E0053659/Sh_So01E0057390/Sh_So01E0057727/Sh_Ss01E0058057/Sh_Ss01E0058662/Sh_Ss01F0059706/Sh_So01F0061297/Sh_So01F0063227/Sh_So01F0063464/Sh_So01F0064080/Sh_So01G0069594/Sh_So01H0074606/Sh_So01H0075008/Sh_Ss01I0080158/Sh_So01I0080482/Sh_Ss01J0081666/Sh_Ss01J0083398/Sh_Ss01J0085436…	177
	203	GO:0000822	inositol hexakisphosphate binding	28/41321	54/113381	0.518519	1.42277	2.35308	0.0147369	0.0875754	0.0678697	Sh_So01A0032600/Sh_So02C0103926/Sh_So04B0192418/Sh_So04B0192442/Sh_Ss04C0195707/Sh_Ss04C0196024/Sh_Ss04D0199058/Sh_Ss04D0199451/Sh_Ss04E0202979/Sh_So04F0206126/Sh_Ss04F0206498/Sh_Ss04G0209618/Sh_So04G0209916/Sh_Ss04H0213358/Sh_So04H0213675/Sh_Ss05C0225696/Sh_So05E0230793/Sh_Ss06B0235657/Sh_Ss06I0256428/Sh_Ss06J0260999/Sh_So06K0264231/Sh_Ss07I0286797/Sh_Ss07J0289957/Sh_So09B0312654/Sh_Ss09H0330929…	28
	204	GO:0000274	"mitochondrial proton-transporting ATP synthase, stator stalk"	14/41321	23/113381	0.608696	1.6702	2.43417	0.0148238	0.0875754	0.0678697	Sh_So02A0093473/Sh_So02B0098120/Sh_So02D0106713/Sh_Ss02E0111182/Sh_So02F0115588/Sh_Ss02H0126419/Sh_Ss02I0132481/Sh_So02J0138172/Sh_Ss07D0275354/Sh_So07F0280833/Sh_So07G0283030/Sh_So07H0285051/Sh_Ss07J0291478/Sh_So10K0026441	14
	205	GO:0004656	procollagen-proline 4-dioxygenase activity	14/41321	23/113381	0.608696	1.6702	2.43417	0.0148238	0.0875754	0.0678697	Sh_Ss01A0032263/Sh_Ss01B0037988/Sh_So01E0055611/Sh_So01F0061625/Sh_So01G0066769/Sh_So01G0066831/Sh_So01H0072327/Sh_So01H0072331/Sh_So01I0078113/Sh_So01J0083586/Sh_So01K0089381/Sh_So09D0319851/Sh_Ss09G0328856/Sh_Ss09I0335407	14
	206	GO:0005366	myo-inositol:proton symporter activity	14/41321	23/113381	0.608696	1.6702	2.43417	0.0148238	0.0875754	0.0678697	Sh_So01F0062282/Sh_So02A0092662/Sh_So02B0097162/Sh_So02D0105898/Sh_So02G0119404/Sh_Ss02H0125188/Sh_Ss06B0236240/Sh_So06C0238885/Sh_So06D0241611/Sh_So06E0244286/Sh_So06F0246966/Sh_Ss06G0249662/Sh_Ss06I0257067/Sh_Ss06K0264785	14
	207	GO:0000055	ribosomal large subunit export from nucleus	37/41321	75/113381	0.493333	1.35366	2.32005	0.0150289	0.0876993	0.0679658	Sh_Ss01A0029433/Sh_So01B0035518/Sh_Ss01C0040837/Sh_So01C0045193/Sh_So01D0046623/Sh_So01E0052783/Sh_So01F0059060/Sh_So01G0064503/Sh_So01I0075828/Sh_Ss01J0081660/Sh_So01K0086739/Sh_So01K0086765/Sh_Ss02D0106641/Sh_So02E0111068/Sh_Ss02H0126315/Sh_Ss02I0132393/Sh_Ss03B0145464/Sh_Ss03F0161339/Sh_Ss03G0165845/Sh_So03K0182974/Sh_So05C0225179/Sh_So06B0236930/Sh_Ss06C0240214/Sh_So06D0242797/Sh_So06E0245003…	37
	208	GO:0000782	telomere cap complex	31/41321	61/113381	0.508197	1.39444	2.33348	0.015098	0.0876993	0.0679658	Sh_So01A0034340/Sh_So01C0045117/Sh_Ss01D0051397/Sh_So01E0057573/Sh_Ss01E0057602/Sh_So01F0063365/Sh_So01H0074429/Sh_So01I0080068/Sh_So01J0085247/Sh_So01K0090880/Sh_So02G0123595/Sh_So02G0123601/Sh_So02I0135360/Sh_So04A0189078/Sh_Ss04C0195806/Sh_So04D0199219/Sh_Ss04E0202729/Sh_Ss04F0206232/Sh_Ss04G0209708/Sh_So04I0216817/Sh_So04J0219095/Sh_So06A0233352/Sh_Ss06A0233383/Sh_Ss06A0233386/Sh_Ss06B0236081…	31
	209	GO:0000783	nuclear telomere cap complex	31/41321	61/113381	0.508197	1.39444	2.33348	0.015098	0.0876993	0.0679658	Sh_So01A0034340/Sh_So01C0045117/Sh_Ss01D0051397/Sh_So01E0057573/Sh_Ss01E0057602/Sh_So01F0063365/Sh_So01H0074429/Sh_So01I0080068/Sh_So01J0085247/Sh_So01K0090880/Sh_So02G0123595/Sh_So02G0123601/Sh_So02I0135360/Sh_So04A0189078/Sh_Ss04C0195806/Sh_So04D0199219/Sh_Ss04E0202729/Sh_Ss04F0206232/Sh_Ss04G0209708/Sh_So04I0216817/Sh_So04J0219095/Sh_So06A0233352/Sh_Ss06A0233383/Sh_Ss06A0233386/Sh_Ss06B0236081…	31
	210	GO:0000056	ribosomal small subunit export from nucleus	34/41321	68/113381	0.5	1.37195	2.32333	0.0151696	0.0876993	0.0679658	Sh_Ss01A0029433/Sh_So01B0035518/Sh_Ss01C0040837/Sh_So01D0046623/Sh_So01E0052783/Sh_So01F0059060/Sh_So01G0064503/Sh_So01I0075828/Sh_So01K0086739/Sh_So01K0086765/Sh_Ss02D0106641/Sh_So02E0111068/Sh_Ss02H0126315/Sh_Ss02I0132393/Sh_So03A0143594/Sh_So03A0143929/Sh_Ss03B0147341/Sh_So03C0151631/Sh_Ss03D0155670/Sh_So03E0159591/Sh_Ss03F0163476/Sh_Ss03F0163948/Sh_So03G0168273/Sh_So03H0172183/Sh_Ss03J0180762…	34
	211	GO:0000096	sulfur amino acid metabolic process	128/41321	300/113381	0.426667	1.17073	2.24229	0.0152051	0.0876993	0.0679658	Sh_Ss01A0032193/Sh_Ss01A0032194/Sh_Ss01A0032195/Sh_Ss01A0032196/Sh_Ss01A0032197/Sh_So01A0034833/Sh_So01A0035065/Sh_Ss01B0037927/Sh_Ss01B0037928/Sh_So01B0039902/Sh_So01B0040280/Sh_So01B0040491/Sh_Ss01C0043332/Sh_Ss01C0043333/Sh_Ss01C0043334/Sh_Ss01C0043335/Sh_So01D0048876/Sh_Ss01D0050605/Sh_Ss01D0052175/Sh_Ss01E0056914/Sh_So01F0061000/Sh_Ss01F0064164/Sh_So01G0066207/Sh_So01G0069136/Sh_So01H0072228…	128
	212	GO:0005795	Golgi stack	105/41321	242/113381	0.433884	1.19054	2.24693	0.0153505	0.0881204	0.068292	Sh_Ss01A0029531/Sh_Ss01C0040930/Sh_So01H0073458/Sh_Ss02A0094182/Sh_So02A0095018/Sh_So02A0096728/Sh_So02C0105470/Sh_So02D0107572/Sh_So02D0107768/Sh_So02D0109260/Sh_So02D0109814/Sh_So02F0116385/Sh_So02F0116466/Sh_So02F0118739/Sh_So02G0121217/Sh_Ss02H0124027/Sh_Ss02H0126921/Sh_So02H0127328/Sh_Ss02H0128124/Sh_Ss02H0130096/Sh_Ss02I0130381/Sh_So02I0133158/Sh_Ss02I0133864/Sh_Ss02I0135411/Sh_Ss02J0139107…	105
	213	GO:0004366	glycerol-3-phosphate O-acyltransferase activity	13/41321	21/113381	0.619048	1.69861	2.42449	0.015576	0.0885183	0.0686005	Sh_So01B0038169/Sh_So01E0056196/Sh_So01G0067418/Sh_So01I0078591/Sh_So01J0084937/Sh_So02A0095501/Sh_So02B0100217/Sh_So02E0113278/Sh_So02F0117702/Sh_Ss02H0128655/Sh_Ss02I0134336/Sh_Ss02J0140083/Sh_Ss04I0216604	13
	214	GO:0004419	hydroxymethylglutaryl-CoA lyase activity	13/41321	21/113381	0.619048	1.69861	2.42449	0.015576	0.0885183	0.0686005	Sh_So01A0034062/Sh_So01B0037495/Sh_Ss03D0153886/Sh_Ss03F0162244/Sh_Ss03G0166552/Sh_So03I0174647/Sh_So03J0178843/Sh_So04A0186613/Sh_So05A0219985/Sh_So05B0222800/Sh_So05B0222801/Sh_Ss06K0263229/Sh_So09G0327025	13
	215	GO:0005689	U12-type spliceosomal complex	52/41321	111/113381	0.468468	1.28543	2.27833	0.015638	0.0885183	0.0686005	Sh_So01B0038826/Sh_So01B0039212/Sh_So01D0050972/Sh_Ss01D0050980/Sh_Ss01D0050993/Sh_So01E0057871/Sh_So01G0067972/Sh_So01H0071883/Sh_So01I0079750/Sh_So01J0084958/Sh_So02D0108133/Sh_So02D0108370/Sh_So02F0117014/Sh_Ss02G0121434/Sh_Ss02G0122981/Sh_Ss02J0139526/Sh_Ss02J0139705/Sh_So03A0141139/Sh_Ss03B0145212/Sh_Ss03D0152919/Sh_Ss03D0156329/Sh_So03E0157090/Sh_Ss03F0160881/Sh_Ss03F0164656/Sh_Ss03G0166398…	52
	216	GO:0004174	electron-transferring-flavoprotein dehydrogenase activity	8/41321	11/113381	0.727273	1.99557	2.50049	0.0160017	0.0893306	0.06923	Sh_Ss01A0031651/Sh_Ss01C0042768/Sh_So01D0048885/Sh_So01E0054984/Sh_So01F0061007/Sh_So01I0077612/Sh_So10B0003374/Sh_Indtig0339079	8
	217	GO:0004753	saccharopine dehydrogenase activity	8/41321	11/113381	0.727273	1.99557	2.50049	0.0160017	0.0893306	0.06923	Sh_So04B0192585/Sh_Ss04C0195860/Sh_Ss04D0199271/Sh_Ss04E0202774/Sh_So04F0206302/Sh_Ss04G0209761/Sh_So04H0213514/Sh_So04I0216862	8
	218	GO:0004794	threonine deaminase activity	8/41321	11/113381	0.727273	1.99557	2.50049	0.0160017	0.0893306	0.06923	Sh_Ss01A0030804/Sh_So01D0047728/Sh_So01D0047745/Sh_So01E0054039/Sh_So01F0060165/Sh_So01G0065499/Sh_Ss01I0076862/Sh_So01K0088079	8
	219	GO:0000268	peroxisome targeting sequence binding	12/41321	19/113381	0.631579	1.73299	2.41964	0.0162312	0.0897881	0.0695845	Sh_Ss03K0183017/Sh_Ss04C0195230/Sh_Ss04D0198483/Sh_So04E0202068/Sh_So04F0205503/Sh_Ss04H0212789/Sh_So04I0216124/Sh_Ss04J0218439/Sh_Ss07D0275964/Sh_So07F0281333/Sh_Ss07J0291879/Sh_Ss07J0291880	12
	220	GO:0004640	phosphoribosylanthranilate isomerase activity	12/41321	19/113381	0.631579	1.73299	2.41964	0.0162312	0.0897881	0.0695845	Sh_So04A0187344/Sh_So04B0190651/Sh_So04E0200869/Sh_So04G0207961/Sh_Ss10A0001356/Sh_So10B0003995/Sh_So10C0006289/Sh_So10F0013463/Sh_So10G0016545/Sh_So10H0018864/Sh_So10J0023835/Sh_So10L0028110	12
	221	GO:0000974	Prp19 complex	36/41321	73/113381	0.493151	1.35316	2.28565	0.0164161	0.0904002	0.0700589	Sh_Ss01A0031017/Sh_So01B0036986/Sh_Ss01C0042189/Sh_Ss01C0043120/Sh_So01D0047977/Sh_So01D0050202/Sh_So01F0061346/Sh_So01G0066498/Sh_So01H0072061/Sh_So01I0077093/Sh_Ss01K0089190/Sh_Ss01K0090663/Sh_So03A0142242/Sh_So03C0149870/Sh_Ss03D0153853/Sh_Ss03E0158086/Sh_Ss03G0166512/Sh_So03J0178809/Sh_So04D0198761/Sh_Ss04E0202281/Sh_Ss04F0205777/Sh_Ss04G0209336/Sh_Ss04H0213061/Sh_So04J0218693/Sh_Ss06A0232130…	36
	222	GO:0000470	maturation of LSU-rRNA	100/41321	230/113381	0.434783	1.193	2.21874	0.0165349	0.0906442	0.070248	Sh_Ss01A0030916/Sh_So01B0040337/Sh_Ss01C0042069/Sh_Ss01C0043658/Sh_So01C0046249/Sh_Ss01D0052229/Sh_So01E0054193/Sh_Ss01E0058537/Sh_So01E0058545/Sh_So01F0060579/Sh_So01F0064003/Sh_So01G0065630/Sh_So01H0071186/Sh_So01H0075384/Sh_So01H0075388/Sh_So01J0082412/Sh_So02B0099556/Sh_So02F0117975/Sh_So02F0118173/Sh_Ss02G0122902/Sh_Ss02G0122906/Sh_Ss02H0129234/Sh_Ss02I0134711/Sh_Ss02J0137136/Sh_Ss02J0139435…	100
	223	GO:0004142	diacylglycerol cholinephosphotransferase activity	9/41321	13/113381	0.692308	1.89963	2.45638	0.0167827	0.0915899	0.0709809	Sh_Ss06H0254814/Sh_So10A0001717/Sh_So10C0006536/Sh_Ss10D0008715/Sh_So10F0013758/Sh_So10H0019154/Sh_So10H0019158/Sh_So10H0019163/Sh_So10J0024134	9
	224	GO:0000137	Golgi cis cisterna	10/41321	15/113381	0.666667	1.82927	2.43225	0.0169538	0.0917396	0.0710969	Sh_So02A0096728/Sh_So02C0105470/Sh_So02D0109814/Sh_So02F0118739/Sh_Ss02H0130096/Sh_Ss02I0135411/Sh_Ss02J0141010/Sh_So03J0179167/Sh_So04F0205489/Sh_So04I0216113	10
	225	GO:0005839	proteasome core complex	115/41321	268/113381	0.429104	1.17742	2.20205	0.0169609	0.0917396	0.0710969	Sh_Ss01A0030933/Sh_So01A0033353/Sh_So01A0034932/Sh_So01A0035118/Sh_So01B0037800/Sh_So01B0040184/Sh_So01C0044532/Sh_Ss01D0052244/Sh_So01E0054474/Sh_So01E0055092/Sh_So01E0058344/Sh_Ss01E0058371/Sh_So01F0060309/Sh_So01F0060540/Sh_So01G0065646/Sh_So01G0068075/Sh_So01G0069279/Sh_So01H0071404/Sh_So01I0079297/Sh_So01I0080763/Sh_So01J0086296/Sh_So01K0087291/Sh_So01K0088210/Sh_So02A0094827/Sh_So02A0095023…	115
	226	GO:0000967	rRNA 5'-end processing	41/41321	85/113381	0.482353	1.32353	2.25957	0.0170446	0.0917843	0.0711315	Sh_So01G0064799/Sh_So01G0068308/Sh_So01H0074621/Sh_So01I0081052/Sh_So02G0123391/Sh_So03A0142167/Sh_So03A0143783/Sh_So03C0149844/Sh_Ss03D0153824/Sh_Ss03D0153825/Sh_So03D0153947/Sh_So03F0162267/Sh_Ss03G0166438/Sh_So03G0167161/Sh_Ss03I0174609/Sh_So03K0183472/Sh_So04B0190137/Sh_So05E0230223/Sh_Ss06A0234329/Sh_So06B0236942/Sh_So06C0239591/Sh_So06F0247710/Sh_So06G0250454/Sh_So06H0254280/Sh_Ss06I0255438…	41
	227	GO:0004795	threonine synthase activity	18/41321	32/113381	0.5625	1.54345	2.32826	0.0175535	0.0941085	0.0729328	Sh_So03A0143572/Sh_So03C0151240/Sh_So03D0155196/Sh_So03E0159283/Sh_Ss03G0167874/Sh_So03H0171763/Sh_Ss03I0175837/Sh_So03J0180241/Sh_So09A0311743/Sh_So09B0314423/Sh_So09C0317477/Sh_So09D0320241/Sh_So09F0325960/Sh_So09F0325970/Sh_Ss09G0329237/Sh_Ss09H0332498/Sh_Ss09I0335721/Sh_So09I0335769	18
	228	GO:0000086	G2/M transition of mitotic cell cycle	43/41321	90/113381	0.477778	1.31098	2.23491	0.0179208	0.0943256	0.073101	Sh_So01B0036417/Sh_So01E0053769/Sh_So01E0053781/Sh_So01E0053782/Sh_So01G0065128/Sh_So01H0070788/Sh_So01K0087502/Sh_Ss02A0094651/Sh_So02B0099432/Sh_So02D0107996/Sh_So02E0112464/Sh_So02F0116848/Sh_So02G0121593/Sh_Ss02H0127734/Sh_So02I0133553/Sh_So02J0139381/Sh_So03B0147701/Sh_Ss03D0155713/Sh_So03E0159617/Sh_Ss03F0163990/Sh_Ss03F0163991/Sh_So03K0184992/Sh_So04B0192581/Sh_So04B0192596/Sh_So04J0219158…	43
	229	GO:0000991	"obsolete transcription factor activity, core RNA polymerase II binding"	35/41321	71/113381	0.492958	1.35263	2.25072	0.0179368	0.0943256	0.073101	Sh_So01A0034955/Sh_So01A0034958/Sh_So01B0040203/Sh_Ss01D0051885/Sh_So01E0054355/Sh_So01G0069133/Sh_So01G0069300/Sh_So01I0080776/Sh_Ss02J0140039/Sh_Ss06A0234310/Sh_So06D0242191/Sh_So06F0247692/Sh_So06J0262283/Sh_So06K0265488/Sh_Ss07D0275272/Sh_So07F0279300/Sh_So07K0293023/Sh_So09B0313994/Sh_So09B0314028/Sh_So09D0319889/Sh_Ss09G0328896/Sh_Ss09H0332179/Sh_Ss10B0003624/Sh_So10B0004535/Sh_So10C0006847…	35
	230	GO:0003987	acetate-CoA ligase activity	22/41321	41/113381	0.536585	1.47234	2.29067	0.0181366	0.0943256	0.073101	Sh_So01A0034122/Sh_So01B0039328/Sh_So01C0044927/Sh_Ss01D0051099/Sh_Ss01E0057342/Sh_Ss01E0057343/Sh_So01F0063129/Sh_So01F0063152/Sh_So01H0074177/Sh_So01I0078343/Sh_So01I0079911/Sh_So03K0185500/Sh_So04B0191145/Sh_So04B0191147/Sh_Ss04E0201360/Sh_Ss04F0204844/Sh_Ss04I0215451/Sh_So06A0232926/Sh_So06C0238341/Sh_Ss06E0243670/Sh_Ss06F0246428/Sh_So06J0261046	22
	231	GO:0004363	glutathione synthase activity	22/41321	41/113381	0.536585	1.47234	2.29067	0.0181366	0.0943256	0.073101	Sh_Ss02H0123932/Sh_Ss02H0123937/Sh_Ss02I0130354/Sh_So02J0135727/Sh_So02J0135730/Sh_Ss05A0222022/Sh_So05C0226899/Sh_So05C0226913/Sh_So05D0229344/Sh_So07I0286177/Sh_Ss07J0289321/Sh_So08A0296849/Sh_So08B0299262/Sh_So08B0299556/Sh_So08C0301543/Sh_So08C0301544/Sh_So08C0301816/Sh_So08D0303858/Sh_So08D0304087/Sh_So09E0321697/Sh_So10B0004911/Sh_So10K0026021	22
	232	GO:0004856	D-xylulokinase activity	22/41321	41/113381	0.536585	1.47234	2.29067	0.0181366	0.0943256	0.073101	Sh_So01H0072844/Sh_Ss01H0072854/Sh_Ss02B0100913/Sh_So02D0109461/Sh_So02G0123215/Sh_Ss02H0129592/Sh_Ss02I0131156/Sh_Ss02I0134966/Sh_Ss02J0140694/Sh_So04D0199048/Sh_Ss04F0203910/Sh_So05C0225515/Sh_So05C0225532/Sh_Ss06J0259324/Sh_So07E0276402/Sh_So08A0296573/Sh_So08C0301143/Sh_So08D0303460/Sh_Ss09E0321207/Sh_Ss09H0329996/Sh_Ss09I0333227/Sh_Sotig0347413	22
	233	GO:0005997	xylulose metabolic process	22/41321	41/113381	0.536585	1.47234	2.29067	0.0181366	0.0943256	0.073101	Sh_So01H0072844/Sh_Ss01H0072854/Sh_Ss02B0100913/Sh_So02D0109461/Sh_So02G0123215/Sh_Ss02H0129592/Sh_Ss02I0131156/Sh_Ss02I0134966/Sh_Ss02J0140694/Sh_So04D0199048/Sh_Ss04F0203910/Sh_So05C0225515/Sh_So05C0225532/Sh_Ss06J0259324/Sh_So07E0276402/Sh_So08A0296573/Sh_So08C0301143/Sh_So08D0303460/Sh_Ss09E0321207/Sh_Ss09H0329996/Sh_Ss09I0333227/Sh_Sotig0347413	22
	234	GO:0006083	acetate metabolic process	22/41321	41/113381	0.536585	1.47234	2.29067	0.0181366	0.0943256	0.073101	Sh_So01A0034122/Sh_So01B0039328/Sh_So01C0044927/Sh_Ss01D0051099/Sh_Ss01E0057342/Sh_Ss01E0057343/Sh_So01F0063129/Sh_So01F0063152/Sh_So01H0074177/Sh_So01I0078343/Sh_So01I0079911/Sh_So03K0185500/Sh_So04B0191145/Sh_So04B0191147/Sh_Ss04E0201360/Sh_Ss04F0204844/Sh_Ss04I0215451/Sh_So06A0232926/Sh_So06C0238341/Sh_Ss06E0243670/Sh_Ss06F0246428/Sh_So06J0261046	22
	235	GO:0000463	"maturation of LSU-rRNA from tricistronic rRNA transcript (SSU-rRNA, 5.8S rRNA, LSU-rRNA)"	52/41321	112/113381	0.464286	1.27396	2.19656	0.0190159	0.0984783	0.0763193	Sh_Ss01A0030916/Sh_Ss01C0042069/Sh_So01E0054193/Sh_So01F0060579/Sh_So01G0065630/Sh_So01H0071186/Sh_So01J0082412/Sh_So03A0141399/Sh_So03C0150145/Sh_Ss03D0153197/Sh_So03D0154182/Sh_Ss03E0157386/Sh_Ss03F0161306/Sh_Ss03G0165814/Sh_So03G0166839/Sh_So03H0170035/Sh_So03H0170972/Sh_So03I0174991/Sh_Ss03J0178214/Sh_Ss03J0179109/Sh_Ss06A0234280/Sh_Ss06A0234623/Sh_So06B0236919/Sh_So06H0254229/Sh_Ss06I0258371…	52
	236	GO:0004049	anthranilate synthase activity	25/41321	48/113381	0.520833	1.42912	2.25178	0.0192394	0.0992134	0.076889	Sh_Ss01A0030757/Sh_So01A0034452/Sh_Ss01C0041091/Sh_So01C0045291/Sh_So01E0053117/Sh_So01E0054010/Sh_So01G0064748/Sh_So01G0065481/Sh_Ss01I0076828/Sh_So01I0080114/Sh_So01J0082302/Sh_So01J0085325/Sh_So01K0087999/Sh_So01K0088000/Sh_So01K0091007/Sh_Ss02E0110726/Sh_So06A0233326/Sh_Ss06B0236055/Sh_So06D0241431/Sh_So06E0244048/Sh_So06F0246820/Sh_So06F0246825/Sh_So06G0249338/Sh_Ss06H0253466/Sh_So06K0264586	25
	237	GO:0000723	telomere maintenance	135/41321	320/113381	0.421875	1.15759	2.13768	0.0194914	0.0997046	0.0772696	Sh_Ss01A0029444/Sh_Ss01A0031217/Sh_So01A0031695/Sh_So01A0034340/Sh_So01B0037652/Sh_Ss01C0040849/Sh_So01C0045117/Sh_So01D0048171/Sh_Ss01D0051397/Sh_So01E0052800/Sh_So01E0054595/Sh_Ss01E0055250/Sh_So01E0057573/Sh_Ss01E0057602/Sh_So01F0063365/Sh_So01G0064511/Sh_So01G0068836/Sh_So01H0070060/Sh_So01H0071946/Sh_So01H0071976/Sh_So01H0074429/Sh_Ss01I0077307/Sh_So01I0080068/Sh_So01J0085247/Sh_So01K0086754…	135
	238	GO:0006109	regulation of carbohydrate metabolic process	167/41321	402/113381	0.415423	1.13988	2.12756	0.0196033	0.0997046	0.0772696	Sh_So01A0034049/Sh_So01A0034883/Sh_So01B0036017/Sh_So01B0036265/Sh_Ss01C0045731/Sh_So01C0045743/Sh_So01C0045968/Sh_Ss01D0051964/Sh_So01E0058277/Sh_Ss01E0058297/Sh_So01F0060377/Sh_So01G0069202/Sh_So01H0071206/Sh_So01H0072045/Sh_So01H0074903/Sh_So01J0082516/Sh_Ss01J0083114/Sh_So01J0083766/Sh_So01J0084527/Sh_So01K0088254/Sh_So01K0091385/Sh_So02A0092328/Sh_So02A0092795/Sh_So02B0097301/Sh_So02C0101430…	167
	239	GO:0001503	ossification	34/41321	69/113381	0.492754	1.35207	2.21525	0.0196044	0.0997046	0.0772696	Sh_Ss01A0030544/Sh_So01B0036514/Sh_Ss01B0037741/Sh_Ss01C0041716/Sh_Ss01C0043092/Sh_So01D0049229/Sh_So01F0059913/Sh_Ss01J0083408/Sh_So01K0089166/Sh_Ss03B0145994/Sh_Ss03B0145995/Sh_So03E0157895/Sh_Ss03G0166243/Sh_Ss03I0174450/Sh_So03J0178629/Sh_Ss03K0183294/Sh_So04C0196027/Sh_So07A0266309/Sh_So07B0268554/Sh_So07F0279653/Sh_Ss07G0281483/Sh_So07G0281701/Sh_So07H0283993/Sh_Ss07I0287075/Sh_Ss07J0290106…	34
	240	GO:0002699	positive regulation of immune effector process	28/41321	55/113381	0.509091	1.3969	2.22947	0.0197461	0.0997046	0.0772696	Sh_So01C0045310/Sh_Ss01D0051475/Sh_So01H0074525/Sh_So01J0085340/Sh_So01K0091026/Sh_So01K0091057/Sh_So03A0141324/Sh_So03B0148723/Sh_Ss03D0153126/Sh_Ss03E0157281/Sh_So03E0160462/Sh_Ss03G0165724/Sh_Ss03I0173877/Sh_So03J0178110/Sh_So03J0178115/Sh_So03J0181924/Sh_So03J0181927/Sh_So03K0185845/Sh_So09C0315532/Sh_So09C0315560/Sh_Ss09E0322628/Sh_So09F0325110/Sh_So09G0327704/Sh_Ss09G0328326/Sh_Ss09H0330889…	28
	241	GO:0005785	signal recognition particle receptor complex	21/41321	39/113381	0.538462	1.47749	2.25843	0.0197807	0.0997046	0.0772696	Sh_So01F0059992/Sh_Ss02G0118959/Sh_Ss03F0160942/Sh_So05B0222594/Sh_So05C0225075/Sh_So06B0235536/Sh_Ss06J0258856/Sh_Ss06K0263013/Sh_So07A0267525/Sh_So07E0278255/Sh_Ss09G0326913/Sh_So09G0327078/Sh_Ss09H0330365/Sh_Ss09I0333718/Sh_Ss10B0003633/Sh_So10C0006033/Sh_So10D0008101/Sh_Ss10I0020490/Sh_So10J0023623/Sh_So10K0025601/Sh_Ss10K0027040	21
	242	GO:0000506	glycosylphosphatidylinositol-N-acetylglucosaminyltransferase (GPI-GnT) complex	31/41321	62/113381	0.5	1.37195	2.2184	0.0198262	0.0997046	0.0772696	Sh_So01A0033068/Sh_So02A0093265/Sh_So02A0094005/Sh_So02B0098917/Sh_So02E0111756/Sh_So02F0116171/Sh_So02G0120211/Sh_So02G0120213/Sh_Ss02H0126196/Sh_So02H0127087/Sh_Ss02I0132936/Sh_Ss02J0138812/Sh_So04A0188155/Sh_So04B0189809/Sh_So04B0191616/Sh_So04C0193143/Sh_So04E0201890/Sh_Ss04G0206969/Sh_So04G0208928/Sh_Ss04H0210349/Sh_So04H0212576/Sh_So04I0215910/Sh_So06D0241131/Sh_So06E0243764/Sh_So06E0245569…	31
	243	GO:0004350	glutamate-5-semialdehyde dehydrogenase activity	16/41321	28/113381	0.571429	1.56795	2.27602	0.0205065	0.102701	0.0795919	Sh_Ss03D0156147/Sh_So03I0176750/Sh_Ss03J0181332/Sh_So08D0303731/Sh_So09A0311117/Sh_So09A0311119/Sh_So09B0313738/Sh_So09C0316671/Sh_So09C0316673/Sh_So09D0319698/Sh_So09D0319700/Sh_Ss09G0328659/Sh_Ss09G0328661/Sh_Ss09H0331956/Sh_Ss09H0331958/Sh_Ss09I0335205	16
	244	GO:0004019	adenylosuccinate synthase activity	15/41321	26/113381	0.576923	1.58302	2.25143	0.022112	0.110288	0.0854719	Sh_Ss01A0030914/Sh_So01B0040218/Sh_Ss01C0042067/Sh_Ss01D0052068/Sh_So01E0054177/Sh_So01E0054191/Sh_Ss01E0058402/Sh_So01F0060269/Sh_So01F0062678/Sh_So01G0069311/Sh_So01H0071184/Sh_So01I0076974/Sh_So01I0080782/Sh_So01K0091563/Sh_So01K0091564	15
	245	GO:0005758	mitochondrial intermembrane space	52/41321	113/113381	0.460177	1.26268	2.11555	0.0229583	0.114042	0.088381	Sh_Ss01B0039948/Sh_Ss01J0081616/Sh_Ss02H0124165/Sh_So03A0141356/Sh_So03A0141478/Sh_So03A0144547/Sh_Ss03B0145391/Sh_So03B0148378/Sh_So03B0148479/Sh_So03C0149210/Sh_So03C0149215/Sh_So03C0152210/Sh_So03D0156484/Sh_Ss03E0157314/Sh_Ss03F0161246/Sh_So03F0164731/Sh_Ss03F0164897/Sh_Ss03G0165761/Sh_So03H0169986/Sh_So03H0170130/Sh_So03I0173925/Sh_Ss03I0177006/Sh_So03I0177128/Sh_So03J0181610/Sh_So03K0182867…	52
	246	GO:0001682	tRNA 5'-leader removal	32/41321	65/113381	0.492308	1.35085	2.14257	0.0234428	0.115474	0.0894906	Sh_So01A0034900/Sh_So02A0096671/Sh_Ss02B0101133/Sh_So02E0114312/Sh_So02F0118684/Sh_So02G0123602/Sh_So02I0135358/Sh_Ss02J0140995/Sh_So03H0173479/Sh_Ss03I0177631/Sh_So03J0182223/Sh_So03K0186078/Sh_Ss03K0186113/Sh_So06B0237619/Sh_So06D0240791/Sh_So06D0242829/Sh_So06G0251061/Sh_Ss06H0255031/Sh_Ss06J0258844/Sh_Ss06J0262969/Sh_So06K0263438/Sh_So08B0298306/Sh_So08C0300455/Sh_Ss08E0304913/Sh_So09B0313881…	32
	247	GO:0004143	ATP-dependent diacylglycerol kinase activity	19/41321	35/113381	0.542857	1.48955	2.19348	0.0235312	0.115474	0.0894906	Sh_Ss01E0058830/Sh_So01G0069730/Sh_So01G0069734/Sh_So01H0072552/Sh_So03J0179519/Sh_So04D0199294/Sh_So04F0206323/Sh_Ss04G0209781/Sh_So04I0216914/Sh_So04J0219170/Sh_So07L0295864/Sh_So08A0296780/Sh_So08B0299159/Sh_So08F0308154/Sh_Ss09E0321554/Sh_Ss09E0321555/Sh_Ss09G0326522/Sh_Ss09G0326752/Sh_Ss09H0329766	19
	248	GO:0004526	ribonuclease P activity	19/41321	35/113381	0.542857	1.48955	2.19348	0.0235312	0.115474	0.0894906	Sh_So01A0034900/Sh_So02A0096671/Sh_Ss02B0101133/Sh_So02E0114312/Sh_So02F0118684/Sh_So02G0123602/Sh_So02I0135358/Sh_Ss02J0140995/Sh_So03H0173479/Sh_Ss03I0177631/Sh_So03J0182223/Sh_So03K0186078/Sh_Ss03K0186113/Sh_So06B0237619/Sh_So06D0242829/Sh_So06G0251061/Sh_Ss06H0255031/Sh_Ss06J0262969/Sh_So06K0263438	19
	249	GO:0004789	thiamine-phosphate diphosphorylase activity	14/41321	24/113381	0.583333	1.60061	2.22835	0.0237908	0.116279	0.0901143	Sh_So08A0298286/Sh_So08A0298287/Sh_So08C0301328/Sh_So08D0303687/Sh_So08D0303690/Sh_So08F0308092/Sh_So08F0308094/Sh_Ss09E0321466/Sh_Ss09E0321471/Sh_Ss09H0329817/Sh_Ss09H0329821/Sh_Ss09H0329822/Sh_Ss09H0329824/Sh_Ss09I0333099	14
	250	GO:0000035	acyl binding	39/41321	82/113381	0.47561	1.30503	2.09239	0.0253271	0.123292	0.0955498	Sh_So01H0070059/Sh_So01K0086753/Sh_So01K0086777/Sh_Ss01K0088721/Sh_So01K0088758/Sh_So02A0095033/Sh_So02E0110675/Sh_So02E0112835/Sh_So02G0119945/Sh_Ss02H0123782/Sh_Ss02H0125900/Sh_Ss02I0130394/Sh_So03K0185085/Sh_So04B0190300/Sh_Ss04E0200372/Sh_Ss04F0203998/Sh_So05C0226171/Sh_So06C0240274/Sh_So06C0240275/Sh_So06I0258813/Sh_So07C0270682/Sh_So07C0273374/Sh_Ss07D0275515/Sh_So07G0283150/Sh_So07H0285186…	39
	251	GO:0001727	lipid kinase activity	18/41321	33/113381	0.545455	1.49668	2.16088	0.025664	0.124434	0.0964349	Sh_So02A0095743/Sh_So02E0113414/Sh_So03A0144016/Sh_So03B0147742/Sh_Ss03D0155765/Sh_So03E0159658/Sh_So03E0159660/Sh_Ss03F0164030/Sh_So03G0168358/Sh_So03H0172301/Sh_Ss03I0176382/Sh_So03J0180849/Sh_Ss04C0195213/Sh_So04D0198463/Sh_Ss04E0202058/Sh_So04F0205477/Sh_Ss04H0212773/Sh_So04J0218416	18
	252	GO:0005749	"obsolete mitochondrial respiratory chain complex II, succinate dehydrogenase complex (ubiquinone)"	28/41321	56/113381	0.5	1.37195	2.10827	0.0260003	0.125565	0.097311	Sh_So01A0030956/Sh_So01B0037588/Sh_Ss01C0042137/Sh_Ss01C0042906/Sh_Ss01E0055153/Sh_So01F0061127/Sh_So01F0061155/Sh_So01G0065683/Sh_So01G0065685/Sh_So01I0077024/Sh_So01I0077700/Sh_Ss01J0082448/Sh_So03A0144220/Sh_So03E0159870/Sh_Ss06A0232081/Sh_Ss06E0243067/Sh_So06F0245823/Sh_Ss06H0252496/Sh_So06J0259997/Sh_So06K0264131/Sh_So07A0266382/Sh_So07F0279608/Sh_So07G0281656/Sh_Ss07I0287207/Sh_Ss07J0290310…	28
	253	GO:0004784	superoxide dismutase activity	41/41321	87/113381	0.471264	1.29311	2.07103	0.0263484	0.126743	0.0982242	Sh_So01A0033709/Sh_So01A0034706/Sh_So01A0034707/Sh_So01B0039092/Sh_So01B0039911/Sh_So01C0045215/Sh_Ss01D0051763/Sh_Ss01E0057095/Sh_So01F0062863/Sh_Ss01F0063609/Sh_So01I0079615/Sh_So01I0080281/Sh_So01J0084820/Sh_So02E0114132/Sh_So02F0118260/Sh_So02F0118261/Sh_So02F0118533/Sh_So02G0123399/Sh_Ss02J0140850/Sh_So04I0214079/Sh_So05C0225157/Sh_Ss07F0280926/Sh_So07K0293621/Sh_So07L0295461/Sh_So09A0310538…	41
	254	GO:0000418	RNA polymerase IV complex	52/41321	114/113381	0.45614	1.25161	2.03531	0.0275257	0.131885	0.102209	Sh_Ss01A0031481/Sh_Ss01C0042627/Sh_So01D0049701/Sh_So01D0050200/Sh_So01F0060841/Sh_So01I0077484/Sh_So02A0093502/Sh_So02D0105493/Sh_Ss02D0106912/Sh_So02E0111354/Sh_So02F0115642/Sh_So02G0120431/Sh_Ss02H0125020/Sh_Ss02H0126598/Sh_So02I0132499/Sh_So02J0138185/Sh_Ss03J0178523/Sh_So04A0186658/Sh_So05A0220030/Sh_So05A0220446/Sh_So05D0227668/Sh_Ss06A0234089/Sh_Ss06B0235163/Sh_So06C0239387/Sh_Ss06E0243079…	52
	255	GO:0005868	cytoplasmic dynein complex	17/41321	31/113381	0.548387	1.50472	2.12829	0.0279866	0.132943	0.103029	Sh_So02E0113625/Sh_So03C0149827/Sh_So03C0151581/Sh_Ss03D0153805/Sh_Ss03D0155615/Sh_So03E0158036/Sh_So03E0159547/Sh_Ss03F0163799/Sh_Ss03G0166425/Sh_So03H0170630/Sh_So03H0172136/Sh_So03I0176239/Sh_Ss03J0178749/Sh_So03J0180712/Sh_So04A0188780/Sh_So04D0198884/Sh_So06E0244042	17
	256	GO:0004576	oligosaccharyl transferase activity	30/41321	61/113381	0.491803	1.34946	2.06737	0.0280742	0.132943	0.103029	Sh_Ss01D0052462/Sh_Ss01G0069702/Sh_Ss02I0131127/Sh_So03A0143829/Sh_Ss03B0147548/Sh_Ss03D0156095/Sh_Ss03F0163712/Sh_So03G0168145/Sh_So03H0172030/Sh_Ss03J0180601/Sh_So03K0184764/Sh_Ss06A0234865/Sh_So06C0240277/Sh_So06D0240497/Sh_Ind06D0242854/Sh_Ss06F0248344/Sh_So06J0262844/Sh_So07A0266376/Sh_So07B0268593/Sh_So07C0271559/Sh_Ss07G0281550/Sh_Ss07G0281551/Sh_Ss07I0286989/Sh_Ss07I0286990/Sh_So07K029215…	30
	257	GO:0004579	dolichyl-diphosphooligosaccharide-protein glycotransferase activity	30/41321	61/113381	0.491803	1.34946	2.06737	0.0280742	0.132943	0.103029	Sh_Ss01D0052462/Sh_Ss01G0069702/Sh_Ss02I0131127/Sh_So03A0143829/Sh_Ss03B0147548/Sh_Ss03D0156095/Sh_Ss03F0163712/Sh_So03G0168145/Sh_So03H0172030/Sh_Ss03J0180601/Sh_So03K0184764/Sh_Ss06A0234865/Sh_So06C0240277/Sh_So06D0240497/Sh_Ind06D0242854/Sh_Ss06F0248344/Sh_So06J0262844/Sh_So07A0266376/Sh_So07B0268593/Sh_So07C0271559/Sh_Ss07G0281550/Sh_Ss07G0281551/Sh_Ss07I0286989/Sh_Ss07I0286990/Sh_So07K029215…	30
	258	GO:0000255	allantoin metabolic process	27/41321	54/113381	0.5	1.37195	2.07026	0.028484	0.133842	0.103726	Sh_Ss01F0062609/Sh_So01G0066495/Sh_So01I0079286/Sh_Ss01J0084647/Sh_So01K0090368/Sh_Ss02H0124399/Sh_Ss02H0128572/Sh_Ss02H0128626/Sh_Ss02I0134192/Sh_So02J0136014/Sh_Ss02J0139940/Sh_So03A0142591/Sh_So06C0240180/Sh_So06D0242758/Sh_So06E0245590/Sh_Ss06H0254913/Sh_So07B0269629/Sh_So08B0300063/Sh_So08C0302273/Sh_So10A0002003/Sh_So10C0006740/Sh_Ss10D0009042/Sh_Ss10E0011723/Sh_So10G0017137/Sh_So10H0019541…	27
	259	GO:0005652	nuclear lamina	27/41321	54/113381	0.5	1.37195	2.07026	0.028484	0.133842	0.103726	Sh_So01J0082452/Sh_So01J0084287/Sh_So03B0147669/Sh_Ss03D0155667/Sh_Ss03F0163945/Sh_So03G0168269/Sh_So03H0172180/Sh_So03I0176282/Sh_Ss03J0180756/Sh_So04A0186787/Sh_So04A0188656/Sh_So04D0196712/Sh_So04D0198758/Sh_So04E0200238/Sh_So04E0200242/Sh_So04E0202276/Sh_Ss04F0203878/Sh_Ss04F0204582/Sh_Ss04F0205772/Sh_Ss04G0207328/Sh_So04G0208150/Sh_Ss04G0209333/Sh_Ss04H0210751/Sh_Ss04H0213056/Sh_So04I0214535…	27
	260	GO:0004376	glycolipid mannosyltransferase activity	16/41321	29/113381	0.551724	1.51388	2.09581	0.0305128	0.137933	0.106896	Sh_Ss02H0124291/Sh_Ss02I0130749/Sh_Ss03D0153041/Sh_So03E0157203/Sh_Ss03F0161012/Sh_Ss03G0165635/Sh_Ss03I0173813/Sh_Ss03J0178028/Sh_So03K0182590/Sh_So06D0242106/Sh_So06E0245032/Sh_Ss06F0247597/Sh_Ss06G0250339/Sh_So06H0254147/Sh_Ss06I0257758/Sh_So06K0265390	16
	261	GO:0004150	dihydroneopterin aldolase activity	10/41321	16/113381	0.625	1.71494	2.1657	0.0305848	0.137933	0.106896	Sh_So01G0069212/Sh_So02D0108388/Sh_So02E0112972/Sh_So02G0122098/Sh_Ss02H0128396/Sh_Ss02I0134033/Sh_Ss02J0139786/Sh_So07C0273307/Sh_Ss07J0291541/Sh_Indtig0347022	10
	262	GO:0004733	pyridoxamine phosphate oxidase activity	10/41321	16/113381	0.625	1.71494	2.1657	0.0305848	0.137933	0.106896	Sh_So01A0035369/Sh_So01B0037825/Sh_So01D0052593/Sh_Ss01E0058901/Sh_So01G0069797/Sh_So01G0069810/Sh_So01H0072505/Sh_So01I0078220/Sh_So01J0086556/Sh_Ss01K0089469	10
	263	GO:0005986	sucrose biosynthetic process	23/41321	45/113381	0.511111	1.40244	2.04471	0.0311424	0.137933	0.106896	Sh_So01C0045149/Sh_Ss01D0051443/Sh_So01E0057704/Sh_So01G0068727/Sh_So01K0090935/Sh_So03A0144356/Sh_So03A0144660/Sh_So03B0148207/Sh_So03B0148495/Sh_So03C0152003/Sh_Ss03D0156178/Sh_Ss03E0160250/Sh_Ss03F0164592/Sh_Ss03F0164912/Sh_So03G0169051/Sh_So03I0176778/Sh_So03I0176852/Sh_So03J0181378/Sh_So03K0183534/Sh_So03K0185365/Sh_So09A0311052/Sh_Ss09G0328592/Sh_Ss09I0335129	23
	264	GO:0000062	fatty-acyl-CoA binding	26/41321	52/113381	0.5	1.37195	2.03155	0.0312202	0.137933	0.106896	Sh_So01A0034571/Sh_So01C0041030/Sh_So01E0052978/Sh_Ss01E0057858/Sh_So01G0064685/Sh_So01G0068788/Sh_So01I0075981/Sh_So01J0081427/Sh_Ss02H0124029/Sh_So04A0189369/Sh_So04B0192859/Sh_Ss04D0199574/Sh_So04E0203087/Sh_Ss04F0206624/Sh_Ss04G0210020/Sh_So04I0217135/Sh_So06J0261704/Sh_So07B0269115/Sh_Ss07I0287548/Sh_So08C0301859/Sh_So08E0306381/Sh_So10C0005096/Sh_So10E0009835/Sh_Ss10I0020279/Sh_So10L0027142…	26
	265	GO:0004661	protein geranylgeranyltransferase activity	26/41321	52/113381	0.5	1.37195	2.03155	0.0312202	0.137933	0.106896	Sh_So02B0099601/Sh_So02C0103959/Sh_So02D0108136/Sh_So02F0117017/Sh_Ss02J0139523/Sh_So03A0141091/Sh_So03A0141650/Sh_Ss03B0145691/Sh_So03C0149431/Sh_So03C0149434/Sh_Ss03D0153430/Sh_Ss03F0160827/Sh_So03H0170314/Sh_So03I0174292/Sh_So03J0177771/Sh_Ss03J0178498/Sh_Ss03J0181080/Sh_Ss03K0183163/Sh_So07B0270346/Sh_Ss07H0285457/Sh_So07I0287355/Sh_Ss07J0291765/Sh_So07L0295794/Sh_Ss10D0009161/Sh_Ss10H0019618…	26
	266	GO:0005095	GTPase inhibitor activity	26/41321	52/113381	0.5	1.37195	2.03155	0.0312202	0.137933	0.106896	Sh_So01D0052020/Sh_Ss01D0052051/Sh_So01E0058357/Sh_So01G0069289/Sh_So01G0069291/Sh_So01H0075246/Sh_Ss02H0124357/Sh_Ss02I0130902/Sh_So04C0192977/Sh_Ss04E0199680/Sh_Ss04F0203244/Sh_Ss04G0206800/Sh_So04H0210155/Sh_So06B0236983/Sh_So06G0249258/Sh_So08E0306772/Sh_So09C0315739/Sh_So09H0331165/Sh_Ss10A0000108/Sh_Ss10B0002723/Sh_So10D0007347/Sh_So10F0012371/Sh_Ss10F0014358/Sh_So10G0014705/Sh_Ss10I0020241…	26
	267	GO:0002637	regulation of immunoglobulin production	34/41321	71/113381	0.478873	1.31398	2.00405	0.0315044	0.137933	0.106896	Sh_So01C0045310/Sh_Ss01D0051475/Sh_So01H0074525/Sh_So01J0085340/Sh_So01K0091026/Sh_So01K0091057/Sh_Ss02J0140039/Sh_So03B0148723/Sh_So03E0160462/Sh_So03J0181924/Sh_So03J0181927/Sh_So03K0185845/Sh_Ss07D0275272/Sh_So09B0313994/Sh_So09B0314028/Sh_So09C0315532/Sh_So09C0315560/Sh_So09D0319889/Sh_Ss09E0322628/Sh_So09F0325110/Sh_So09G0327704/Sh_Ss09G0328326/Sh_Ss09G0328896/Sh_Ss09H0330889/Sh_Ss09H0331588…	34
	268	GO:0002700	regulation of production of molecular mediator of immune response	34/41321	71/113381	0.478873	1.31398	2.00405	0.0315044	0.137933	0.106896	Sh_So01C0045310/Sh_Ss01D0051475/Sh_So01H0074525/Sh_So01J0085340/Sh_So01K0091026/Sh_So01K0091057/Sh_Ss02J0140039/Sh_So03B0148723/Sh_So03E0160462/Sh_So03J0181924/Sh_So03J0181927/Sh_So03K0185845/Sh_Ss07D0275272/Sh_So09B0313994/Sh_So09B0314028/Sh_So09C0315532/Sh_So09C0315560/Sh_So09D0319889/Sh_Ss09E0322628/Sh_So09F0325110/Sh_So09G0327704/Sh_Ss09G0328326/Sh_Ss09G0328896/Sh_Ss09H0330889/Sh_Ss09H0331588…	34
	269	GO:0002703	regulation of leukocyte mediated immunity	34/41321	71/113381	0.478873	1.31398	2.00405	0.0315044	0.137933	0.106896	Sh_So01C0045310/Sh_Ss01D0051475/Sh_So01H0074525/Sh_So01J0085340/Sh_So01K0091026/Sh_So01K0091057/Sh_Ss02J0140039/Sh_So03B0148723/Sh_So03E0160462/Sh_So03J0181924/Sh_So03J0181927/Sh_So03K0185845/Sh_Ss07D0275272/Sh_So09B0313994/Sh_So09B0314028/Sh_So09C0315532/Sh_So09C0315560/Sh_So09D0319889/Sh_Ss09E0322628/Sh_So09F0325110/Sh_So09G0327704/Sh_Ss09G0328326/Sh_Ss09G0328896/Sh_Ss09H0330889/Sh_Ss09H0331588…	34
	270	GO:0002706	regulation of lymphocyte mediated immunity	34/41321	71/113381	0.478873	1.31398	2.00405	0.0315044	0.137933	0.106896	Sh_So01C0045310/Sh_Ss01D0051475/Sh_So01H0074525/Sh_So01J0085340/Sh_So01K0091026/Sh_So01K0091057/Sh_Ss02J0140039/Sh_So03B0148723/Sh_So03E0160462/Sh_So03J0181924/Sh_So03J0181927/Sh_So03K0185845/Sh_Ss07D0275272/Sh_So09B0313994/Sh_So09B0314028/Sh_So09C0315532/Sh_So09C0315560/Sh_So09D0319889/Sh_Ss09E0322628/Sh_So09F0325110/Sh_So09G0327704/Sh_Ss09G0328326/Sh_Ss09G0328896/Sh_Ss09H0330889/Sh_Ss09H0331588…	34
	271	GO:0002712	regulation of B cell mediated immunity	34/41321	71/113381	0.478873	1.31398	2.00405	0.0315044	0.137933	0.106896	Sh_So01C0045310/Sh_Ss01D0051475/Sh_So01H0074525/Sh_So01J0085340/Sh_So01K0091026/Sh_So01K0091057/Sh_Ss02J0140039/Sh_So03B0148723/Sh_So03E0160462/Sh_So03J0181924/Sh_So03J0181927/Sh_So03K0185845/Sh_Ss07D0275272/Sh_So09B0313994/Sh_So09B0314028/Sh_So09C0315532/Sh_So09C0315560/Sh_So09D0319889/Sh_Ss09E0322628/Sh_So09F0325110/Sh_So09G0327704/Sh_Ss09G0328326/Sh_Ss09G0328896/Sh_Ss09H0330889/Sh_Ss09H0331588…	34
	272	GO:0002819	regulation of adaptive immune response	34/41321	71/113381	0.478873	1.31398	2.00405	0.0315044	0.137933	0.106896	Sh_So01C0045310/Sh_Ss01D0051475/Sh_So01H0074525/Sh_So01J0085340/Sh_So01K0091026/Sh_So01K0091057/Sh_Ss02J0140039/Sh_So03B0148723/Sh_So03E0160462/Sh_So03J0181924/Sh_So03J0181927/Sh_So03K0185845/Sh_Ss07D0275272/Sh_So09B0313994/Sh_So09B0314028/Sh_So09C0315532/Sh_So09C0315560/Sh_So09D0319889/Sh_Ss09E0322628/Sh_So09F0325110/Sh_So09G0327704/Sh_Ss09G0328326/Sh_Ss09G0328896/Sh_Ss09H0330889/Sh_Ss09H0331588…	34
	273	GO:0002822	regulation of adaptive immune response based on somatic recombination of immune receptors built from immunoglobulin superfamily domains	34/41321	71/113381	0.478873	1.31398	2.00405	0.0315044	0.137933	0.106896	Sh_So01C0045310/Sh_Ss01D0051475/Sh_So01H0074525/Sh_So01J0085340/Sh_So01K0091026/Sh_So01K0091057/Sh_Ss02J0140039/Sh_So03B0148723/Sh_So03E0160462/Sh_So03J0181924/Sh_So03J0181927/Sh_So03K0185845/Sh_Ss07D0275272/Sh_So09B0313994/Sh_So09B0314028/Sh_So09C0315532/Sh_So09C0315560/Sh_So09D0319889/Sh_Ss09E0322628/Sh_So09F0325110/Sh_So09G0327704/Sh_Ss09G0328326/Sh_Ss09G0328896/Sh_Ss09H0330889/Sh_Ss09H0331588…	34
	274	GO:0002889	regulation of immunoglobulin mediated immune response	34/41321	71/113381	0.478873	1.31398	2.00405	0.0315044	0.137933	0.106896	Sh_So01C0045310/Sh_Ss01D0051475/Sh_So01H0074525/Sh_So01J0085340/Sh_So01K0091026/Sh_So01K0091057/Sh_Ss02J0140039/Sh_So03B0148723/Sh_So03E0160462/Sh_So03J0181924/Sh_So03J0181927/Sh_So03K0185845/Sh_Ss07D0275272/Sh_So09B0313994/Sh_So09B0314028/Sh_So09C0315532/Sh_So09C0315560/Sh_So09D0319889/Sh_Ss09E0322628/Sh_So09F0325110/Sh_So09G0327704/Sh_Ss09G0328326/Sh_Ss09G0328896/Sh_Ss09H0330889/Sh_Ss09H0331588…	34
	275	GO:0004059	aralkylamine N-acetyltransferase activity	9/41321	14/113381	0.642857	1.76394	2.16465	0.031916	0.137933	0.106896	Sh_So07B0268543/Sh_So07C0271455/Sh_Ss07E0277157/Sh_So07F0279246/Sh_Ss07I0286929/Sh_So09C0316906/Sh_Ss09H0332105/Sh_So09I0335371/Sh_Sstig0337152	9
	276	GO:0004496	mevalonate kinase activity	9/41321	14/113381	0.642857	1.76394	2.16465	0.031916	0.137933	0.106896	Sh_Ss04A0186332/Sh_So04B0189742/Sh_So04C0193080/Sh_So04D0196319/Sh_So04E0199802/Sh_Ss04F0203381/Sh_Ss04F0203382/Sh_Ss04H0210270/Sh_Ss10L0027445	9
	277	GO:0004719	protein-L-isoaspartate (D-aspartate) O-methyltransferase activity	9/41321	14/113381	0.642857	1.76394	2.16465	0.031916	0.137933	0.106896	Sh_So06C0238830/Sh_So06D0241536/Sh_So06F0246918/Sh_So06G0249545/Sh_Ss06I0256998/Sh_Ss06K0264716/Sh_So07E0278762/Sh_So07I0288692/Sh_Ss07J0291534	9
	278	GO:0005978	glycogen biosynthetic process	41/41321	88/113381	0.465909	1.27841	1.97849	0.0322931	0.137933	0.106896	Sh_So01C0044078/Sh_So01D0047733/Sh_So01D0047749/Sh_So01G0065501/Sh_So01H0073089/Sh_So01I0077624/Sh_So01I0078769/Sh_So01J0084220/Sh_So01K0088036/Sh_Ss02B0101152/Sh_So02E0114296/Sh_So02G0123584/Sh_Ss02I0135304/Sh_Ss02J0140956/Sh_So03C0152173/Sh_So03D0154818/Sh_Ss03F0164714/Sh_So03G0167550/Sh_So03H0172931/Sh_Ss03I0176946/Sh_So04C0194097/Sh_Ss06A0233977/Sh_Ss06B0236411/Sh_So06C0239067/Sh_So06C0239270…	41
	279	GO:0000740	nuclear membrane fusion	7/41321	10/113381	0.7	1.92074	2.20491	0.0327189	0.137933	0.106896	Sh_Ss10B0002768/Sh_So10E0009848/Sh_So10F0012394/Sh_So10H0017815/Sh_So10I0020299/Sh_So10I0020312/Sh_Ss10K0025015	7
	280	GO:0000749	response to pheromone triggering conjugation with cellular fusion	7/41321	10/113381	0.7	1.92074	2.20491	0.0327189	0.137933	0.106896	Sh_So01A0034219/Sh_So01B0039402/Sh_So01C0045006/Sh_So01F0063253/Sh_So01G0068600/Sh_So01H0074310/Sh_So01K0090755	7
	281	GO:0000750	pheromone-dependent signal transduction involved in conjugation with cellular fusion	7/41321	10/113381	0.7	1.92074	2.20491	0.0327189	0.137933	0.106896	Sh_So01A0034219/Sh_So01B0039402/Sh_So01C0045006/Sh_So01F0063253/Sh_So01G0068600/Sh_So01H0074310/Sh_So01K0090755	7
	282	GO:0004022	alcohol dehydrogenase (NAD+) activity	7/41321	10/113381	0.7	1.92074	2.20491	0.0327189	0.137933	0.106896	Sh_So01B0035972/Sh_Ss01C0041161/Sh_So01E0053244/Sh_So01F0059375/Sh_So01H0070365/Sh_So01I0076143/Sh_So01J0081705	7
	283	GO:0004042	acetyl-CoA:L-glutamate N-acetyltransferase activity	7/41321	10/113381	0.7	1.92074	2.20491	0.0327189	0.137933	0.106896	Sh_So01A0034301/Sh_So01B0039492/Sh_So01C0045086/Sh_So01D0051323/Sh_So01F0063330/Sh_So01J0085178/Sh_So01J0085186	7
	284	GO:0000372	Group I intron splicing	8/41321	12/113381	0.666667	1.82927	2.17544	0.0327549	0.137933	0.106896	Sh_Ss02J0136891/Sh_So06A0233334/Sh_Ss06B0236062/Sh_So06E0244057/Sh_So06E0244058/Sh_Ss06F0246835/Sh_Ss06I0256910/Sh_So06J0261489	8
	285	GO:0000376	"RNA splicing, via transesterification reactions with guanosine as nucleophile"	8/41321	12/113381	0.666667	1.82927	2.17544	0.0327549	0.137933	0.106896	Sh_Ss02J0136891/Sh_So06A0233334/Sh_Ss06B0236062/Sh_So06E0244057/Sh_So06E0244058/Sh_Ss06F0246835/Sh_Ss06I0256910/Sh_So06J0261489	8
	286	GO:0001516	prostaglandin biosynthetic process	8/41321	12/113381	0.666667	1.82927	2.17544	0.0327549	0.137933	0.106896	Sh_So01B0036426/Sh_So02B0100177/Sh_So02C0104497/Sh_So02D0108774/Sh_So02F0117674/Sh_So02G0122462/Sh_Ss02I0134293/Sh_Ss02J0140055	8
	287	GO:0002128	tRNA nucleoside ribose methylation	8/41321	12/113381	0.666667	1.82927	2.17544	0.0327549	0.137933	0.106896	Sh_Ss01F0059713/Sh_So02C0104864/Sh_So02F0118146/Sh_So02G0122880/Sh_Ss02H0129202/Sh_Ss02H0129207/Sh_Ss02I0134658/Sh_Ss02J0140540	8
	288	GO:0002938	tRNA guanine ribose methylation	8/41321	12/113381	0.666667	1.82927	2.17544	0.0327549	0.137933	0.106896	Sh_Ss01F0059713/Sh_So02C0104864/Sh_So02F0118146/Sh_So02G0122880/Sh_Ss02H0129202/Sh_Ss02H0129207/Sh_Ss02I0134658/Sh_Ss02J0140540	8
	289	GO:0005872	minus-end kinesin complex	8/41321	12/113381	0.666667	1.82927	2.17544	0.0327549	0.137933	0.106896	Sh_So06B0237092/Sh_So06C0239757/Sh_So06D0242359/Sh_So06F0247823/Sh_So06H0254434/Sh_Ss06I0258181/Sh_So06J0262440/Sh_Ss06K0265689	8
	290	GO:0000305	response to oxygen radical	62/41321	140/113381	0.442857	1.21516	1.92898	0.0339692	0.142554	0.110477	Sh_Ss01A0029451/Sh_So01A0033709/Sh_So01A0034706/Sh_So01A0034707/Sh_Ss01A0035056/Sh_So01B0037973/Sh_So01B0038241/Sh_So01B0039092/Sh_So01B0039911/Sh_Ss01C0040857/Sh_Ss01C0043385/Sh_So01C0045215/Sh_Ss01D0051763/Sh_So01E0055597/Sh_Ss01E0057095/Sh_Ss01E0058474/Sh_So01F0062863/Sh_Ss01F0063609/Sh_So01G0067420/Sh_So01H0070066/Sh_So01I0078108/Sh_So01I0078593/Sh_So01I0079615/Sh_So01I0080281/Sh_So01J0084820…	62
	291	GO:0004311	farnesyltranstransferase activity	22/41321	43/113381	0.511628	1.40386	2.00578	0.0341652	0.142693	0.110585	Sh_So01B0036089/Sh_Ss01C0041277/Sh_Ss01D0052092/Sh_Ss01D0052107/Sh_So01G0069333/Sh_So01G0069338/Sh_So02B0099601/Sh_So02C0103959/Sh_So02D0108136/Sh_So02F0117017/Sh_Ss02J0139523/Sh_So03A0142711/Sh_So03A0143780/Sh_Ss03B0147500/Sh_So03C0150322/Sh_Ss03D0155458/Sh_Ss03F0162604/Sh_Ss03F0163665/Sh_So03G0166900/Sh_So03H0171979/Sh_So04F0204472/Sh_So09A0312049	22
	292	GO:0005950	anthranilate synthase complex	25/41321	50/113381	0.5	1.37195	1.99208	0.0342369	0.142693	0.110585	Sh_Ss01A0030757/Sh_So01A0034452/Sh_Ss01C0041091/Sh_So01C0045291/Sh_So01E0053117/Sh_So01E0054010/Sh_So01G0064748/Sh_So01G0065481/Sh_Ss01I0076828/Sh_So01I0080114/Sh_So01J0082302/Sh_So01J0085325/Sh_So01K0087999/Sh_So01K0088000/Sh_So01K0091007/Sh_Ss02E0110726/Sh_So06A0233326/Sh_Ss06B0236055/Sh_So06D0241431/Sh_So06E0244048/Sh_So06F0246820/Sh_So06F0246825/Sh_So06G0249338/Sh_Ss06H0253466/Sh_So06K0264586	25
	293	GO:0000404	heteroduplex DNA loop binding	33/41321	69/113381	0.478261	1.3123	1.96503	0.0344322	0.143017	0.110836	Sh_So01F0061814/Sh_So01J0084034/Sh_So01K0089501/Sh_So02A0094142/Sh_So02C0103478/Sh_So02C0103479/Sh_So02D0107554/Sh_So02E0111976/Sh_So02F0116351/Sh_So02G0121170/Sh_So02G0121172/Sh_So02G0121190/Sh_So02H0127294/Sh_Ss02I0133133/Sh_Ss02J0138975/Sh_Ss02J0140392/Sh_So04I0214081/Sh_So06A0233539/Sh_Ss06A0234919/Sh_Ss06B0236351/Sh_Ss06B0236352/Sh_Ss06C0240194/Sh_So06D0241688/Sh_So06F0247044/Sh_So06F0248241…	33
	294	GO:0005885	Arp2/3 protein complex	42/41321	91/113381	0.461538	1.26642	1.92529	0.0360591	0.149265	0.115678	Sh_Ss01C0040933/Sh_So01C0043945/Sh_So01H0072996/Sh_So01I0075855/Sh_So01K0086912/Sh_So01K0089820/Sh_So02C0102180/Sh_So02C0105436/Sh_So02D0106181/Sh_So02D0109771/Sh_So02F0118705/Sh_So02G0123607/Sh_Ss02H0125681/Sh_Ss02H0130074/Sh_So04A0187242/Sh_So04A0188001/Sh_So04B0191486/Sh_Ss04C0196083/Sh_So04D0198135/Sh_Ss04D0199527/Sh_Ss04E0201748/Sh_So04E0203038/Sh_So04F0204350/Sh_Ss04F0205173/Sh_So04G0208784…	42
	295	GO:0004359	glutaminase activity	14/41321	25/113381	0.56	1.53659	2.03187	0.036226	0.149447	0.11582	Sh_Ss02D0106623/Sh_Ss02D0106624/Sh_Ss02E0111020/Sh_Ss02E0111021/Sh_So02E0111042/Sh_Ss02H0126286/Sh_Ss02I0132377/Sh_So04B0189921/Sh_So04C0193248/Sh_Ss04F0203603/Sh_Ss04G0207099/Sh_Ss04G0207100/Sh_So04I0214286/Sh_So06F0246051	14
	296	GO:0000285	1-phosphatidylinositol-3-phosphate 5-kinase activity	46/41321	101/113381	0.455446	1.2497	1.90112	0.0374631	0.153162	0.118698	Sh_So01A0033302/Sh_So01G0068111/Sh_So01I0079233/Sh_So02B0099071/Sh_So02D0107560/Sh_Ss03D0156314/Sh_Ss03F0164641/Sh_So03G0168855/Sh_So03H0172893/Sh_Ss03I0176913/Sh_So03J0181551/Sh_So03J0181561/Sh_So06D0240336/Sh_Ss06D0242834/Sh_So06E0245684/Sh_So06G0248407/Sh_So06G0251054/Sh_Ss06H0255027/Sh_So07A0266283/Sh_So07B0269983/Sh_So07C0271494/Sh_So07C0272769/Sh_So07C0272770/Sh_So07C0272882/Sh_Ss07D0273796…	46
	297	GO:0004663	Rab geranylgeranyltransferase activity	21/41321	41/113381	0.512195	1.40542	1.96611	0.0375039	0.153162	0.118698	Sh_So03A0141091/Sh_So03A0141650/Sh_Ss03B0145691/Sh_So03C0149431/Sh_So03C0149434/Sh_Ss03D0153430/Sh_Ss03F0160827/Sh_So03H0170314/Sh_So03I0174292/Sh_So03J0177771/Sh_Ss03J0178498/Sh_Ss03J0181080/Sh_Ss03K0183163/Sh_So07B0270346/Sh_Ss07H0285457/Sh_So07I0287355/Sh_Ss07J0291765/Sh_So07L0295794/Sh_Ss10D0009161/Sh_Ss10H0019618/Sh_Ss10I0022128	21
	298	GO:0005968	Rab-protein geranylgeranyltransferase complex	21/41321	41/113381	0.512195	1.40542	1.96611	0.0375039	0.153162	0.118698	Sh_So03A0141091/Sh_So03A0141650/Sh_Ss03B0145691/Sh_So03C0149431/Sh_So03C0149434/Sh_Ss03D0153430/Sh_Ss03F0160827/Sh_So03H0170314/Sh_So03I0174292/Sh_So03J0177771/Sh_Ss03J0178498/Sh_Ss03J0181080/Sh_Ss03K0183163/Sh_So07B0270346/Sh_Ss07H0285457/Sh_So07I0287355/Sh_Ss07J0291765/Sh_So07L0295794/Sh_Ss10D0009161/Sh_Ss10H0019618/Sh_Ss10I0022128	21
	299	GO:0005744	TIM23 mitochondrial import inner membrane translocase complex	58/41321	131/113381	0.442748	1.21486	1.86328	0.0393818	0.159374	0.123512	Sh_So01A0031966/Sh_So01B0037694/Sh_So01B0039718/Sh_Ss01C0042750/Sh_Ss01C0043032/Sh_So01E0055288/Sh_So01E0055307/Sh_So01G0066431/Sh_So01G0068754/Sh_So01I0077596/Sh_So01I0077825/Sh_Ss01J0083165/Sh_So01J0085354/Sh_So02B0100245/Sh_So02C0105024/Sh_So02E0111523/Sh_So02E0113335/Sh_So02E0114334/Sh_Ss02F0114647/Sh_So02F0117747/Sh_So02G0122933/Sh_Ss02H0126830/Sh_Ss02H0129272/Sh_Ss02H0129550/Sh_So02I0130113…	58
	300	GO:0001786	phosphatidylserine binding	13/41321	23/113381	0.565217	1.5509	2.00088	0.0394312	0.159374	0.123512	Sh_So01H0071144/Sh_So05A0221075/Sh_So05C0226014/Sh_So05D0228451/Sh_So05E0230705/Sh_So08A0296880/Sh_So09B0313352/Sh_So09C0316283/Sh_Ss09E0322603/Sh_Ss09G0327316/Sh_Ss09G0328267/Sh_Ss09H0331669/Sh_So10C0005588	13
	301	GO:0003714	transcription corepressor activity	98/41321	232/113381	0.422414	1.15906	1.83653	0.0394686	0.159374	0.123512	Sh_Ss01A0031919/Sh_Ss01A0032384/Sh_So01A0033291/Sh_So01A0034927/Sh_So01A0034928/Sh_So01B0038853/Sh_So01B0040179/Sh_So01B0040180/Sh_Ss01C0041513/Sh_So01C0043481/Sh_So01C0044470/Sh_So01D0049132/Sh_So01D0049585/Sh_Ss01D0051999/Sh_Ss01D0052001/Sh_Ss01E0053623/Sh_Ss01E0055265/Sh_Ss01E0056807/Sh_Ss01E0056927/Sh_So01E0058339/Sh_So01E0058340/Sh_So01F0061238/Sh_So01F0062519/Sh_So01F0063815/Sh_So01F0063818…	98
	302	GO:0003984	acetolactate synthase activity	17/41321	32/113381	0.53125	1.4577	1.9609	0.0398107	0.159374	0.123512	Sh_Ss01F0063499/Sh_So02H0126358/Sh_Ss03K0184816/Sh_So04A0187629/Sh_So04C0194489/Sh_So04D0197731/Sh_Ss04E0201274/Sh_Ss04F0204779/Sh_So04G0208307/Sh_Ss04H0211908/Sh_Ss04I0215394/Sh_So05B0223312/Sh_So05E0230467/Sh_Ss06H0252259/Sh_Ss06J0259647/Sh_So08D0304070/Sh_So10G0015728	17
	303	GO:0004420	hydroxymethylglutaryl-CoA reductase (NADPH) activity	17/41321	32/113381	0.53125	1.4577	1.9609	0.0398107	0.159374	0.123512	Sh_So02A0094670/Sh_So02B0099450/Sh_So02C0103826/Sh_So02D0108018/Sh_So02E0112434/Sh_So02F0116870/Sh_So02G0121629/Sh_Ss02I0133584/Sh_Ss02J0139417/Sh_So07A0268247/Sh_So07B0270339/Sh_So07E0279037/Sh_Ss07G0283462/Sh_So07G0283544/Sh_Ss07H0285464/Sh_Ss07J0291759/Sh_So07L0295785	17
	304	GO:0005432	calcium:sodium antiporter activity	17/41321	32/113381	0.53125	1.4577	1.9609	0.0398107	0.159374	0.123512	Sh_So01B0038770/Sh_So03B0145301/Sh_So03B0148643/Sh_So03C0149089/Sh_Ss03D0153018/Sh_So03E0159240/Sh_Ss03F0160995/Sh_Ss03I0173776/Sh_Ss03J0178007/Sh_So03K0182547/Sh_Ss03K0182553/Sh_So05A0222195/Sh_Ss05D0229362/Sh_So05D0229387/Sh_So05E0231538/Sh_Ss07J0289231/Sh_So08E0306707	17
	305	GO:0003844	"1,4-alpha-glucan branching enzyme activity"	23/41321	46/113381	0.5	1.37195	1.9107	0.0412436	0.164031	0.127122	Sh_So01J0082386/Sh_So03K0185513/Sh_So04A0187685/Sh_So04C0194559/Sh_So04D0197799/Sh_So04G0208417/Sh_So06A0232947/Sh_Ss06A0232951/Sh_So06B0235731/Sh_So06C0238361/Sh_So06D0241067/Sh_Ss06E0243697/Sh_So06H0253091/Sh_Ss06I0256534/Sh_Ss06I0256539/Sh_So06J0261059/Sh_So07L0295362/Sh_Ss10D0009634/Sh_Ss10E0012237/Sh_Ss10F0014566/Sh_So10H0020076/Sh_Ss10I0022580/Sh_Indtig0347087	23
	306	GO:0004549	tRNA-specific ribonuclease activity	23/41321	46/113381	0.5	1.37195	1.9107	0.0412436	0.164031	0.127122	Sh_So01A0034900/Sh_So01C0045750/Sh_So02A0096671/Sh_Ss02B0101133/Sh_So02E0114312/Sh_So02F0118684/Sh_So02G0123602/Sh_So02I0135358/Sh_Ss02J0140995/Sh_So03H0173479/Sh_Ss03I0177631/Sh_So03J0182223/Sh_So03K0186078/Sh_Ss03K0186113/Sh_So06B0237619/Sh_So06D0242829/Sh_So06G0251061/Sh_Ss06H0255031/Sh_Ss06J0262969/Sh_So06K0263438/Sh_So10B0004865/Sh_Ss10D0009660/Sh_So10J0024872	23
	307	GO:0001819	positive regulation of cytokine production	73/41321	169/113381	0.431953	1.18524	1.82488	0.0416037	0.164457	0.127452	Sh_Ss01A0030544/Sh_So01A0034548/Sh_So01B0036514/Sh_Ss01B0037741/Sh_So01B0039746/Sh_Ss01C0041716/Sh_Ss01C0043092/Sh_So01C0046165/Sh_So01D0049229/Sh_Ss01D0051549/Sh_So01F0059913/Sh_Ss01F0063477/Sh_Ss01J0083408/Sh_So01J0085486/Sh_So01K0089166/Sh_So03A0144574/Sh_So03A0144719/Sh_So03A0144812/Sh_Ss03B0145994/Sh_Ss03B0145995/Sh_So03B0148403/Sh_So03B0148551/Sh_Ss03B0148617/Sh_So03C0152355/Sh_Ss03D0156562…	73
	308	GO:0000781	"chromosome, telomeric region"	115/41321	276/113381	0.416667	1.14329	1.80489	0.041621	0.164457	0.127452	Sh_Ss01A0029444/Sh_Ss01A0031217/Sh_So01A0034340/Sh_So01B0037652/Sh_So01B0040639/Sh_Ss01C0040849/Sh_So01C0045117/Sh_So01D0048171/Sh_Ss01D0051397/Sh_So01E0052800/Sh_So01E0054595/Sh_Ss01E0055250/Sh_So01E0057573/Sh_Ss01E0057602/Sh_Ss01E0058870/Sh_So01F0063365/Sh_Ss01F0064289/Sh_Ss01F0064298/Sh_So01G0064511/Sh_So01H0070060/Sh_So01H0071946/Sh_So01H0071976/Sh_So01H0074429/Sh_Ss01I0077307/Sh_So01I0080068…	115
	309	GO:0002832	negative regulation of response to biotic stimulus	86/41321	202/113381	0.425743	1.1682	1.81184	0.0420675	0.165683	0.128402	Sh_So01A0031966/Sh_So01B0037694/Sh_Ss01C0043032/Sh_Ss01C0043111/Sh_So01D0046873/Sh_So01D0050306/Sh_So01E0055288/Sh_So01E0055307/Sh_Ss01E0056738/Sh_Ss01F0062400/Sh_So01G0066431/Sh_So01G0066489/Sh_Ss01H0070171/Sh_So01I0077825/Sh_So01I0079075/Sh_So01J0084079/Sh_So01J0086598/Sh_So02A0093359/Sh_So02B0097990/Sh_So02B0098037/Sh_So02B0098038/Sh_So02C0102711/Sh_Ss02D0106620/Sh_Ss02D0106640/Sh_Ss02E0110707…	86
	310	GO:0002262	myeloid cell homeostasis	12/41321	21/113381	0.571429	1.56795	1.97103	0.0428715	0.168305	0.130434	Sh_Ss01A0031112/Sh_So01B0037115/Sh_Ss01C0042319/Sh_So01D0048081/Sh_Ss01D0050566/Sh_So01F0062664/Sh_So01H0071387/Sh_So01H0073564/Sh_So01I0077234/Sh_So01J0082728/Sh_So01K0090399/Sh_So10G0016172	12
	311	GO:0004130	cytochrome-c peroxidase activity	42/41321	92/113381	0.456522	1.25265	1.83583	0.0434595	0.169864	0.131642	Sh_So01A0034247/Sh_So01D0051276/Sh_So01E0057441/Sh_So01E0057495/Sh_So02A0096739/Sh_Ss02B0101245/Sh_So02C0105479/Sh_So02D0106819/Sh_So02D0109820/Sh_So02F0118748/Sh_Ss02I0135421/Sh_So04F0204952/Sh_So04H0212100/Sh_So05C0226953/Sh_So06A0234244/Sh_Ss06A0234253/Sh_Ss06B0236900/Sh_So06D0241210/Sh_Ss06E0243144/Sh_So06E0245086/Sh_So06H0254213/Sh_So06J0261208/Sh_Ss06J0262202/Sh_So06K0265447/Sh_So07A0268213…	42
	312	GO:0000221	"vacuolar proton-transporting V-type ATPase, V1 domain"	16/41321	30/113381	0.533333	1.46342	1.92232	0.0436872	0.169864	0.131642	Sh_So02A0095614/Sh_So02E0113316/Sh_So02F0117764/Sh_Ss02J0140163/Sh_Ss03J0180152/Sh_So08A0296328/Sh_So09B0314832/Sh_So09C0317904/Sh_So09D0320668/Sh_Ss09E0320929/Sh_So09E0323786/Sh_So09F0326291/Sh_Ss09G0329605/Sh_So09H0332857/Sh_Ss09I0333488/Sh_Ss09I0336162	16
	313	GO:0005547	"phosphatidylinositol-3,4,5-trisphosphate binding"	16/41321	30/113381	0.533333	1.46342	1.92232	0.0436872	0.169864	0.131642	Sh_So01A0033250/Sh_So01F0060582/Sh_Ss03B0145173/Sh_Ss03D0152884/Sh_Ss03F0160829/Sh_So03H0169674/Sh_So03I0173605/Sh_Ss03J0177774/Sh_Ss03K0185181/Sh_So04A0187497/Sh_So04D0197483/Sh_So04G0208145/Sh_Ss04I0215218/Sh_So04J0218237/Sh_So06C0239916/Sh_Ss06F0247947	16
	314	GO:0002039	p53 binding	30/41321	63/113381	0.47619	1.30662	1.84345	0.0450408	0.174504	0.135238	Sh_Ss01A0032077/Sh_So01A0033051/Sh_So01A0035128/Sh_So01B0037791/Sh_So01B0040381/Sh_So01C0044135/Sh_So01D0049295/Sh_So01D0050098/Sh_Ss01E0056456/Sh_So01E0058600/Sh_So01F0061397/Sh_So01F0061416/Sh_So01F0062223/Sh_So01F0062225/Sh_So01H0073138/Sh_So01I0078834/Sh_So01I0078837/Sh_So01I0080936/Sh_So01J0083468/Sh_So01J0084253/Sh_So03A0143691/Sh_Ss03B0147440/Sh_So03C0151367/Sh_So03D0155362/Sh_So03E0159370…	30
	315	GO:0002230	positive regulation of defense response to virus by host	19/41321	37/113381	0.513514	1.40903	1.88437	0.0452821	0.174504	0.135238	Sh_So02B0099371/Sh_Ss02D0107898/Sh_So02E0112297/Sh_So03A0144719/Sh_So03B0148551/Sh_So03C0152355/Sh_Ss03D0156562/Sh_Ss03F0164977/Sh_So03G0169111/Sh_So03H0173095/Sh_So07C0271914/Sh_Ss07H0285216/Sh_So07I0287374/Sh_So08F0307715/Sh_So10C0006109/Sh_So10G0016386/Sh_Ss10I0021278/Sh_So10J0023694/Sh_So10K0025841	19
	316	GO:0005766	primary lysosome	22/41321	44/113381	0.5	1.37195	1.86868	0.0453107	0.174504	0.135238	Sh_So03A0141542/Sh_Ss03D0153351/Sh_Ss03F0161449/Sh_So03F0161479/Sh_Ss03G0165956/Sh_Ss03K0183070/Sh_So05B0223922/Sh_So05C0226225/Sh_Ss07J0289931/Sh_So08A0296448/Sh_So08C0300989/Sh_So08D0303666/Sh_So08E0305499/Sh_So09A0310550/Sh_So09B0313219/Sh_Ss09E0322493/Sh_So09F0324899/Sh_Ss09F0325600/Sh_Ss09H0330132/Sh_Ss09I0333368/Sh_Sotig0336278/Sh_Sotig0338151	22
	317	GO:0000492	box C/D snoRNP assembly	15/41321	28/113381	0.535714	1.46995	1.88331	0.0479661	0.182993	0.141817	Sh_So03A0144278/Sh_Ss03D0156005/Sh_Ss03F0164391/Sh_So03G0168628/Sh_Ss03I0176663/Sh_So03J0181253/Sh_So03K0185269/Sh_So04D0196482/Sh_Ss04F0203584/Sh_Ss04G0207082/Sh_Ss04H0210454/Sh_So04I0214269/Sh_Ss06H0251456/Sh_So07I0285713/Sh_So10I0021076	15
	318	GO:0001530	lipopolysaccharide binding	15/41321	28/113381	0.535714	1.46995	1.88331	0.0479661	0.182993	0.141817	Sh_So02D0107913/Sh_Ss02G0121563/Sh_So02G0121964/Sh_Ss02H0127709/Sh_So07I0285637/Sh_So08C0301440/Sh_So08F0308224/Sh_So10A0001255/Sh_So10F0013322/Sh_Ss10G0016450/Sh_So10H0018677/Sh_So10J0023751/Sh_So10K0025917/Sh_Ss10K0025934/Sh_So10L0027912	15
	319	GO:0003959	NADPH dehydrogenase activity	15/41321	28/113381	0.535714	1.46995	1.88331	0.0479661	0.182993	0.141817	Sh_So01A0031794/Sh_Ss01C0042899/Sh_Ss01E0055146/Sh_So01F0061120/Sh_So01I0077678/Sh_So01I0077691/Sh_Ss06A0234888/Sh_So06B0237479/Sh_Ss06C0240157/Sh_So06D0242736/Sh_So06E0245570/Sh_So06F0248191/Sh_Ss06H0254896/Sh_So06I0258618/Sh_Ss06J0262868	15
	320	GO:0005047	signal recognition particle binding	24/41321	49/113381	0.489796	1.34395	1.8236	0.0487487	0.184914	0.143305	Sh_So01F0059992/Sh_Ss02G0118959/Sh_So03B0148401/Sh_Ss03E0160171/Sh_Ss03F0160942/Sh_Ss03G0168958/Sh_So05B0222594/Sh_So05C0225075/Sh_So06B0235536/Sh_Ss06J0258856/Sh_Ss06K0263013/Sh_So07A0267525/Sh_So07E0278255/Sh_Ss09G0326913/Sh_So09G0327078/Sh_Ss09H0330365/Sh_Ss09I0333718/Sh_Ss10B0003633/Sh_So10C0006033/Sh_So10D0008101/Sh_Ss10I0020490/Sh_So10J0023623/Sh_So10K0025601/Sh_Ss10K0027040	24
	321	GO:0000303	response to superoxide	47/41321	105/113381	0.447619	1.22823	1.77172	0.0487734	0.184914	0.143305	Sh_Ss01A0029451/Sh_So01A0033709/Sh_So01A0034706/Sh_So01A0034707/Sh_So01B0038241/Sh_So01B0039092/Sh_So01B0039911/Sh_Ss01C0040857/Sh_So01C0045215/Sh_Ss01D0051763/Sh_Ss01E0057095/Sh_So01F0062863/Sh_Ss01F0063609/Sh_So01G0067420/Sh_So01H0070066/Sh_So01I0078593/Sh_So01I0079615/Sh_So01I0080281/Sh_So01J0084820/Sh_So02E0114132/Sh_So02F0118260/Sh_So02F0118261/Sh_So02F0118533/Sh_So02G0123399/Sh_Ss02J0140850…	47
YT94-128 vs XTT22	1	GO:0000347	THO complex	86/24753	199/113381	0.432161	1.97951	7.30876	1.28755e-11	1.53991e-08	1.31194e-08	Sh_So01A0030387/Sh_So01B0037432/Sh_So01B0040639/Sh_So01D0047278/Sh_So01E0053724/Sh_So01J0086517/Sh_So01K0091532/Sh_So02A0093816/Sh_So02B0098587/Sh_So02B0098927/Sh_So02B0098934/Sh_So02C0103361/Sh_So02C0103373/Sh_So02D0107453/Sh_So02D0107462/Sh_So02E0111580/Sh_So02E0111765/Sh_So02E0111780/Sh_So02E0111789/Sh_So02E0111932/Sh_So02F0116192/Sh_So02F0116195/Sh_So02F0116202/Sh_So02G0121002/Sh_Ss02H0124111…	86
	2	GO:0002181	cytoplasmic translation	149/24753	424/113381	0.351415	1.60966	6.64672	2.33544e-10	1.39659e-07	1.18984e-07	Sh_So01A0034481/Sh_So01B0039735/Sh_So01B0040059/Sh_Ss01C0043084/Sh_So01C0045830/Sh_So01D0048152/Sh_So01E0053659/Sh_Ss01F0059706/Sh_So01F0062278/Sh_So01F0063227/Sh_So01F0063464/Sh_So01G0069874/Sh_So01H0074545/Sh_Ss01I0080158/Sh_Ss01J0081666/Sh_Ss01J0083398/Sh_So01K0091077/Sh_So02A0093993/Sh_So02C0102145/Sh_So02C0102146/Sh_So02C0104960/Sh_So02C0104963/Sh_So02D0106143/Sh_So02D0106146/Sh_So02E0113713…	149
	3	GO:0004760	serine-pyruvate transaminase activity	30/24753	49/113381	0.612245	2.80438	6.67648	3.10166e-09	1.23653e-06	1.05348e-06	Sh_So03C0150001/Sh_So03J0179236/Sh_Ss06G0248819/Sh_Ss06G0248824/Sh_So06K0263460/Sh_So07A0268324/Sh_So07B0270397/Sh_So07B0270400/Sh_So07B0270401/Sh_So07B0270402/Sh_So07B0270410/Sh_So07B0270417/Sh_So07C0273675/Sh_So07C0273680/Sh_So07C0273681/Sh_So07C0273682/Sh_Ss07D0275884/Sh_Ss07D0275888/Sh_So07E0279126/Sh_So07E0279129/Sh_So07I0287293/Sh_Ss07J0291823/Sh_Ss07J0291825/Sh_Ss07J0291828/Sh_So07K0293963…	30
	4	GO:0000786	nucleosome	52/24753	121/113381	0.429752	1.96848	5.63301	1.60171e-07	4.78912e-05	4.08015e-05	Sh_So01A0033081/Sh_Ss01E0058873/Sh_So01F0060111/Sh_Ss01F0064292/Sh_So02A0094250/Sh_So02A0095120/Sh_So02B0097041/Sh_So02B0099161/Sh_So02C0103152/Sh_So02C0103565/Sh_So02D0105726/Sh_So02F0116448/Sh_So02F0116451/Sh_Ss02H0127399/Sh_Ss02I0131444/Sh_Ss02J0139071/Sh_Ss02J0139726/Sh_So03A0141550/Sh_So03B0148021/Sh_So03D0153362/Sh_Ss03D0155861/Sh_So03F0161487/Sh_Ss03F0161492/Sh_Ss03G0165964/Sh_Ss03I0174167…	52
	5	GO:0005688	U6 snRNP	28/24753	51/113381	0.54902	2.51478	5.7182	2.69987e-07	6.4581e-05	5.50206e-05	Sh_So03A0142150/Sh_Ss03B0146184/Sh_So03C0152097/Sh_Ss03F0164595/Sh_So03H0170634/Sh_So03I0174602/Sh_Ss03J0178571/Sh_So03K0183471/Sh_So04C0194488/Sh_So04D0197738/Sh_Ss04E0201314/Sh_Ss04F0204778/Sh_So04F0204794/Sh_Ss04I0215402/Sh_Ss06A0234559/Sh_So06C0239826/Sh_Ss06H0252918/Sh_So06H0252944/Sh_Ss06I0256359/Sh_So07A0266720/Sh_So07C0271961/Sh_So07E0277493/Sh_Ss07G0281816/Sh_Ss07J0290567/Sh_So07K0292431…	28
	6	GO:0005778	peroxisomal membrane	101/24753	294/113381	0.343537	1.57357	5.20417	5.51197e-07	0.000109872	9.36068e-05	Sh_Ss01A0031491/Sh_So01A0034447/Sh_So01A0035350/Sh_So01A0035356/Sh_So01B0036426/Sh_Ss01B0037756/Sh_So01B0039641/Sh_So01B0040667/Sh_Ss01C0041457/Sh_Ss01C0042637/Sh_So01D0052578/Sh_Ss01E0053559/Sh_So01E0057720/Sh_So01F0060849/Sh_So01F0064334/Sh_So01G0066043/Sh_Ss01H0072141/Sh_So01H0074500/Sh_So01I0076325/Sh_So01I0077494/Sh_So01I0081138/Sh_Ss01J0083214/Sh_So01J0085053/Sh_So02A0094670/Sh_So02B0098313…	101
	7	GO:0004300	enoyl-CoA hydratase activity	37/24753	80/113381	0.4625	2.11848	5.28875	1.09155e-06	0.000168207	0.000143306	Sh_Ss02E0110812/Sh_So03A0142561/Sh_So03A0142562/Sh_So03B0145312/Sh_So03B0146520/Sh_So03C0150166/Sh_Ss03D0153058/Sh_So03E0158436/Sh_Ss03F0161031/Sh_Ss03F0162463/Sh_Ss03G0165654/Sh_So03G0166860/Sh_So03H0169893/Sh_So03H0171005/Sh_Ss03I0173830/Sh_So03I0175041/Sh_So03K0182607/Sh_So03K0183664/Sh_So04A0187386/Sh_So04A0188306/Sh_So04A0188307/Sh_So04A0188324/Sh_So04B0190700/Sh_Ss04C0194078/Sh_Ss04C0195200…	37
	8	GO:0001505	obsolete regulation of neurotransmitter levels	113/24753	342/113381	0.330409	1.51344	5.02555	1.12513e-06	0.000168207	0.000143306	Sh_Ss01A0029451/Sh_Ss01C0042335/Sh_So01F0060588/Sh_Ss01F0063159/Sh_So02A0093573/Sh_Ss02B0097250/Sh_Ss02E0111325/Sh_So02G0120494/Sh_Ss02H0128472/Sh_So02J0138367/Sh_Ss03B0147329/Sh_Ss03B0147625/Sh_So03C0150001/Sh_So03C0151251/Sh_So03C0151581/Sh_So03D0155206/Sh_So03D0155213/Sh_Ss03D0155615/Sh_Ss03F0163461/Sh_So03F0164878/Sh_So03F0164881/Sh_Ss03G0167881/Sh_Ss03I0175847/Sh_So03I0176239/Sh_So03I0177110…	113
	9	GO:0004683	calmodulin-dependent protein kinase activity	147/24753	471/113381	0.312102	1.42958	4.93726	1.39733e-06	0.00018569	0.000158201	Sh_Ss01A0030964/Sh_So01B0035994/Sh_So01B0039010/Sh_Ss01C0041233/Sh_Ss01C0042144/Sh_So01D0046881/Sh_So01E0053273/Sh_Ss01E0053559/Sh_So01E0056957/Sh_Ss01E0056961/Sh_Ss01G0068183/Sh_Ss01H0070161/Sh_So01H0073627/Sh_So01I0076014/Sh_So01I0076024/Sh_So01I0076182/Sh_So01K0087043/Sh_So01K0087350/Sh_So01K0088249/Sh_So02A0094460/Sh_So02B0096993/Sh_So02B0096996/Sh_So02B0098038/Sh_So02B0099311/Sh_So02B0100063…	147
	10	GO:0004064	arylesterase activity	15/24753	21/113381	0.714286	3.27178	5.50229	1.6777e-06	0.000200653	0.000170949	Sh_So02A0096114/Sh_Ss02B0100759/Sh_So02C0104945/Sh_So02D0109266/Sh_So02D0109267/Sh_So02D0109268/Sh_Ss02E0113795/Sh_So02F0118255/Sh_Ss02H0129305/Sh_Ss02H0129306/Sh_Ss02I0134780/Sh_Ss02I0134781/Sh_So02I0134782/Sh_Ss02J0140546/Sh_Ss02J0140547	15
	11	GO:0004445	inositol-polyphosphate 5-phosphatase activity	23/24753	42/113381	0.547619	2.50837	5.167	3.31299e-06	0.000360212	0.000306887	Sh_So02A0093620/Sh_So02C0103052/Sh_So02C0103053/Sh_So02E0111351/Sh_Ss02F0115755/Sh_So03A0143682/Sh_Ss03B0147430/Sh_So03C0151357/Sh_Ss03D0155352/Sh_Ss03F0163567/Sh_So03G0167977/Sh_So03I0175971/Sh_So06J0259780/Sh_So09A0311658/Sh_So09A0311659/Sh_So09A0311661/Sh_So09A0311670/Sh_So09D0320164/Sh_So09F0325832/Sh_Ss09G0329161/Sh_Ss09G0329162/Sh_Ss09H0332411/Sh_Ss09I0335644	23
	12	GO:0005527	macrolide binding	43/24753	105/113381	0.409524	1.87582	4.74502	8.12933e-06	0.000747898	0.000637181	Sh_Ss01A0030843/Sh_So01B0036817/Sh_So01E0056954/Sh_So01F0060202/Sh_So01F0062755/Sh_So01G0068180/Sh_So01H0073624/Sh_So01I0079426/Sh_So01J0082370/Sh_So02B0099521/Sh_So02C0104366/Sh_So02E0113093/Sh_So02F0117485/Sh_So02G0122216/Sh_Ss02I0133642/Sh_Ss02I0134165/Sh_Ss02J0139893/Sh_So03B0148548/Sh_So03C0152353/Sh_So03E0160297/Sh_Ss03I0177250/Sh_So04A0186807/Sh_So04B0190203/Sh_Ss04C0195655/Sh_So04D0196328…	43
	13	GO:0005528	FK506 binding	43/24753	105/113381	0.409524	1.87582	4.74502	8.12933e-06	0.000747898	0.000637181	Sh_Ss01A0030843/Sh_So01B0036817/Sh_So01E0056954/Sh_So01F0060202/Sh_So01F0062755/Sh_So01G0068180/Sh_So01H0073624/Sh_So01I0079426/Sh_So01J0082370/Sh_So02B0099521/Sh_So02C0104366/Sh_So02E0113093/Sh_So02F0117485/Sh_So02G0122216/Sh_Ss02I0133642/Sh_Ss02I0134165/Sh_Ss02J0139893/Sh_So03B0148548/Sh_So03C0152353/Sh_So03E0160297/Sh_Ss03I0177250/Sh_So04A0186807/Sh_So04B0190203/Sh_Ss04C0195655/Sh_So04D0196328…	43
	14	GO:0000274	"mitochondrial proton-transporting ATP synthase, stator stalk"	15/24753	23/113381	0.652174	2.98728	5.03725	9.62585e-06	0.000822323	0.000700588	Sh_So02A0093473/Sh_So02B0098120/Sh_So02C0102881/Sh_So02D0106713/Sh_Ss02E0111182/Sh_So02F0115588/Sh_Ss02H0126419/Sh_Ss02I0132475/Sh_Ss02I0132481/Sh_Ss02I0132495/Sh_So02J0138172/Sh_So07C0273001/Sh_So07G0283030/Sh_Ss07J0291478/Sh_Sstig0347098	15
	15	GO:0005779	obsolete integral component of peroxisomal membrane	37/24753	87/113381	0.425287	1.94803	4.67491	1.22789e-05	0.00097904	0.000834106	Sh_Ss01A0031491/Sh_So01A0034447/Sh_So01A0035350/Sh_So01A0035356/Sh_Ss01B0037756/Sh_So01B0039641/Sh_So01B0040667/Sh_Ss01C0042637/Sh_So01D0052578/Sh_So01E0057720/Sh_So01F0060849/Sh_So01F0064334/Sh_So01G0066043/Sh_So01H0074500/Sh_So01I0077494/Sh_So01I0081138/Sh_Ss01J0083214/Sh_So01J0085053/Sh_So02E0111655/Sh_So04C0193871/Sh_So04D0197181/Sh_Ss04H0211308/Sh_So07C0273012/Sh_Ss07D0275370/Sh_So07K0293588…	37
	16	GO:0003341	cilium movement	18/24753	32/113381	0.5625	2.57653	4.71373	2.37173e-05	0.00159774	0.00136121	Sh_So01A0034873/Sh_So01B0040123/Sh_So01C0043550/Sh_So01D0051942/Sh_So01E0058255/Sh_Ss01F0063749/Sh_So01F0063759/Sh_So01G0069179/Sh_So01I0080567/Sh_So03E0158252/Sh_So04A0188645/Sh_So04B0192063/Sh_So04C0195434/Sh_Ss04E0202266/Sh_So04F0205757/Sh_So04H0213041/Sh_So04I0216384/Sh_So04J0218683	18
	17	GO:0005432	calcium:sodium antiporter activity	18/24753	32/113381	0.5625	2.57653	4.71373	2.37173e-05	0.00159774	0.00136121	Sh_So01B0038770/Sh_So03A0141029/Sh_So03B0145301/Sh_So03B0148643/Sh_So03C0149089/Sh_Ss03D0153018/Sh_So03E0159240/Sh_So03G0165617/Sh_Ss03I0173776/Sh_Ss03J0178007/Sh_Ss03K0182553/Sh_So04E0200764/Sh_So04G0207906/Sh_Ss04H0211409/Sh_So05D0229387/Sh_So05E0231538/Sh_So07C0271158/Sh_Ss07J0289231	18
	18	GO:0001655	urogenital system development	40/24753	99/113381	0.40404	1.85071	4.4752	2.40462e-05	0.00159774	0.00136121	Sh_So01G0067474/Sh_So01J0082606/Sh_Ss02H0124886/Sh_Ss02I0131306/Sh_Ss03D0153351/Sh_So03E0158252/Sh_Ss03F0161449/Sh_Ss03G0165956/Sh_So03H0169596/Sh_Ss03I0174160/Sh_So04A0188645/Sh_So04B0192063/Sh_So04C0195434/Sh_Ss04E0202266/Sh_So04F0205757/Sh_So04H0213041/Sh_So04I0216384/Sh_So04J0218683/Sh_Ss06F0248052/Sh_So06I0258485/Sh_Ss06J0262708/Sh_So07C0273431/Sh_Ss07D0275586/Sh_So07F0281082/Sh_So07G0283216…	40
	19	GO:0000470	maturation of LSU-rRNA	77/24753	230/113381	0.334783	1.53347	4.27998	3.12382e-05	0.00196636	0.00167527	Sh_Ss01A0030916/Sh_So01D0047844/Sh_So01D0048152/Sh_Ss01D0052229/Sh_So01E0054193/Sh_So01F0060271/Sh_So01F0062278/Sh_So01G0069874/Sh_So01H0071186/Sh_So01J0081398/Sh_So01K0088196/Sh_Ss02A0094758/Sh_So02D0109463/Sh_So02E0112557/Sh_So02E0113696/Sh_So02F0118173/Sh_So02G0121716/Sh_Ss02G0122906/Sh_Ss02H0127884/Sh_Ss02H0129234/Sh_So03A0142356/Sh_So03B0146322/Sh_So03C0149958/Sh_Ss03D0153197/Sh_So03D0153963…	77
	20	GO:0000506	glycosylphosphatidylinositol-N-acetylglucosaminyltransferase (GPI-GnT) complex	28/24753	62/113381	0.451613	2.06861	4.44796	3.67595e-05	0.00218468	0.00186127	Sh_So01G0067648/Sh_So02A0093265/Sh_So02B0098917/Sh_So02C0102616/Sh_So02C0103339/Sh_So02D0107428/Sh_So02E0111756/Sh_So02F0116171/Sh_So02H0127087/Sh_Ss02I0132936/Sh_Ss02J0138812/Sh_So04B0189809/Sh_So04B0191616/Sh_So04C0193143/Sh_So04C0195030/Sh_Ss04E0199877/Sh_Ss04G0206969/Sh_So04G0208928/Sh_Ss04H0210349/Sh_So04H0212576/Sh_Ss06A0233031/Sh_So06C0238420/Sh_So06D0241131/Sh_So06E0243764/Sh_So06F0246522…	28
	21	GO:0004427	inorganic diphosphate phosphatase activity	24/24753	50/113381	0.48	2.19864	4.48018	3.83599e-05	0.00218468	0.00186127	Sh_So03A0142947/Sh_So03A0143700/Sh_So03B0146928/Sh_Ss03B0147449/Sh_So03C0151376/Sh_So03E0159379/Sh_Ss03F0162875/Sh_Ss03F0163583/Sh_Ss03F0163589/Sh_Ss03F0163590/Sh_So03G0167455/Sh_Ss03G0167998/Sh_So03H0171900/Sh_So03I0175989/Sh_So03J0180435/Sh_So04A0188623/Sh_So04A0189013/Sh_Ss04E0202659/Sh_So04F0204298/Sh_Ss04F0206184/Sh_Ss04G0209296/Sh_So04J0218669/Sh_So07G0281755/Sh_So07J0290810	24
	22	GO:0004350	glutamate-5-semialdehyde dehydrogenase activity	16/24753	28/113381	0.571429	2.61743	4.52359	5.20105e-05	0.00282748	0.00240891	Sh_So03A0144330/Sh_So03C0151977/Sh_Ss03D0156147/Sh_So03E0160013/Sh_Ss03F0164471/Sh_So03G0168684/Sh_So03H0172668/Sh_So03I0176750/Sh_Ss03J0181332/Sh_So03K0185342/Sh_So09A0311119/Sh_So09A0311130/Sh_So09C0316673/Sh_So09D0319700/Sh_Ss09G0328661/Sh_Ss09H0331958	16
	23	GO:0005953	CAAX-protein geranylgeranyltransferase complex	13/24753	21/113381	0.619048	2.83554	4.44571	8.57213e-05	0.00439789	0.00374684	Sh_So01A0030673/Sh_So02A0094822/Sh_So02E0112611/Sh_Ss02G0121768/Sh_Ss02H0127963/Sh_Ss02J0139523/Sh_Ss03B0145691/Sh_So03C0149431/Sh_Ss03D0153430/Sh_So03H0170314/Sh_Ss03J0178498/Sh_Ss03J0181080/Sh_Ss03K0183163	13
	24	GO:0000295	adenine nucleotide transmembrane transporter activity	58/24753	168/113381	0.345238	1.58136	3.98519	0.000108053	0.00439789	0.00374684	Sh_So01A0034447/Sh_So01A0035329/Sh_So01A0035343/Sh_So01B0039641/Sh_So01B0040657/Sh_So01D0052569/Sh_So01E0057720/Sh_Ss01F0064315/Sh_So01G0069773/Sh_So01H0074500/Sh_So01J0086532/Sh_So03A0142245/Sh_So03A0143184/Sh_So03C0149874/Sh_So03C0151321/Sh_Ss03D0153855/Sh_So03D0154552/Sh_Ss03D0155307/Sh_Ss03E0158089/Sh_Ss03F0163154/Sh_Ss03G0166515/Sh_So03G0167948/Sh_So03H0171843/Sh_Ss03I0174632/Sh_Ss03I0175560…	58
	25	GO:0005346	purine ribonucleotide transmembrane transporter activity	58/24753	168/113381	0.345238	1.58136	3.98519	0.000108053	0.00439789	0.00374684	Sh_So01A0034447/Sh_So01A0035329/Sh_So01A0035343/Sh_So01B0039641/Sh_So01B0040657/Sh_So01D0052569/Sh_So01E0057720/Sh_Ss01F0064315/Sh_So01G0069773/Sh_So01H0074500/Sh_So01J0086532/Sh_So03A0142245/Sh_So03A0143184/Sh_So03C0149874/Sh_So03C0151321/Sh_Ss03D0153855/Sh_So03D0154552/Sh_Ss03D0155307/Sh_Ss03E0158089/Sh_Ss03F0163154/Sh_Ss03G0166515/Sh_So03G0167948/Sh_So03H0171843/Sh_Ss03I0174632/Sh_Ss03I0175560…	58
	26	GO:0004618	phosphoglycerate kinase activity	14/24753	24/113381	0.583333	2.67196	4.32915	0.00011364	0.00439789	0.00374684	Sh_So04A0186814/Sh_So04E0200269/Sh_So09C0316117/Sh_So10D0009082/Sh_So10E0011741/Sh_So10E0011742/Sh_Ss10E0011803/Sh_Ss10F0014080/Sh_So10G0017151/Sh_So10H0019557/Sh_Ss10I0022046/Sh_Ss10I0022047/Sh_So10J0024429/Sh_So10K0026630	14
	27	GO:0001895	retina homeostasis	9/24753	12/113381	0.75	3.43537	4.45867	0.000128701	0.00439789	0.00374684	Sh_So03E0158252/Sh_So04A0188645/Sh_So04B0192063/Sh_So04C0195434/Sh_Ss04E0202266/Sh_So04F0205757/Sh_So04H0213041/Sh_So04I0216384/Sh_So04J0218683	9
	28	GO:0002128	tRNA nucleoside ribose methylation	9/24753	12/113381	0.75	3.43537	4.45867	0.000128701	0.00439789	0.00374684	Sh_So02A0095991/Sh_So02B0100624/Sh_So02D0109187/Sh_So02F0118146/Sh_So02G0122880/Sh_Ss02H0129202/Sh_Ss02H0129207/Sh_Ss02I0134658/Sh_Ss02J0140540	9
	29	GO:0002938	tRNA guanine ribose methylation	9/24753	12/113381	0.75	3.43537	4.45867	0.000128701	0.00439789	0.00374684	Sh_So02A0095991/Sh_So02B0100624/Sh_So02D0109187/Sh_So02F0118146/Sh_So02G0122880/Sh_Ss02H0129202/Sh_Ss02H0129207/Sh_Ss02I0134658/Sh_Ss02J0140540	9
	30	GO:0003205	cardiac chamber development	9/24753	12/113381	0.75	3.43537	4.45867	0.000128701	0.00439789	0.00374684	Sh_So03E0158252/Sh_So04A0188645/Sh_So04B0192063/Sh_So04C0195434/Sh_Ss04E0202266/Sh_So04F0205757/Sh_So04H0213041/Sh_So04I0216384/Sh_So04J0218683	9
	31	GO:0003230	cardiac atrium development	9/24753	12/113381	0.75	3.43537	4.45867	0.000128701	0.00439789	0.00374684	Sh_So03E0158252/Sh_So04A0188645/Sh_So04B0192063/Sh_So04C0195434/Sh_Ss04E0202266/Sh_So04F0205757/Sh_So04H0213041/Sh_So04I0216384/Sh_So04J0218683	9
	32	GO:0003279	cardiac septum development	9/24753	12/113381	0.75	3.43537	4.45867	0.000128701	0.00439789	0.00374684	Sh_So03E0158252/Sh_So04A0188645/Sh_So04B0192063/Sh_So04C0195434/Sh_Ss04E0202266/Sh_So04F0205757/Sh_So04H0213041/Sh_So04I0216384/Sh_So04J0218683	9
	33	GO:0003283	atrial septum development	9/24753	12/113381	0.75	3.43537	4.45867	0.000128701	0.00439789	0.00374684	Sh_So03E0158252/Sh_So04A0188645/Sh_So04B0192063/Sh_So04C0195434/Sh_Ss04E0202266/Sh_So04F0205757/Sh_So04H0213041/Sh_So04I0216384/Sh_So04J0218683	9
	34	GO:0003351	epithelial cilium movement involved in extracellular fluid movement	9/24753	12/113381	0.75	3.43537	4.45867	0.000128701	0.00439789	0.00374684	Sh_So03E0158252/Sh_So04A0188645/Sh_So04B0192063/Sh_So04C0195434/Sh_Ss04E0202266/Sh_So04F0205757/Sh_So04H0213041/Sh_So04I0216384/Sh_So04J0218683	9
	35	GO:0004067	asparaginase activity	9/24753	12/113381	0.75	3.43537	4.45867	0.000128701	0.00439789	0.00374684	Sh_Ss06A0234638/Sh_So06A0234647/Sh_So06B0237264/Sh_So06C0239933/Sh_So06D0242523/Sh_Ss06F0247966/Sh_So06G0250712/Sh_Ss06I0258393/Sh_So06J0262615	9
	36	GO:0005356	glucose:proton symporter activity	11/24753	17/113381	0.647059	2.96385	4.27949	0.000175029	0.00565768	0.00482013	Sh_So01B0039917/Sh_So01C0045695/Sh_Ss01D0051766/Sh_So01H0074783/Sh_So01I0080287/Sh_So01K0091336/Sh_Ss09E0322693/Sh_Ss09E0322694/Sh_Ss09G0328405/Sh_Indtig0347731/Sh_Indtig0347732	11
	37	GO:0005358	high-affinity glucose:proton symporter activity	11/24753	17/113381	0.647059	2.96385	4.27949	0.000175029	0.00565768	0.00482013	Sh_So01B0039917/Sh_So01C0045695/Sh_Ss01D0051766/Sh_So01H0074783/Sh_So01I0080287/Sh_So01K0091336/Sh_Ss09E0322693/Sh_Ss09E0322694/Sh_Ss09G0328405/Sh_Indtig0347731/Sh_Indtig0347732	11
	38	GO:0004707	MAP kinase activity	58/24753	171/113381	0.339181	1.55362	3.8288	0.000185635	0.00584263	0.0049777	Sh_So01A0033106/Sh_So01A0033375/Sh_So01A0034246/Sh_So01B0038649/Sh_So01D0051275/Sh_So01E0057439/Sh_So01E0057494/Sh_So01F0063271/Sh_So01G0067686/Sh_So01G0067690/Sh_So01G0068629/Sh_So01H0074343/Sh_So01I0078937/Sh_So01J0084311/Sh_So01J0084314/Sh_So01J0084519/Sh_So01J0085150/Sh_So01K0090066/Sh_So03C0151025/Sh_So03D0154901/Sh_So03D0155030/Sh_Ss03F0163310/Sh_So03H0171622/Sh_Ss03J0179805/Sh_So03K0184291…	58
	39	GO:0001889	liver development	25/24753	58/113381	0.431034	1.97435	3.92254	0.000234363	0.00692776	0.00590219	Sh_So01A0034873/Sh_So01B0040123/Sh_So01C0043550/Sh_So01D0051942/Sh_So01E0058255/Sh_Ss01F0063749/Sh_So01F0063759/Sh_So01G0069179/Sh_So01I0080567/Sh_So01J0082606/Sh_Ss02H0127383/Sh_Ss02J0139062/Sh_So03E0158252/Sh_So04A0188645/Sh_So04B0192063/Sh_So04C0195434/Sh_Ss04E0202266/Sh_So04F0205757/Sh_So04H0213041/Sh_So04I0216384/Sh_So04J0218683/Sh_So09A0310233/Sh_So09C0315927/Sh_So09F0324661/Sh_Ss09G0327219	25
	40	GO:0003839	gamma-glutamylcyclotransferase activity	15/24753	28/113381	0.535714	2.45384	4.06607	0.00023749	0.00692776	0.00590219	Sh_So02A0096464/Sh_So02E0114109/Sh_So02G0123373/Sh_So02H0129792/Sh_Ss04A0188340/Sh_Ss04E0201129/Sh_Ss04F0206364/Sh_Ss04G0208223/Sh_So06A0233249/Sh_Ss06B0235962/Sh_So06C0238622/Sh_So06F0246716/Sh_So06K0264494/Sh_So08A0296642/Sh_So09I0334589	15
	41	GO:0003959	NADPH dehydrogenase activity	15/24753	28/113381	0.535714	2.45384	4.06607	0.00023749	0.00692776	0.00590219	Sh_So01A0031794/Sh_Ss01C0042899/Sh_So01D0049020/Sh_So01F0061120/Sh_So01I0077678/Sh_So01I0077691/Sh_Ss06A0234888/Sh_So06B0237479/Sh_Ss06C0240157/Sh_So06D0242736/Sh_So06E0245570/Sh_So06F0248191/Sh_Ss06H0254896/Sh_So06I0258618/Sh_Ss06J0262868	15
	42	GO:0000723	telomere maintenance	97/24753	320/113381	0.303125	1.38846	3.6776	0.000248576	0.0070785	0.00603062	Sh_Ss01A0031217/Sh_So01B0037652/Sh_So01B0039543/Sh_Ss01C0045730/Sh_So01C0045742/Sh_So01D0049084/Sh_Ss01D0050752/Sh_Ss01E0055250/Sh_So01G0064511/Sh_So01G0068232/Sh_So01H0074902/Sh_Ss01I0077307/Sh_So01I0079275/Sh_So01J0085247/Sh_So01J0085248/Sh_So01K0090880/Sh_So01K0091384/Sh_So02A0093106/Sh_So02A0096669/Sh_So02B0099225/Sh_So02C0102177/Sh_So02D0107666/Sh_So02E0114309/Sh_So02F0115254/Sh_So02F0118686…	97
	43	GO:0004661	protein geranylgeranyltransferase activity	23/24753	52/113381	0.442308	2.02599	3.91084	0.000259797	0.00722599	0.00615627	Sh_So01A0030673/Sh_So02A0094822/Sh_So02E0112611/Sh_Ss02G0121768/Sh_Ss02H0127963/Sh_Ss02J0139523/Sh_So03A0141091/Sh_Ss03B0145691/Sh_So03C0149431/Sh_Ss03D0153430/Sh_So03H0170314/Sh_Ss03J0178498/Sh_Ss03J0181080/Sh_Ss03K0183163/Sh_So07B0270346/Sh_So07E0279031/Sh_So07E0279053/Sh_So07G0283538/Sh_Ss07H0285457/Sh_Ss07J0291765/Sh_Ss10D0009161/Sh_Ss10H0019618/Sh_Ss10I0022128	23
	44	GO:0002943	tRNA dihydrouridine synthesis	15/24753	29/113381	0.517241	2.36922	3.89722	0.000392848	0.0104394	0.00889394	Sh_So06A0232065/Sh_Ss06A0233805/Sh_Ss06B0235091/Sh_Ss06B0236495/Sh_Ss06D0240416/Sh_So06E0243031/Sh_So06F0245794/Sh_So06G0248459/Sh_So06G0248465/Sh_So06H0253813/Sh_So06J0259982/Sh_Ss06K0263853/Sh_Ss10E0012129/Sh_Ss10I0022471/Sh_Ss10L0029262	15
	45	GO:0005687	U4 snRNP	15/24753	29/113381	0.517241	2.36922	3.89722	0.000392848	0.0104394	0.00889394	Sh_So01C0044434/Sh_So01G0067972/Sh_So01H0073443/Sh_So02C0104936/Sh_So02D0109222/Sh_Ss02G0122981/Sh_Ss02I0134768/Sh_Ss02J0140460/Sh_So04B0189683/Sh_So04D0196231/Sh_So04H0210152/Sh_Ss04H0212295/Sh_Ss06K0264635/Sh_So09A0310513/Sh_So10G0016112	15
	46	GO:0003883	CTP synthase activity	21/24753	47/113381	0.446809	2.0466	3.7927	0.000401513	0.0104394	0.00889394	Sh_So01I0078434/Sh_So01J0084455/Sh_So02E0110115/Sh_So03A0143035/Sh_So03B0147177/Sh_So03E0159134/Sh_Ss03F0163181/Sh_So03H0171573/Sh_Ss03J0179872/Sh_Ss03K0184342/Sh_Ss06H0251478/Sh_Ss06I0255228/Sh_So07E0276233/Sh_So08D0304030/Sh_So09B0314603/Sh_So09B0314604/Sh_So09F0326212/Sh_Ss09G0329459/Sh_Ss09G0329460/Sh_So09I0335973/Sh_Indtig0340111	21
	47	GO:0005227	calcium-activated cation channel activity	12/24753	21/113381	0.571429	2.61743	3.91743	0.000460729	0.0116724	0.00994442	Sh_So01B0038050/Sh_Ss03A0142744/Sh_So03B0146701/Sh_So03C0149529/Sh_So03D0154384/Sh_So03E0158613/Sh_So03G0167166/Sh_So09E0323798/Sh_Ss09G0329619/Sh_Ss09I0336177/Sh_So10A0000278/Sh_So10H0018247	12
	48	GO:0005977	glycogen metabolic process	64/24753	199/113381	0.321608	1.47312	3.53028	0.000478215	0.0116724	0.00994442	Sh_Ss01A0029978/Sh_Ss01A0030493/Sh_Ss01A0030807/Sh_So01B0036445/Sh_Ss01C0041642/Sh_So01D0047749/Sh_So01E0053809/Sh_Ss01E0053819/Sh_Ss01E0056377/Sh_So01G0065153/Sh_So01G0065501/Sh_So01I0076525/Sh_So01I0077269/Sh_So01J0082103/Sh_So01K0087526/Sh_Ss02A0094470/Sh_Ss02A0096650/Sh_So02B0099335/Sh_So02C0105034/Sh_So02C0105283/Sh_So02D0107857/Sh_So02D0109749/Sh_So02E0113913/Sh_So02E0114296/Sh_So02F0118701…	64
	49	GO:0006112	energy reserve metabolic process	64/24753	199/113381	0.321608	1.47312	3.53028	0.000478215	0.0116724	0.00994442	Sh_Ss01A0029978/Sh_Ss01A0030493/Sh_Ss01A0030807/Sh_So01B0036445/Sh_Ss01C0041642/Sh_So01D0047749/Sh_So01E0053809/Sh_Ss01E0053819/Sh_Ss01E0056377/Sh_So01G0065153/Sh_So01G0065501/Sh_So01I0076525/Sh_So01I0077269/Sh_So01J0082103/Sh_So01K0087526/Sh_Ss02A0094470/Sh_Ss02A0096650/Sh_So02B0099335/Sh_So02C0105034/Sh_So02C0105283/Sh_So02D0107857/Sh_So02D0109749/Sh_So02E0113913/Sh_So02E0114296/Sh_So02F0118701…	64
	50	GO:0004150	dihydroneopterin aldolase activity	10/24753	16/113381	0.625	2.86281	3.93809	0.000525977	0.0125814	0.0107188	Sh_So01G0069212/Sh_So02A0095179/Sh_So02E0112972/Sh_So02E0112984/Sh_So02F0117373/Sh_So02G0122098/Sh_Ss02I0134033/Sh_Ss02J0139786/Sh_Ss07J0291541/Sh_Indtig0347022	10
	51	GO:0001775	cell activation	52/24753	157/113381	0.33121	1.51711	3.42655	0.00072487	0.0169989	0.0144824	Sh_So01A0034470/Sh_So01H0071621/Sh_So02B0097885/Sh_Ss02C0102637/Sh_So02E0110969/Sh_Ss02H0126224/Sh_So02J0137957/Sh_So03A0141324/Sh_So03A0144516/Sh_So03B0145368/Sh_So03C0151425/Sh_Ss03D0153126/Sh_Ss03D0153351/Sh_So03E0159430/Sh_Ss03E0160248/Sh_Ss03F0161449/Sh_Ss03F0163505/Sh_Ss03F0163634/Sh_Ss03G0165724/Sh_Ss03G0165956/Sh_So03H0169947/Sh_Ss03I0174160/Sh_Ss03I0176089/Sh_Ss03I0176946/Sh_So03J0178110…	52
	52	GO:0000413	protein peptidyl-prolyl isomerization	97/24753	330/113381	0.293939	1.34639	3.33027	0.000785881	0.0177342	0.0151089	Sh_Ss01A0030843/Sh_So01B0036817/Sh_So01E0053236/Sh_So01E0056954/Sh_So01F0060202/Sh_So01F0062755/Sh_So01G0064832/Sh_So01G0068180/Sh_So01H0071621/Sh_So01H0073624/Sh_So01I0079426/Sh_So01I0080476/Sh_So01J0082370/Sh_So01J0083742/Sh_So02A0095018/Sh_So02A0095230/Sh_So02B0098229/Sh_So02B0099521/Sh_So02C0102998/Sh_So02C0104366/Sh_So02D0108549/Sh_So02E0113093/Sh_So02F0115695/Sh_So02F0117155/Sh_So02F0117485…	97
	53	GO:0003755	peptidyl-prolyl cis-trans isomerase activity	97/24753	330/113381	0.293939	1.34639	3.33027	0.000785881	0.0177342	0.0151089	Sh_Ss01A0030843/Sh_So01B0036817/Sh_So01E0053236/Sh_So01E0056954/Sh_So01F0060202/Sh_So01F0062755/Sh_So01G0064832/Sh_So01G0068180/Sh_So01H0071621/Sh_So01H0073624/Sh_So01I0079426/Sh_So01I0080476/Sh_So01J0082370/Sh_So01J0083742/Sh_So02A0095018/Sh_So02A0095230/Sh_So02B0098229/Sh_So02B0099521/Sh_So02C0102998/Sh_So02C0104366/Sh_So02D0108549/Sh_So02E0113093/Sh_So02F0115695/Sh_So02F0117155/Sh_So02F0117485…	97
	54	GO:0004017	adenylate kinase activity	32/24753	86/113381	0.372093	1.70437	3.45336	0.000843778	0.0186881	0.0159216	Sh_Ss01F0061838/Sh_Ss02D0106657/Sh_Ss02E0111090/Sh_So02G0120340/Sh_Ss02I0132191/Sh_Ss02I0132402/Sh_So03C0150993/Sh_Ss03F0163122/Sh_So03H0171508/Sh_So03I0175516/Sh_So04B0191039/Sh_So04F0204962/Sh_Ss04I0215329/Sh_So07F0279421/Sh_So07H0283750/Sh_Ss07H0284577/Sh_Ss07I0287040/Sh_Ss07J0290137/Sh_Ss07K0292125/Sh_So07L0294579/Sh_So07L0294580/Sh_So08A0296815/Sh_So08B0299214/Sh_So08B0299217/Sh_So08C0301454…	32
	55	GO:0005787	signal peptidase complex	13/24753	25/113381	0.52	2.38186	3.65181	0.000898166	0.019531	0.0166397	Sh_Ss01A0031108/Sh_Ss01C0042314/Sh_So01H0071383/Sh_So01J0082723/Sh_Ss03B0145855/Sh_Ss03D0153619/Sh_So03E0157823/Sh_Ss03F0161839/Sh_Ss03G0166156/Sh_So06C0238600/Sh_So06D0241308/Sh_Ss06G0249218/Sh_So06I0256839	13
	56	GO:0001822	kidney development	22/24753	53/113381	0.415094	1.90134	3.46859	0.00100735	0.021514	0.0183291	Sh_Ss02H0124886/Sh_Ss02I0131306/Sh_So03E0158252/Sh_So03H0169596/Sh_So04A0188645/Sh_So04B0192063/Sh_So04C0195434/Sh_Ss04E0202266/Sh_So04F0205757/Sh_So04H0213041/Sh_So04I0216384/Sh_So04J0218683/Sh_Ss06F0248052/Sh_So06I0258485/Sh_Ss06J0262708/Sh_So07C0273431/Sh_Ss07D0275586/Sh_So07F0281082/Sh_So07G0283216/Sh_So07H0285260/Sh_So07I0288527/Sh_So09F0324425	22
	57	GO:0001669	acrosomal vesicle	8/24753	12/113381	0.666667	3.05366	3.75984	0.00108185	0.0223085	0.019006	Sh_So03A0145067/Sh_Ss03D0156955/Sh_So03E0160667/Sh_Ss03E0160684/Sh_So03J0182217/Sh_So03K0186049/Sh_So03K0186069/Sh_Ss03K0186104	8
	58	GO:0002177	manchette	8/24753	12/113381	0.666667	3.05366	3.75984	0.00108185	0.0223085	0.019006	Sh_So03A0145067/Sh_Ss03D0156955/Sh_So03E0160667/Sh_Ss03E0160684/Sh_So03J0182217/Sh_So03K0186049/Sh_So03K0186069/Sh_Ss03K0186104	8
	59	GO:0004557	alpha-galactosidase activity	11/24753	20/113381	0.55	2.51927	3.591	0.00122826	0.0248982	0.0212124	Sh_Ss02B0101117/Sh_Ss02H0129921/Sh_Ss02H0129959/Sh_Ss02I0135232/Sh_Ss02J0140914/Sh_So08D0303647/Sh_So08E0305773/Sh_So08F0308071/Sh_Ss09E0321448/Sh_Ss09H0329847/Sh_Ss09I0333121	11
	60	GO:0000966	RNA 5'-end processing	49/24753	150/113381	0.326667	1.4963	3.2144	0.00141232	0.0275165	0.023443	Sh_So01A0033793/Sh_So01G0064799/Sh_So01G0068308/Sh_So01I0081051/Sh_So01I0081052/Sh_So02A0096473/Sh_So02G0123391/Sh_So02G0123602/Sh_Ss02H0129731/Sh_Ss02H0129994/Sh_Ss02I0135120/Sh_Ss02I0135332/Sh_Ss02I0135342/Sh_So03A0143783/Sh_So03A0145075/Sh_Ss03D0153824/Sh_Ss03D0153825/Sh_So03D0153947/Sh_So03E0160673/Sh_Ss03E0160691/Sh_So03F0162266/Sh_So03F0162267/Sh_Ss03G0166438/Sh_Ss03I0174609/Sh_So03J0182223…	49
	61	GO:0002274	myeloid leukocyte activation	33/24753	92/113381	0.358696	1.643	3.2607	0.00146021	0.0275165	0.023443	Sh_So01H0071621/Sh_So03A0141324/Sh_So03A0144516/Sh_So03B0145368/Sh_Ss03D0153126/Sh_Ss03D0153351/Sh_Ss03F0161449/Sh_Ss03F0163505/Sh_Ss03G0165724/Sh_Ss03G0165956/Sh_So03H0169947/Sh_Ss03I0174160/Sh_Ss03I0176946/Sh_So03J0178110/Sh_So03J0178115/Sh_So03J0181578/Sh_So05E0230944/Sh_Ss07I0286745/Sh_Ss07J0289931/Sh_So08A0296448/Sh_So08D0303229/Sh_So08D0303666/Sh_So09A0310550/Sh_So09D0319561/Sh_Ss09E0321045…	33
	62	GO:0002275	myeloid cell activation involved in immune response	33/24753	92/113381	0.358696	1.643	3.2607	0.00146021	0.0275165	0.023443	Sh_So01H0071621/Sh_So03A0141324/Sh_So03A0144516/Sh_So03B0145368/Sh_Ss03D0153126/Sh_Ss03D0153351/Sh_Ss03F0161449/Sh_Ss03F0163505/Sh_Ss03G0165724/Sh_Ss03G0165956/Sh_So03H0169947/Sh_Ss03I0174160/Sh_Ss03I0176946/Sh_So03J0178110/Sh_So03J0178115/Sh_So03J0181578/Sh_So05E0230944/Sh_Ss07I0286745/Sh_Ss07J0289931/Sh_So08A0296448/Sh_So08D0303229/Sh_So08D0303666/Sh_So09A0310550/Sh_So09D0319561/Sh_Ss09E0321045…	33
	63	GO:0004420	hydroxymethylglutaryl-CoA reductase (NADPH) activity	15/24753	32/113381	0.46875	2.14711	3.42978	0.00146249	0.0275165	0.023443	Sh_So02A0094670/Sh_So02B0099450/Sh_So02C0103826/Sh_So02D0108018/Sh_So02E0112434/Sh_So02F0116870/Sh_So02G0121629/Sh_So02H0127783/Sh_Ss02I0133584/Sh_Ss02J0139417/Sh_So07B0270339/Sh_So07E0279037/Sh_Ss07G0283462/Sh_So07G0283544/Sh_So07I0288316	15
	64	GO:0000967	rRNA 5'-end processing	31/24753	85/113381	0.364706	1.67053	3.26828	0.00147245	0.0275165	0.023443	Sh_So01A0033793/Sh_So01G0064799/Sh_So01G0068308/Sh_So01I0081051/Sh_So01I0081052/Sh_So02A0096473/Sh_So02G0123391/Sh_Ss02H0129731/Sh_Ss02I0135120/Sh_So03A0143783/Sh_Ss03D0153824/Sh_Ss03D0153825/Sh_So03D0153947/Sh_So03F0162266/Sh_So03F0162267/Sh_Ss03G0166438/Sh_Ss03I0174609/Sh_So04B0190137/Sh_Ss04E0202405/Sh_So05E0230222/Sh_So05E0230223/Sh_Ss06A0234329/Sh_Ss06I0257983/Sh_Ss06J0259268/Sh_So06K0265531…	31
	65	GO:0004662	CAAX-protein geranylgeranyltransferase activity	7/24753	10/113381	0.7	3.20635	3.68739	0.00150501	0.0276922	0.0235927	Sh_Ss03B0145691/Sh_So03C0149431/Sh_Ss03D0153430/Sh_So03H0170314/Sh_Ss03J0178498/Sh_Ss03J0181080/Sh_Ss03K0183163	7
	66	GO:0005765	lysosomal membrane	63/24753	204/113381	0.308824	1.41456	3.13202	0.00165003	0.0299005	0.0254741	Sh_Ss01C0041895/Sh_So01D0047625/Sh_So01H0074598/Sh_So01I0076179/Sh_So01K0087148/Sh_So01K0087169/Sh_So02D0107562/Sh_So02J0137517/Sh_Ss02J0139125/Sh_So03A0141201/Sh_So03A0143054/Sh_So03B0145272/Sh_Ss03B0147239/Sh_So03B0148541/Sh_So03C0149056/Sh_Ss03C0150917/Sh_Ss03D0152993/Sh_Ss03D0153351/Sh_Ss03D0153525/Sh_Ss03D0156552/Sh_Ss03E0157168/Sh_Ss03E0158989/Sh_Ss03F0161449/Sh_So03F0163005/Sh_Ss03F0163321…	63
	67	GO:0004645	"1,4-alpha-oligoglucan phosphorylase activity"	13/24753	27/113381	0.481481	2.20542	3.31055	0.00222418	0.0394163	0.0335812	Sh_Ss01A0030493/Sh_So01B0036445/Sh_Ss01C0041642/Sh_So01E0053809/Sh_Ss01E0053819/Sh_So01G0065153/Sh_So01I0076525/Sh_So01J0082103/Sh_So01K0087526/Sh_So03C0151999/Sh_So03J0181376/Sh_So04E0200597/Sh_So04I0214839	13
	68	GO:0004635	phosphoribosyl-AMP cyclohydrolase activity	8/24753	13/113381	0.615385	2.81877	3.46577	0.00227402	0.0394163	0.0335812	Sh_So01B0040412/Sh_Ss02I0130794/Sh_So03A0142319/Sh_So03I0174685/Sh_So06E0243273/Sh_So08C0302350/Sh_So08E0306892/Sh_So08F0309148	8
	69	GO:0004636	phosphoribosyl-ATP diphosphatase activity	8/24753	13/113381	0.615385	2.81877	3.46577	0.00227402	0.0394163	0.0335812	Sh_So01B0040412/Sh_Ss02I0130794/Sh_So03A0142319/Sh_So03I0174685/Sh_So06E0243273/Sh_So08C0302350/Sh_So08E0306892/Sh_So08F0309148	8
	70	GO:0003916	DNA topoisomerase activity	45/24753	139/113381	0.323741	1.48289	3.01059	0.00261672	0.0447085	0.03809	Sh_So01C0045034/Sh_So01H0074346/Sh_So02A0092804/Sh_So02A0093725/Sh_So02A0093728/Sh_So02B0098553/Sh_So02C0102078/Sh_So02D0106023/Sh_So02E0110308/Sh_So02F0114821/Sh_So02F0115810/Sh_So02G0119563/Sh_So02G0120579/Sh_So02G0121669/Sh_Ss02H0125592/Sh_So02H0126790/Sh_Ss02I0131724/Sh_So02I0132712/Sh_So02J0137179/Sh_Ss02J0139481/Sh_Ss03D0153878/Sh_Ss03F0162237/Sh_Ss03G0166546/Sh_Ss04E0201004/Sh_So05E0231262…	45
	71	GO:0005980	glycogen catabolic process	15/24753	34/113381	0.441176	2.02081	3.14612	0.00307025	0.0489032	0.0416637	Sh_Ss01A0030493/Sh_So01B0036445/Sh_Ss01C0041642/Sh_So01E0053809/Sh_Ss01E0053819/Sh_So01G0065153/Sh_So01I0076525/Sh_So01J0082103/Sh_So01K0087526/Sh_So03C0151999/Sh_So03J0181376/Sh_So04C0193602/Sh_So04E0200597/Sh_So04H0210859/Sh_So04I0214839	15
	72	GO:0004566	beta-glucuronidase activity	10/24753	19/113381	0.526316	2.41079	3.25013	0.00316231	0.0489032	0.0416637	Sh_So03F0163266/Sh_So03J0179445/Sh_So04B0192680/Sh_Ss04C0195967/Sh_Ss04G0209857/Sh_So04I0216988/Sh_Ss10A0000648/Sh_So10D0007709/Sh_Ss10E0010300/Sh_So10L0028500	10
	73	GO:0000825	inositol tetrakisphosphate 6-kinase activity	14/24753	31/113381	0.451613	2.06861	3.14475	0.00321991	0.0489032	0.0416637	Sh_So01J0082476/Sh_So02E0114249/Sh_Ss02I0135229/Sh_So04B0190939/Sh_So04D0197573/Sh_Ss04E0201126/Sh_Ss04E0201127/Sh_Ss04F0204635/Sh_Ss04G0208221/Sh_Ss04H0211787/Sh_So04I0215272/Sh_So10B0004771/Sh_Ss10H0019922/Sh_So10L0029277	14
	74	GO:0005868	cytoplasmic dynein complex	14/24753	31/113381	0.451613	2.06861	3.14475	0.00321991	0.0489032	0.0416637	Sh_So01C0044612/Sh_So02A0095936/Sh_Ss03B0147625/Sh_So03C0149827/Sh_So03C0151581/Sh_Ss03D0155615/Sh_So03E0158036/Sh_Ss03G0166425/Sh_So03H0170630/Sh_So03I0176239/Sh_So03J0180712/Sh_So03K0183464/Sh_So07B0269085/Sh_So10K0025701	14
	75	GO:0002276	basophil activation involved in immune response	7/24753	11/113381	0.636364	2.91486	3.35646	0.00335755	0.0489032	0.0416637	Sh_So03A0141324/Sh_So03B0145368/Sh_Ss03D0153126/Sh_Ss03G0165724/Sh_So03H0169947/Sh_So03J0178110/Sh_So03J0178115	7
	76	GO:0003939	L-iditol 2-dehydrogenase (NAD+) activity	7/24753	11/113381	0.636364	2.91486	3.35646	0.00335755	0.0489032	0.0416637	Sh_So01C0044793/Sh_Ss01J0082563/Sh_So07B0270176/Sh_Ss07D0275558/Sh_So07F0281057/Sh_So07I0288502/Sh_Ss07J0291633	7
	77	GO:0004425	indole-3-glycerol-phosphate synthase activity	7/24753	11/113381	0.636364	2.91486	3.35646	0.00335755	0.0489032	0.0416637	Sh_So06A0233351/Sh_So06C0238738/Sh_So06D0241458/Sh_So06E0244076/Sh_So06F0246852/Sh_Ss06I0256925/Sh_So06J0261508	7
	78	GO:0004528	phosphodiesterase I activity	7/24753	11/113381	0.636364	2.91486	3.35646	0.00335755	0.0489032	0.0416637	Sh_So03A0141324/Sh_So03B0145368/Sh_Ss03D0153126/Sh_Ss03G0165724/Sh_So03H0169947/Sh_So03J0178110/Sh_So03J0178115	7
	79	GO:0004794	threonine deaminase activity	7/24753	11/113381	0.636364	2.91486	3.35646	0.00335755	0.0489032	0.0416637	Sh_Ss01A0030804/Sh_So01D0047728/Sh_So01E0054039/Sh_So01G0065499/Sh_Ss01I0076862/Sh_So01K0088032/Sh_So01K0088033	7
	80	GO:0002263	cell activation involved in immune response	40/24753	122/113381	0.327869	1.5018	2.93071	0.00339678	0.0489032	0.0416637	Sh_So01A0034470/Sh_So01H0071621/Sh_So02B0097885/Sh_Ss02C0102637/Sh_So02E0110969/Sh_Ss02H0126224/Sh_So02J0137957/Sh_So03A0141324/Sh_So03A0144516/Sh_So03B0145368/Sh_Ss03D0153126/Sh_Ss03D0153351/Sh_Ss03E0160248/Sh_Ss03F0161449/Sh_Ss03F0163505/Sh_Ss03G0165724/Sh_Ss03G0165956/Sh_So03H0169947/Sh_Ss03I0174160/Sh_Ss03I0176946/Sh_So03J0178110/Sh_So03J0178115/Sh_So03J0181578/Sh_So05E0230944/Sh_Ss07I0286745…	40
	81	GO:0002366	leukocyte activation involved in immune response	40/24753	122/113381	0.327869	1.5018	2.93071	0.00339678	0.0489032	0.0416637	Sh_So01A0034470/Sh_So01H0071621/Sh_So02B0097885/Sh_Ss02C0102637/Sh_So02E0110969/Sh_Ss02H0126224/Sh_So02J0137957/Sh_So03A0141324/Sh_So03A0144516/Sh_So03B0145368/Sh_Ss03D0153126/Sh_Ss03D0153351/Sh_Ss03E0160248/Sh_Ss03F0161449/Sh_Ss03F0163505/Sh_Ss03G0165724/Sh_Ss03G0165956/Sh_So03H0169947/Sh_Ss03I0174160/Sh_Ss03I0176946/Sh_So03J0178110/Sh_So03J0178115/Sh_So03J0181578/Sh_So05E0230944/Sh_Ss07I0286745…	40
	82	GO:0005929	cilium	73/24753	249/113381	0.293173	1.34288	2.86247	0.00343602	0.0489032	0.0416637	Sh_So01A0032628/Sh_So01A0034757/Sh_So01A0034873/Sh_So01B0039746/Sh_So01B0039761/Sh_So01B0040123/Sh_So01C0043550/Sh_So01D0051942/Sh_So01E0058255/Sh_Ss01F0063749/Sh_So01F0063759/Sh_So01G0067034/Sh_So01G0068770/Sh_So01G0069179/Sh_So01I0076414/Sh_So01I0076415/Sh_So01I0076783/Sh_So01I0080567/Sh_So01K0087953/Sh_So02A0093806/Sh_So02B0098597/Sh_Ss02B0100455/Sh_So02C0104718/Sh_So02D0107234/Sh_So02E0113496…	73
	83	GO:0005689	U12-type spliceosomal complex	37/24753	111/113381	0.333333	1.52683	2.93476	0.00345366	0.0489032	0.0416637	Sh_So01C0044434/Sh_So01G0067972/Sh_So01H0073443/Sh_So01I0079750/Sh_So01J0085164/Sh_So02C0104936/Sh_So02D0109222/Sh_So02E0112614/Sh_Ss02G0121434/Sh_Ss02G0121765/Sh_Ss02G0122981/Sh_Ss02H0127966/Sh_Ss02I0133732/Sh_Ss02I0134768/Sh_Ss02J0139705/Sh_Ss02J0140460/Sh_So03A0141139/Sh_So03A0142117/Sh_Ss03D0152919/Sh_So03E0157090/Sh_Ss03E0160121/Sh_Ss03F0160881/Sh_Ss03F0164656/Sh_Ss03I0176927/Sh_So04B0189683…	37
	84	GO:0000776	kinetochore	102/24753	365/113381	0.279452	1.28003	2.83189	0.00347351	0.0489032	0.0416637	Sh_Ss01A0029433/Sh_Ss01A0029535/Sh_So01B0037002/Sh_Ss01C0040935/Sh_Ss01C0042021/Sh_So01D0046872/Sh_So01F0059278/Sh_So01G0064503/Sh_So01H0071306/Sh_So01J0081387/Sh_So02A0095383/Sh_So02A0096459/Sh_So02B0101008/Sh_So02C0105253/Sh_Ss02D0106641/Sh_So02D0108675/Sh_Ss02E0110708/Sh_So02E0111068/Sh_Ss02E0113738/Sh_So02F0118500/Sh_So02G0120324/Sh_So02G0122112/Sh_So02G0123357/Sh_So02G0123363/Sh_Ss02I0132393…	102
	85	GO:0001578	microtubule bundle formation	49/24753	156/113381	0.314103	1.43875	2.89801	0.00347556	0.0489032	0.0416637	Sh_Ss01A0029953/Sh_So01A0033802/Sh_So01A0034757/Sh_So01A0034873/Sh_So01B0036135/Sh_So01B0040123/Sh_So01C0041334/Sh_So01C0043550/Sh_So01D0051942/Sh_So01E0053401/Sh_So01E0058255/Sh_Ss01F0060793/Sh_Ss01F0063749/Sh_So01F0063759/Sh_So01G0069179/Sh_So01H0070514/Sh_So01H0071619/Sh_So01I0080567/Sh_So01J0081780/Sh_So01K0088699/Sh_So02G0122112/Sh_Ss02I0134059/Sh_So03A0143688/Sh_So03A0144495/Sh_So03A0145067…	49
	86	GO:0004663	Rab geranylgeranyltransferase activity	17/24753	41/113381	0.414634	1.89923	3.04346	0.00369725	0.0508265	0.0433023	Sh_So03A0141091/Sh_Ss03B0145691/Sh_So03C0149431/Sh_Ss03D0153430/Sh_So03H0170314/Sh_Ss03J0178498/Sh_Ss03J0181080/Sh_Ss03K0183163/Sh_So07B0270346/Sh_So07E0279031/Sh_So07E0279053/Sh_So07G0283538/Sh_Ss07H0285457/Sh_Ss07J0291765/Sh_Ss10D0009161/Sh_Ss10H0019618/Sh_Ss10I0022128	17
	87	GO:0005968	Rab-protein geranylgeranyltransferase complex	17/24753	41/113381	0.414634	1.89923	3.04346	0.00369725	0.0508265	0.0433023	Sh_So03A0141091/Sh_Ss03B0145691/Sh_So03C0149431/Sh_Ss03D0153430/Sh_So03H0170314/Sh_Ss03J0178498/Sh_Ss03J0181080/Sh_Ss03K0183163/Sh_So07B0270346/Sh_So07E0279031/Sh_So07E0279053/Sh_So07G0283538/Sh_Ss07H0285457/Sh_Ss07J0291765/Sh_Ss10D0009161/Sh_Ss10H0019618/Sh_Ss10I0022128	17
	88	GO:0003007	heart morphogenesis	28/24753	79/113381	0.35443	1.62347	2.92958	0.00389891	0.0529897	0.0451452	Sh_So01A0034873/Sh_So01B0040123/Sh_So01C0043550/Sh_So01D0051942/Sh_So01E0058255/Sh_Ss01F0063749/Sh_So01F0063759/Sh_So01G0069179/Sh_So01I0080567/Sh_Ss02H0124886/Sh_Ss02I0131306/Sh_So03A0143114/Sh_Ss03B0147084/Sh_Ss03B0147085/Sh_So03D0154905/Sh_So03E0158252/Sh_So03E0159038/Sh_So03J0179752/Sh_So04A0188645/Sh_So04B0192063/Sh_So04C0195434/Sh_Ss04E0202266/Sh_So04F0205757/Sh_So04H0213041/Sh_Ss04H0213331…	28
	89	GO:0000463	"maturation of LSU-rRNA from tricistronic rRNA transcript (SSU-rRNA, 5.8S rRNA, LSU-rRNA)"	37/24753	112/113381	0.330357	1.5132	2.87168	0.00408922	0.0549518	0.0468169	Sh_Ss01A0030916/Sh_So01D0047844/Sh_So01D0048152/Sh_So01E0054193/Sh_So01F0060271/Sh_So01F0062278/Sh_So01G0069874/Sh_So01H0071186/Sh_So01K0088196/Sh_Ss03D0153197/Sh_Ss03E0157386/Sh_Ss03F0161306/Sh_Ss03G0165814/Sh_So03G0166839/Sh_So03I0174991/Sh_Ss03J0179109/Sh_Ss06A0234284/Sh_So06B0236919/Sh_So06C0239540/Sh_So06E0245113/Sh_Ss06I0257848/Sh_Ss06I0257852/Sh_Ss06J0262226/Sh_Ss06J0262231/Sh_So06K0265470…	37
	90	GO:0004370	glycerol kinase activity	8/24753	14/113381	0.571429	2.61743	3.19847	0.00429325	0.0564255	0.0480724	Sh_Ss06A0234611/Sh_So06B0237233/Sh_So06D0240810/Sh_So06E0245445/Sh_So06G0250695/Sh_Ss06H0254941/Sh_Ss06K0265847/Sh_So06K0265849	8
	91	GO:0004719	protein-L-isoaspartate (D-aspartate) O-methyltransferase activity	8/24753	14/113381	0.571429	2.61743	3.19847	0.00429325	0.0564255	0.0480724	Sh_Ss06B0236162/Sh_So06C0238830/Sh_So06D0241536/Sh_So06F0246912/Sh_So06F0246918/Sh_Ss06I0256998/Sh_Ss06K0264716/Sh_Ss07J0291534	8
	92	GO:0004784	superoxide dismutase activity	30/24753	87/113381	0.344828	1.57948	2.85754	0.00457854	0.059521	0.0507097	Sh_So01A0029422/Sh_So01A0034707/Sh_So01B0039092/Sh_So01B0039911/Sh_So01D0050798/Sh_Ss01E0057095/Sh_So01H0073764/Sh_So01J0084820/Sh_Ss02B0101080/Sh_So02E0114089/Sh_So02F0118260/Sh_So02F0118261/Sh_So02F0118514/Sh_So02F0118533/Sh_So02G0123399/Sh_Ss02H0129806/Sh_Ss02H0129814/Sh_Ss02J0140850/Sh_Ss09G0328110/Sh_Ss09G0328115/Sh_Ss10A0000156/Sh_So10A0000364/Sh_Ss10B0002755/Sh_Ss10B0002965/Sh_So10E0009836…	30
	93	GO:0000400	four-way junction DNA binding	59/24753	197/113381	0.299492	1.37182	2.76041	0.00479171	0.060887	0.0518735	Sh_Ss01C0042431/Sh_So01C0043156/Sh_So01G0066736/Sh_So01H0070638/Sh_So01J0082200/Sh_So01J0085967/Sh_So02C0105183/Sh_So02D0109153/Sh_Ss02F0118112/Sh_So02G0122862/Sh_So02G0123268/Sh_Ss02H0129184/Sh_Ss02H0129944/Sh_So02I0131408/Sh_Ss02I0134675/Sh_Ss02I0134994/Sh_Ss02I0135268/Sh_Ss02I0135272/Sh_So03A0144914/Sh_So03A0144915/Sh_So03B0148740/Sh_So03C0152540/Sh_Ss03D0153040/Sh_Ss03D0156766/Sh_So03E0160474…	59
	94	GO:0000781	"chromosome, telomeric region"	79/24753	276/113381	0.286232	1.31108	2.73456	0.00479841	0.060887	0.0518735	Sh_Ss01A0031217/Sh_So01B0037652/Sh_So01B0039543/Sh_So01B0040639/Sh_Ss01C0045730/Sh_So01C0045742/Sh_So01D0049084/Sh_Ss01E0055250/Sh_So01G0064511/Sh_So01H0074902/Sh_Ss01I0077307/Sh_So01I0079275/Sh_So01J0085247/Sh_So01J0085248/Sh_So01J0086517/Sh_So01K0090880/Sh_So01K0091384/Sh_So02A0096669/Sh_So02B0097885/Sh_So02B0099225/Sh_So02C0102177/Sh_Ss02C0102637/Sh_So02D0107666/Sh_So02E0110969/Sh_So02E0114309…	79
	95	GO:0000062	fatty-acyl-CoA binding	20/24753	52/113381	0.384615	1.76173	2.90354	0.00483634	0.060887	0.0518735	Sh_So01E0053022/Sh_So01J0085538/Sh_So04B0192859/Sh_Ss04C0196134/Sh_Ss04D0199574/Sh_So04E0203087/Sh_Ss04F0206624/Sh_Ss04G0210020/Sh_So04I0217135/Sh_So04J0219434/Sh_So06J0261704/Sh_So07B0269115/Sh_Ss07D0274320/Sh_Ss07I0287548/Sh_So08A0297352/Sh_So08C0301859/Sh_So08D0304136/Sh_So08E0306381/Sh_Ss10A0000155/Sh_Ss10I0020279	20
	96	GO:0005355	glucose transmembrane transporter activity	114/24753	418/113381	0.272727	1.24923	2.6978	0.00493929	0.0614652	0.052366	Sh_So01B0038698/Sh_So01B0039917/Sh_So01C0044309/Sh_Ss01C0044834/Sh_So01C0045695/Sh_So01D0046898/Sh_Ss01D0051766/Sh_So01E0053123/Sh_So01E0056492/Sh_So01E0056596/Sh_So01E0056623/Sh_So01F0059284/Sh_So01F0059285/Sh_So01F0061972/Sh_So01F0062282/Sh_So01G0064766/Sh_Ss01G0067812/Sh_Ss01G0067813/Sh_So01H0073322/Sh_So01H0074783/Sh_So01I0076043/Sh_So01I0076054/Sh_So01I0080287/Sh_So01I0081256/Sh_Ss01K0087057…	114
	97	GO:0004534	5'-3' RNA exonuclease activity	24/24753	66/113381	0.363636	1.66563	2.85865	0.00499156	0.0614652	0.052366	Sh_So01G0064799/Sh_So01H0070554/Sh_So01I0081051/Sh_So01I0081052/Sh_So03A0143783/Sh_Ss03D0153824/Sh_Ss03D0153825/Sh_So03D0153947/Sh_So03F0162266/Sh_So03F0162267/Sh_Ss03G0166438/Sh_Ss03I0174609/Sh_Ss03J0179144/Sh_So04B0190137/Sh_So05E0230222/Sh_So05E0230223/Sh_Ss06J0259268/Sh_So07A0266980/Sh_Ss07C0272162/Sh_Ss07E0277782/Sh_So07F0280047/Sh_Ss07J0291184/Sh_Ss09H0330484/Sh_Sstig0346997	24
	98	GO:0001894	tissue homeostasis	12/24753	26/113381	0.461538	2.11407	3.00246	0.00503644	0.0614652	0.052366	Sh_Ss01C0045058/Sh_So03E0158252/Sh_So04A0188645/Sh_So04B0192063/Sh_So04C0195434/Sh_Ss04E0202266/Sh_So04F0205757/Sh_So04H0213041/Sh_So04I0216384/Sh_So04J0218683/Sh_Ss06E0243154/Sh_Sstig0346205	12
	99	GO:0000715	"nucleotide-excision repair, DNA damage recognition"	10/24753	20/113381	0.5	2.29025	3.04967	0.00509636	0.0615682	0.0524538	Sh_So02B0099225/Sh_So02D0107666/Sh_So02G0121333/Sh_Ss02H0127428/Sh_So07F0280597/Sh_So07H0284863/Sh_Ss07I0288044/Sh_So07K0293299/Sh_So07K0293300/Sh_Ss10I0022099	10
	100	GO:0000460	maturation of 5.8S rRNA	85/24753	301/113381	0.282392	1.2935	2.69456	0.00526559	0.0627928	0.0534971	Sh_So01A0030949/Sh_So01A0033793/Sh_So01A0034919/Sh_So01A0035087/Sh_So01B0038856/Sh_Ss01E0056811/Sh_So01F0064170/Sh_So01G0068308/Sh_So01I0080888/Sh_Ss01J0081660/Sh_Ss01J0082432/Sh_So01K0091964/Sh_So02A0096473/Sh_So02C0103385/Sh_So02C0104965/Sh_So02C0104966/Sh_So02D0109287/Sh_So02D0109288/Sh_So02D0109304/Sh_So02D0109463/Sh_So02E0110562/Sh_So02E0110563/Sh_So02E0113696/Sh_So02F0118173/Sh_Ss02F0118271…	85
	101	GO:0004529	DNA exonuclease activity	27/24753	77/113381	0.350649	1.60615	2.81189	0.00535944	0.0627928	0.0534971	Sh_So01I0079275/Sh_So02B0099225/Sh_So02D0107666/Sh_So02E0112806/Sh_So02F0117184/Sh_So02G0121333/Sh_Ss02H0124237/Sh_Ss02H0127428/Sh_Ss02H0128140/Sh_So04A0186751/Sh_So04A0186752/Sh_So04B0191107/Sh_So04C0194496/Sh_So04D0196679/Sh_So04D0197736/Sh_Ss04F0203831/Sh_So04F0204792/Sh_So04G0207304/Sh_So04H0210703/Sh_Ss04H0210704/Sh_So04I0214501/Sh_So04I0214502/Sh_Ss06B0235705/Sh_So06C0238323/Sh_So06D0241025…	27
	102	GO:0005685	U1 snRNP	36/24753	110/113381	0.327273	1.49907	2.76755	0.00542162	0.0627928	0.0534971	Sh_So01A0034186/Sh_So01C0044434/Sh_So01C0044970/Sh_So01G0067972/Sh_So01H0073265/Sh_So01H0073266/Sh_So01H0073443/Sh_Ss01J0081673/Sh_So01K0090728/Sh_So02C0104936/Sh_So02D0109222/Sh_Ss02G0122981/Sh_Ss02I0134768/Sh_Ss02J0140460/Sh_Ss03C0150335/Sh_So03D0153260/Sh_Ss03F0161353/Sh_Ss03F0162624/Sh_Ss03G0165860/Sh_So03H0170082/Sh_So04B0189683/Sh_So04B0192304/Sh_Ss04C0195594/Sh_So04D0196231/Sh_So04E0200872…	36
	103	GO:0002832	negative regulation of response to biotic stimulus	60/24753	202/113381	0.29703	1.36054	2.71048	0.00545102	0.0627928	0.0534971	Sh_Ss01A0032033/Sh_So01B0037694/Sh_Ss01C0043032/Sh_So01C0043769/Sh_Ss01E0056738/Sh_So01F0061339/Sh_So01J0083431/Sh_Ss01J0083437/Sh_Ss02A0094189/Sh_So02B0098038/Sh_So02B0099114/Sh_So02C0103520/Sh_Ss02D0106620/Sh_Ss02D0106640/Sh_Ss02E0111024/Sh_Ss02E0111064/Sh_So02G0120300/Sh_So02G0120322/Sh_So02G0121228/Sh_Ss02H0126316/Sh_Ss02I0132392/Sh_So02J0138089/Sh_So03C0152328/Sh_So04A0186472/Sh_So04B0189896…	60
	104	GO:0000466	"maturation of 5.8S rRNA from tricistronic rRNA transcript (SSU-rRNA, 5.8S rRNA, LSU-rRNA)"	61/24753	206/113381	0.296117	1.35636	2.70548	0.00550178	0.0627928	0.0534971	Sh_So01A0030949/Sh_So01A0033793/Sh_So01A0034919/Sh_So01B0038856/Sh_Ss01E0056811/Sh_So01F0064170/Sh_So01G0068308/Sh_Ss01J0081660/Sh_Ss01J0082432/Sh_So01K0091964/Sh_So02A0096473/Sh_So02C0103385/Sh_So02C0104965/Sh_So02C0104966/Sh_So02D0109287/Sh_So02D0109288/Sh_So02D0109304/Sh_So02E0110562/Sh_So02E0110563/Sh_Ss02F0118271/Sh_So02G0119867/Sh_So02G0123041/Sh_So02G0123042/Sh_So02G0123391/Sh_Ss02H0125827…	61
	105	GO:0004630	phospholipase D activity	25/24753	70/113381	0.357143	1.63589	2.8125	0.00551557	0.0627928	0.0534971	Sh_So01B0040649/Sh_So01C0041985/Sh_So01C0046471/Sh_So01E0052935/Sh_So01G0064639/Sh_So01I0075902/Sh_So01I0075903/Sh_So01I0081121/Sh_So02A0095052/Sh_So02B0098294/Sh_So02C0102593/Sh_So02D0108329/Sh_Ss02E0110915/Sh_Ss02G0119643/Sh_So02G0121989/Sh_Ss02H0126145/Sh_Ss02H0128187/Sh_Ss02H0128221/Sh_Ss02I0132261/Sh_So02J0137866/Sh_So04B0189787/Sh_Ss04E0199858/Sh_Ss04H0210327/Sh_So10B0004459/Sh_Sotig0346674	25
	106	GO:0005657	replication fork	127/24753	473/113381	0.268499	1.22986	2.64743	0.00556525	0.0627928	0.0534971	Sh_Ss01A0030043/Sh_So01B0036227/Sh_Ss01C0045730/Sh_So01C0045742/Sh_Ss01D0047230/Sh_Ss01D0052469/Sh_Ss01E0058775/Sh_Ss01G0069709/Sh_So01H0074902/Sh_So01K0091384/Sh_So02A0095993/Sh_So02A0096295/Sh_So02C0105183/Sh_So02C0105471/Sh_So02D0109185/Sh_So02E0112688/Sh_So02E0113719/Sh_So02F0114908/Sh_So02F0115254/Sh_So02F0118148/Sh_So02F0118740/Sh_So02G0123176/Sh_So02G0123268/Sh_Ss02H0124237/Sh_So02H0124840…	127
	107	GO:0005347	ATP transmembrane transporter activity	34/24753	103/113381	0.330097	1.51201	2.74738	0.00581795	0.0650306	0.0554036	Sh_So01A0034447/Sh_So01B0039641/Sh_So01E0057720/Sh_So01H0074500/Sh_So03A0142245/Sh_So03A0143184/Sh_So03C0149874/Sh_Ss03D0153855/Sh_Ss03E0158089/Sh_Ss03F0163154/Sh_Ss03G0166515/Sh_Ss03I0174632/Sh_Ss03I0175560/Sh_So03K0182833/Sh_So04B0190496/Sh_So04C0193754/Sh_Ss04C0195471/Sh_So04D0197062/Sh_So04G0207689/Sh_Ss04H0211351/Sh_Ss04H0213104/Sh_So09C0316439/Sh_So09C0316441/Sh_So09C0317351/Sh_So09D0319427…	34
	108	GO:0003918	"DNA topoisomerase type II (double strand cut, ATP-hydrolyzing) activity"	26/24753	74/113381	0.351351	1.60936	2.77115	0.00602593	0.0667316	0.0568528	Sh_So01C0045034/Sh_So01H0074346/Sh_So02A0092804/Sh_So02A0093725/Sh_So02A0093728/Sh_So02B0098553/Sh_So02C0102078/Sh_So02D0106023/Sh_So02E0110308/Sh_So02F0114821/Sh_So02F0115810/Sh_So02G0119563/Sh_So02G0120579/Sh_Ss02H0125592/Sh_So02H0126790/Sh_Ss02I0131724/Sh_So02I0132712/Sh_So02J0137179/Sh_Ss03D0153878/Sh_Ss03F0162237/Sh_Ss03G0166546/Sh_So07E0277609/Sh_Ss07G0281850/Sh_Ss07J0290620/Sh_Ss10F0014413…	26
	109	GO:0000372	Group I intron splicing	7/24753	12/113381	0.583333	2.67196	3.06101	0.00654354	0.0707343	0.060263	Sh_Ss02J0136891/Sh_Ss06B0236062/Sh_So06E0244057/Sh_So06E0244058/Sh_Ss06F0246835/Sh_Ss06I0256910/Sh_So06J0261489	7
	110	GO:0000376	"RNA splicing, via transesterification reactions with guanosine as nucleophile"	7/24753	12/113381	0.583333	2.67196	3.06101	0.00654354	0.0707343	0.060263	Sh_Ss02J0136891/Sh_Ss06B0236062/Sh_So06E0244057/Sh_So06E0244058/Sh_Ss06F0246835/Sh_Ss06I0256910/Sh_So06J0261489	7
	111	GO:0002576	platelet degranulation	17/24753	43/113381	0.395349	1.81089	2.81065	0.00656481	0.0707343	0.060263	Sh_So02A0095101/Sh_So02B0099809/Sh_So02C0104195/Sh_So02F0117280/Sh_Ss02J0139708/Sh_Ss03D0153351/Sh_Ss03F0161449/Sh_Ss03G0165956/Sh_Ss03I0174160/Sh_So08A0296448/Sh_So08D0303229/Sh_So08D0303666/Sh_So09A0310550/Sh_Ss09E0321045/Sh_So09F0324899/Sh_Ss09I0333368/Sh_Sotig0336278	17
	112	GO:0000730	DNA recombinase assembly	48/24753	157/113381	0.305732	1.40041	2.65325	0.00669354	0.0714774	0.0608961	Sh_Ss01C0042431/Sh_So01C0043156/Sh_So01G0066736/Sh_So01H0070638/Sh_So01J0082200/Sh_So01J0085967/Sh_So02C0105183/Sh_So02G0123268/Sh_So02I0131408/Sh_Ss02I0134994/Sh_So03A0144914/Sh_So03A0144915/Sh_So03B0148740/Sh_So03C0152540/Sh_Ss03D0153040/Sh_Ss03D0156766/Sh_So03E0160474/Sh_Ss03F0164618/Sh_Ss03F0165257/Sh_Ss03G0165634/Sh_So03G0169323/Sh_So03G0169325/Sh_Ss03H0173297/Sh_Ss03I0173812/Sh_So03I0177470…	48
	113	GO:0004536	DNA nuclease activity	82/24753	292/113381	0.280822	1.2863	2.58884	0.00702012	0.0740589	0.0630954	Sh_Ss01A0029461/Sh_So01B0035548/Sh_Ss01C0040869/Sh_So01C0045034/Sh_So01D0046641/Sh_So01H0071826/Sh_So01H0074346/Sh_So01I0079275/Sh_Ss01J0083168/Sh_So01K0086796/Sh_So01K0086843/Sh_So01K0088966/Sh_So02A0093106/Sh_So02A0095993/Sh_So02A0096295/Sh_So02B0099225/Sh_So02B0100047/Sh_So02C0104022/Sh_So02D0107666/Sh_So02D0109185/Sh_So02E0112806/Sh_So02E0113719/Sh_So02E0114086/Sh_So02F0114908/Sh_So02F0117184…	82
	114	GO:0000469	obsolete cleavage involved in rRNA processing	66/24753	228/113381	0.289474	1.32593	2.60351	0.00705913	0.0740589	0.0630954	Sh_So01A0030949/Sh_So01A0033793/Sh_So01A0034919/Sh_So01B0038856/Sh_So01D0050919/Sh_So01D0050923/Sh_Ss01E0056811/Sh_So01F0064170/Sh_So01G0068308/Sh_So01H0073860/Sh_Ss01J0081660/Sh_Ss01J0082432/Sh_So01K0090559/Sh_So01K0091964/Sh_So02A0096473/Sh_So02C0103385/Sh_So02C0104965/Sh_So02C0104966/Sh_So02D0109287/Sh_So02D0109288/Sh_So02E0112306/Sh_So02E0112307/Sh_Ss02F0118271/Sh_So02F0118466/Sh_So02G0123041…	66
	115	GO:0005536	D-glucose binding	12/24753	27/113381	0.444444	2.03578	2.84463	0.00728625	0.0756818	0.0644781	Sh_Ss02A0096650/Sh_So02D0109749/Sh_So02E0114296/Sh_So02F0118701/Sh_So02G0123584/Sh_Ss02H0130015/Sh_Ss02I0135304/Sh_Ss02J0140956/Sh_Ss06B0236411/Sh_So06F0247109/Sh_Ss06G0249828/Sh_Ss06I0257287	12
	116	GO:0000815	ESCRT III complex	26/24753	75/113381	0.346667	1.58791	2.69158	0.00734038	0.0756818	0.0644781	Sh_Ss01A0031233/Sh_Ss01C0043076/Sh_So01D0048188/Sh_So01D0049182/Sh_So01G0068393/Sh_So01J0082815/Sh_So02C0104311/Sh_So02G0122168/Sh_Ss02H0125947/Sh_Ss02H0128448/Sh_Ss02I0134120/Sh_So03B0147987/Sh_So03C0149986/Sh_So03D0153992/Sh_So03K0185236/Sh_So04B0191483/Sh_So04D0198132/Sh_Ss04E0201745/Sh_Ss04F0205168/Sh_So04G0208781/Sh_Ss05B0225000/Sh_So06G0250147/Sh_Ss06H0252250/Sh_Ss07I0285858/Sh_So08D0304834…	26
	117	GO:0004659	prenyltransferase activity	58/24753	197/113381	0.294416	1.34857	2.5878	0.00756167	0.0767449	0.0653838	Sh_Ss01A0029908/Sh_So01A0030673/Sh_Ss01C0041277/Sh_So01K0087206/Sh_So02A0094822/Sh_So02B0098174/Sh_Ss02B0099853/Sh_So02C0102922/Sh_So02E0112611/Sh_So02F0115637/Sh_So02G0120437/Sh_Ss02G0121768/Sh_So02H0126463/Sh_Ss02H0126466/Sh_Ss02H0127963/Sh_Ss02J0139523/Sh_So03A0141091/Sh_So03A0142711/Sh_Ss03B0145691/Sh_So03C0149431/Sh_So03C0150322/Sh_So03C0151291/Sh_So03C0152040/Sh_Ss03D0153430/Sh_So03D0155279…	58
	118	GO:0002161	aminoacyl-tRNA editing activity	11/24753	24/113381	0.458333	2.09939	2.84663	0.00763599	0.0767449	0.0653838	Sh_Ss01J0081672/Sh_So03A0141441/Sh_So03D0153259/Sh_Ss03F0161352/Sh_Ss03G0165859/Sh_So04I0215545/Sh_Ss10D0008702/Sh_So10E0011349/Sh_Ss10I0021708/Sh_So10J0024131/Sh_So10L0028558	11
	119	GO:0004789	thiamine-phosphate diphosphorylase activity	11/24753	24/113381	0.458333	2.09939	2.84663	0.00763599	0.0767449	0.0653838	Sh_So08A0298282/Sh_So08B0299104/Sh_So08C0301326/Sh_So08C0301328/Sh_So08D0303687/Sh_So08D0303690/Sh_So08D0303709/Sh_Ss09H0329816/Sh_Ss09H0329817/Sh_Ss09H0329821/Sh_Ss09H0329822	11
	120	GO:0005775	vacuolar lumen	34/24753	105/113381	0.32381	1.48321	2.61792	0.00805714	0.0803028	0.068415	Sh_So01H0074758/Sh_So02D0108112/Sh_So02E0112631/Sh_Ss02G0121741/Sh_Ss02H0127904/Sh_So03A0144516/Sh_Ss03D0153351/Sh_Ss03F0161449/Sh_Ss03G0165956/Sh_Ss03I0174160/Sh_Ss03I0176946/Sh_So03J0181578/Sh_So05E0230944/Sh_So07F0280304/Sh_So07F0281100/Sh_So07G0282314/Sh_So07H0284503/Sh_Ss07I0286745/Sh_So07I0288473/Sh_Ss07J0289931/Sh_So08A0296448/Sh_So08D0303229/Sh_So08D0303666/Sh_So09A0310550/Sh_So09D0319561…	34
	121	GO:0001664	G protein-coupled receptor binding	31/24753	94/113381	0.329787	1.51059	2.61723	0.00830291	0.0810669	0.069066	Sh_So01B0040192/Sh_So01J0086100/Sh_Ss03D0153351/Sh_Ss03E0158092/Sh_Ss03F0161449/Sh_So03F0162214/Sh_Ss03G0165956/Sh_Ss03G0166518/Sh_Ss03I0174160/Sh_So04B0189686/Sh_Ss04F0203244/Sh_Ss06A0233922/Sh_So06B0236983/Sh_So06B0237078/Sh_So06D0241922/Sh_So06G0249258/Sh_Ss06J0262023/Sh_So08A0296448/Sh_So08D0303229/Sh_So08D0303666/Sh_So09A0310550/Sh_Ss09E0321045/Sh_So09F0324899/Sh_Ss09I0333368/Sh_So10D0007347…	31
	122	GO:0000049	tRNA binding	60/24753	206/113381	0.291262	1.33412	2.53667	0.00854724	0.0810669	0.069066	Sh_Ss01A0031476/Sh_So02A0093820/Sh_Ss02A0094631/Sh_Ss02A0094632/Sh_So02B0098583/Sh_So02E0112475/Sh_Ss02G0120745/Sh_Ss02G0121585/Sh_Ss02H0126888/Sh_So02J0138624/Sh_So03A0141889/Sh_So03C0149669/Sh_Ss03D0153673/Sh_So03F0161919/Sh_So03H0170461/Sh_So03K0183284/Sh_So03K0183723/Sh_So04A0188423/Sh_So04A0188619/Sh_So04B0192034/Sh_So04B0192035/Sh_Ss04C0195649/Sh_Ss04D0198719/Sh_Ss04E0202241/Sh_Ss04E0202556…	60
	123	GO:0001541	ovarian follicle development	17/24753	44/113381	0.386364	1.76974	2.69885	0.00855721	0.0810669	0.069066	Sh_Ss01A0031163/Sh_So02D0106607/Sh_So02G0120286/Sh_So02H0124847/Sh_So02H0124848/Sh_So02H0124849/Sh_Ss02H0126268/Sh_Ss02H0126269/Sh_Ss02I0132360/Sh_So02J0138058/Sh_So05B0223983/Sh_So05C0226305/Sh_So07E0278836/Sh_So08E0307118/Sh_So08E0307119/Sh_So08E0307120/Sh_So10D0008036	17
	124	GO:0003917	"DNA topoisomerase type I (single strand cut, ATP-independent) activity"	17/24753	44/113381	0.386364	1.76974	2.69885	0.00855721	0.0810669	0.069066	Sh_Ss04E0201004/Sh_So05E0231262/Sh_So07A0266714/Sh_So07B0269019/Sh_So07C0271959/Sh_So07C0271960/Sh_Ss07D0274264/Sh_So07E0277492/Sh_So07F0279798/Sh_Ss07G0281817/Sh_Ss07G0281818/Sh_Ss07G0281819/Sh_Ss07J0290568/Sh_So07K0292430/Sh_So08E0305887/Sh_So10B0004659/Sh_So10J0024715	17
	125	GO:0000150	DNA strand exchange activity	48/24753	159/113381	0.301887	1.38279	2.55265	0.00863655	0.0810669	0.069066	Sh_Ss01C0042431/Sh_So01C0043156/Sh_So01G0066736/Sh_So01H0070638/Sh_So01J0082200/Sh_So01J0085967/Sh_So02C0105183/Sh_So02G0123268/Sh_So02I0131408/Sh_Ss02I0134994/Sh_So03A0144914/Sh_So03A0144915/Sh_So03B0148740/Sh_So03C0152540/Sh_Ss03D0153040/Sh_Ss03D0156766/Sh_So03E0160474/Sh_Ss03F0164618/Sh_Ss03F0165257/Sh_Ss03G0165634/Sh_So03G0169323/Sh_So03G0169325/Sh_Ss03H0173297/Sh_Ss03I0173812/Sh_So03I0177470…	48
	126	GO:0005351	carbohydrate:proton symporter activity	119/24753	446/113381	0.266816	1.22215	2.48426	0.00865793	0.0810669	0.069066	Sh_So01A0034985/Sh_So01A0034986/Sh_So01B0038698/Sh_So01B0039917/Sh_So01C0044309/Sh_Ss01C0044834/Sh_So01C0045695/Sh_So01D0046898/Sh_Ss01D0051766/Sh_So01E0053123/Sh_So01E0056492/Sh_So01E0056596/Sh_So01E0056623/Sh_So01E0058422/Sh_So01E0058423/Sh_So01F0059284/Sh_So01F0059285/Sh_So01F0061972/Sh_So01F0062282/Sh_So01G0064766/Sh_Ss01G0067812/Sh_Ss01G0067813/Sh_So01H0073322/Sh_So01H0074783/Sh_So01I0076043…	119
	127	GO:0005402	carbohydrate:monoatomic cation symporter activity	119/24753	446/113381	0.266816	1.22215	2.48426	0.00865793	0.0810669	0.069066	Sh_So01A0034985/Sh_So01A0034986/Sh_So01B0038698/Sh_So01B0039917/Sh_So01C0044309/Sh_Ss01C0044834/Sh_So01C0045695/Sh_So01D0046898/Sh_Ss01D0051766/Sh_So01E0053123/Sh_So01E0056492/Sh_So01E0056596/Sh_So01E0056623/Sh_So01E0058422/Sh_So01E0058423/Sh_So01F0059284/Sh_So01F0059285/Sh_So01F0061972/Sh_So01F0062282/Sh_So01G0064766/Sh_Ss01G0067812/Sh_Ss01G0067813/Sh_So01H0073322/Sh_So01H0074783/Sh_So01I0076043…	119
	128	GO:0004565	beta-galactosidase activity	65/24753	226/113381	0.287611	1.3174	2.52418	0.00867605	0.0810669	0.069066	Sh_So01A0030874/Sh_Ss01A0030888/Sh_So01A0034502/Sh_So01A0034503/Sh_So01A0034509/Sh_So01B0039708/Sh_So01B0039709/Sh_So01D0047816/Sh_So01E0054148/Sh_So01E0054149/Sh_So01E0057754/Sh_So01F0060242/Sh_So01F0060243/Sh_So01F0063426/Sh_Ss01F0063941/Sh_So01G0068745/Sh_So01H0071156/Sh_So01H0071157/Sh_So01H0074577/Sh_So01I0076944/Sh_Ss01I0080119/Sh_So01I0080837/Sh_So01K0088134/Sh_So01K0088168/Sh_So01K0088169…	65
	129	GO:0004793	threonine aldolase activity	13/24753	31/113381	0.419355	1.92085	2.70992	0.00948249	0.0879152	0.0749005	Sh_Ss06B0236407/Sh_So06C0239056/Sh_So06C0239058/Sh_So06D0241759/Sh_So06D0241760/Sh_So06E0244431/Sh_So06E0244432/Sh_So06F0247101/Sh_Ss06G0249822/Sh_So06G0249839/Sh_Ss06I0257279/Sh_Ss06K0264958/Sh_Ss06K0264963	13
	130	GO:0004813	alanine-tRNA ligase activity	20/24753	55/113381	0.363636	1.66563	2.60945	0.00985782	0.0905324	0.0771302	Sh_Ss02A0094631/Sh_Ss02A0094632/Sh_So02E0112475/Sh_Ss02G0121585/Sh_So03A0141889/Sh_So03C0149669/Sh_Ss03D0153673/Sh_So03F0161919/Sh_So03H0170461/Sh_So03K0183284/Sh_So03K0183723/Sh_Ss07G0283421/Sh_Ss07G0283422/Sh_So09B0312059/Sh_So09E0321624/Sh_So09E0321625/Sh_So09E0321627/Sh_Ss09H0329720/Sh_Ss10B0003604/Sh_So10L0029025	20
	131	GO:0005994	melibiose metabolic process	6/24753	10/113381	0.6	2.7483	2.92187	0.00999187	0.0905324	0.0771302	Sh_So08D0303647/Sh_So08E0305773/Sh_So08F0308071/Sh_Ss09E0321448/Sh_Ss09H0329847/Sh_Ss09I0333121	6
	132	GO:0005995	melibiose catabolic process	6/24753	10/113381	0.6	2.7483	2.92187	0.00999187	0.0905324	0.0771302	Sh_So08D0303647/Sh_So08E0305773/Sh_So08F0308071/Sh_Ss09E0321448/Sh_Ss09H0329847/Sh_Ss09I0333121	6
	133	GO:0005686	U2 snRNP	39/24753	126/113381	0.309524	1.41777	2.47966	0.0108741	0.0977854	0.0833095	Sh_So01A0034186/Sh_Ss01C0041094/Sh_So01C0044434/Sh_So01C0044970/Sh_So01G0067972/Sh_So01H0073443/Sh_So01J0082695/Sh_So01K0090728/Sh_So01K0091049/Sh_So02C0104936/Sh_So02D0109222/Sh_Ss02E0110723/Sh_Ss02G0122981/Sh_Ss02I0134768/Sh_Ss02J0140460/Sh_Ss03D0153858/Sh_Ss03E0158093/Sh_So03F0162215/Sh_So03J0178817/Sh_Ss03K0183477/Sh_So04A0186603/Sh_So04B0189683/Sh_So04D0196231/Sh_So04H0210152/Sh_Ss04H0212295…	39
	134	GO:0004735	pyrroline-5-carboxylate reductase activity	7/24753	13/113381	0.538462	2.46642	2.79436	0.0115246	0.102862	0.0876343	Sh_So03A0144931/Sh_So03C0152574/Sh_Ss03D0156785/Sh_Ss03F0165275/Sh_So03G0169347/Sh_So03H0173321/Sh_So03I0177483	7
	135	GO:0005948	acetolactate synthase complex	9/24753	19/113381	0.473684	2.16971	2.69474	0.012023	0.106515	0.0907465	Sh_Ss01F0063499/Sh_So04B0191537/Sh_So04C0194957/Sh_So04D0198250/Sh_So04F0205244/Sh_So04I0215835/Sh_Ss06H0252259/Sh_Ss06J0259647/Sh_So10G0016267	9
	136	GO:0000256	allantoin catabolic process	16/24753	42/113381	0.380952	1.74495	2.55187	0.0122967	0.107591	0.0916631	Sh_So01G0066495/Sh_So02A0095348/Sh_Ss02H0124399/Sh_Ss02H0128572/Sh_Ss02I0134192/Sh_Ss02J0139940/Sh_So06C0240180/Sh_Ss06H0254913/Sh_Ss06I0258639/Sh_Ss06J0262316/Sh_So07B0269629/Sh_So10C0006740/Sh_Ss10D0009042/Sh_So10G0017137/Sh_Ss10I0022031/Sh_Ss10L0028912	16
	137	GO:0000217	DNA secondary structure binding	77/24753	278/113381	0.276978	1.2687	2.37054	0.0123243	0.107591	0.0916631	Sh_Ss01C0042431/Sh_So01C0043156/Sh_So01G0066736/Sh_So01H0070638/Sh_So01J0082200/Sh_So01J0085967/Sh_Ss01K0091395/Sh_So02C0105183/Sh_So02D0109153/Sh_Ss02E0113763/Sh_Ss02F0118112/Sh_So02G0121172/Sh_So02G0122862/Sh_So02G0123268/Sh_Ss02H0129184/Sh_Ss02H0129944/Sh_So02I0131408/Sh_Ss02I0134675/Sh_Ss02I0134741/Sh_Ss02I0134994/Sh_Ss02I0135268/Sh_Ss02I0135272/Sh_Ss02J0140474/Sh_So03A0144914/Sh_So03A0144915…	77
	138	GO:0003984	acetolactate synthase activity	13/24753	32/113381	0.40625	1.86083	2.57382	0.0128322	0.111018	0.0945828	Sh_Ss01F0063499/Sh_So04A0187629/Sh_So04B0191537/Sh_So04C0194489/Sh_So04C0194957/Sh_So04D0198250/Sh_Ss04F0204779/Sh_So04F0205244/Sh_Ss04I0215394/Sh_So04I0215835/Sh_Ss06H0252259/Sh_Ss06J0259647/Sh_So10G0016267	13
	139	GO:0002791	regulation of peptide secretion	41/24753	135/113381	0.303704	1.39111	2.40301	0.0129025	0.111018	0.0945828	Sh_Ss01A0031114/Sh_So01B0037117/Sh_Ss01B0037740/Sh_Ss01B0037742/Sh_Ss01C0042320/Sh_So01E0055327/Sh_So01I0077912/Sh_So01J0082086/Sh_So01J0082730/Sh_So02A0096728/Sh_So02D0109814/Sh_Ss02I0135411/Sh_So03A0143114/Sh_Ss03B0145706/Sh_Ss03B0145994/Sh_Ss03B0145995/Sh_Ss03B0147084/Sh_Ss03B0147085/Sh_Ss03B0147625/Sh_So03C0151581/Sh_Ss03D0153442/Sh_So03D0154905/Sh_Ss03D0155615/Sh_So03E0159038/Sh_Ss03G0166243…	41
	140	GO:0005504	fatty acid binding	21/24753	60/113381	0.35	1.60317	2.46979	0.0133561	0.114099	0.0972083	Sh_So02A0093338/Sh_So02C0102684/Sh_Ss02D0106570/Sh_Ss02E0110977/Sh_So02F0115408/Sh_So02G0122709/Sh_Ss02I0132345/Sh_So02J0138032/Sh_So02J0138034/Sh_Ss02J0140291/Sh_So03C0150767/Sh_So03E0157252/Sh_So03E0157258/Sh_Ss04C0195828/Sh_Ss04F0206248/Sh_Ss04H0211421/Sh_Ss10A0000792/Sh_Ss10D0007875/Sh_So10E0010427/Sh_Ss10I0020908/Sh_So10K0025421	21
	141	GO:0006072	glycerol-3-phosphate metabolic process	15/24753	39/113381	0.384615	1.76173	2.5144	0.013726	0.116428	0.0991921	Sh_So02A0095501/Sh_So02E0113278/Sh_So02F0117702/Sh_Ss02I0134336/Sh_Ss04I0216604/Sh_Ss06A0234611/Sh_Ss06B0235290/Sh_So06B0237233/Sh_So06D0240810/Sh_So06E0245445/Sh_So06F0246109/Sh_So06G0250695/Sh_Ss06H0254941/Sh_Ss06K0265847/Sh_So06K0265849	15
	142	GO:0002793	positive regulation of peptide secretion	28/24753	86/113381	0.325581	1.49132	2.40884	0.0140362	0.116905	0.0995988	Sh_Ss01B0037740/Sh_Ss01B0037742/Sh_So01E0055327/Sh_So01I0077912/Sh_So01J0082086/Sh_So02A0096728/Sh_So02D0109814/Sh_Ss02I0135411/Sh_So03A0143114/Sh_Ss03B0145994/Sh_Ss03B0145995/Sh_Ss03B0147084/Sh_Ss03B0147085/Sh_Ss03B0147625/Sh_So03C0151581/Sh_So03D0154905/Sh_Ss03D0155615/Sh_So03E0159038/Sh_Ss03G0166243/Sh_So03I0176239/Sh_So03J0179167/Sh_So03J0179752/Sh_So03J0180712/Sh_Ss03K0183294/Sh_So04B0190267…	28
	143	GO:0000002	mitochondrial genome maintenance	49/24753	167/113381	0.293413	1.34398	2.35091	0.0140391	0.116905	0.0995988	Sh_Ss01A0031264/Sh_Ss01A0031329/Sh_So01C0043156/Sh_So01D0048371/Sh_So01E0054653/Sh_So01E0054707/Sh_So01H0070638/Sh_So01H0071477/Sh_So01H0071570/Sh_So01J0082973/Sh_So01J0082977/Sh_So02F0117177/Sh_Ss02H0128104/Sh_So02I0131408/Sh_So03A0144914/Sh_So03A0144915/Sh_So03B0148740/Sh_So03C0151425/Sh_So03C0152540/Sh_Ss03D0156766/Sh_So03E0159430/Sh_So03E0160474/Sh_Ss03F0163634/Sh_Ss03F0165257/Sh_So03G0169323…	49
	144	GO:0004748	"ribonucleoside-diphosphate reductase activity, thioredoxin disulfide as acceptor"	12/24753	29/113381	0.413793	1.89538	2.54851	0.0140755	0.116905	0.0995988	Sh_Ss04C0195983/Sh_Ss04D0199404/Sh_Ss04E0202946/Sh_Ss04H0213629/Sh_So06E0245315/Sh_Ss10B0003156/Sh_So10E0010252/Sh_So10F0012742/Sh_So10G0015101/Sh_So10H0018120/Sh_So10J0023139/Sh_Ss10K0025259	12
	145	GO:0004713	protein tyrosine kinase activity	33/24753	105/113381	0.314286	1.43958	2.38158	0.014302	0.117967	0.100504	Sh_So02B0100063/Sh_So02C0104378/Sh_So02C0104975/Sh_So02E0113845/Sh_So02G0122229/Sh_So02G0123148/Sh_Ss02H0129358/Sh_Ss02H0129428/Sh_Ss02I0134903/Sh_So02J0140647/Sh_So03A0143114/Sh_Ss03B0147084/Sh_Ss03B0147085/Sh_So03D0154905/Sh_So03E0159038/Sh_So03J0179752/Sh_So03J0180135/Sh_So04A0188610/Sh_Ss04H0210264/Sh_Ss04H0213006/Sh_So04J0217588/Sh_So04J0218418/Sh_Ss05A0222534/Sh_Ss06A0234263/Sh_Ss06B0236910…	33
	146	GO:0003857	3-hydroxyacyl-CoA dehydrogenase activity	16/24753	43/113381	0.372093	1.70437	2.44143	0.0156935	0.128557	0.109526	Sh_So03A0142561/Sh_So03A0142562/Sh_So03B0146520/Sh_So03C0150166/Sh_So03E0158436/Sh_Ss03F0162463/Sh_So03G0166860/Sh_So03H0171005/Sh_So03I0175041/Sh_So03K0183664/Sh_So04A0187386/Sh_So04B0190700/Sh_Ss04C0194078/Sh_So04D0197383/Sh_Ss04H0211575/Sh_So08F0308347	16
	147	GO:0005798	Golgi-associated vesicle	123/24753	472/113381	0.260593	1.19365	2.22798	0.0162947	0.132205	0.112634	Sh_Ss01A0031114/Sh_Ss01A0031362/Sh_Ss01A0032179/Sh_So01B0037117/Sh_Ss01B0037911/Sh_So01B0038994/Sh_Ss01C0041895/Sh_Ss01C0042320/Sh_Ss01C0042553/Sh_So01C0044468/Sh_So01D0047625/Sh_Ss01E0056805/Sh_So01H0073611/Sh_So01I0079198/Sh_So01J0082730/Sh_So01J0086240/Sh_So01K0091631/Sh_So02A0096307/Sh_Ss02B0100878/Sh_So02F0118679/Sh_Ss02G0121739/Sh_So02G0123147/Sh_So02G0123183/Sh_So02G0123597/Sh_Ss02H0127900…	123
	148	GO:0005930	axoneme	28/24753	87/113381	0.321839	1.47418	2.33829	0.0164789	0.132205	0.112634	Sh_So01A0034873/Sh_So01B0039746/Sh_So01B0039761/Sh_So01B0040123/Sh_So01C0043550/Sh_So01D0051942/Sh_So01E0058255/Sh_Ss01F0063749/Sh_So01F0063759/Sh_So01G0068770/Sh_So01G0069179/Sh_So01I0080567/Sh_So02A0093806/Sh_So02B0098597/Sh_So02D0107234/Sh_So02F0115882/Sh_So02G0120720/Sh_So02I0132733/Sh_So02I0132747/Sh_So02J0138617/Sh_Ss03D0152837/Sh_So03H0169635/Sh_Ss03I0173566/Sh_Ss04H0211095/Sh_Ss05C0225896…	28
	149	GO:0003999	adenine phosphoribosyltransferase activity	10/24753	23/113381	0.434783	1.99152	2.51325	0.0165809	0.132205	0.112634	Sh_Ss04E0201839/Sh_Ss04F0205275/Sh_Ss06B0236335/Sh_So06C0238977/Sh_So06D0241671/Sh_So06E0244352/Sh_So06G0249729/Sh_So06H0253661/Sh_Ss06J0261800/Sh_So08A0297734	10
[truncated: 354 more rows]

## Sheet: Table S5
Table S5. Enriched KEGG pathways of the differential metabolites related to sugarcane mosaic disease
[truncated: 166 more rows]

## Sheet: Table S6
Table S6. Differential metabolites related to sugarcane mosaic disease and their relative abundances
[truncated: 70 more rows]

[truncated: 4 more sheets: Table S7, Table S8, Table S9, Table S10]
